# Supplementary material for: Synthesis and structure of {methyl (Z)-2-[4-(di­meth­yl­amino)­benzyl­idene]hydrazine-1-carbodi­thio­ate-κ2N2,S}bis­(tri­phenyl­phosphine-κP)copper(I) nitrate carbon tetra­chloride monosolvate
Source: Acta Crystallogr E Crystallogr Commun. 2026 Jan 16;82(Pt 2):168–72. doi: 10.1107/S2056989026000228 (PMC12874262; doi:10.1107/S2056989026000228)
Supplement: Supplementary file 1 [file e-82-00168-sup1.cif]

##############################################################################
#                                                                            #
# This CIF contains the data in a paper accepted for publication in          #
# Acta Crystallographica Section E. It conforms to the requirements of       #
# Notes for Authors for Acta Crystallographica Section E, and has been       #
# peer reviewed under the auspices of the IUCr Commission on Journals.       #
#                                                                            #
# Full details of the Crystallographic Information File format               #
# are given in the paper "The Crystallographic Information File (CIF):       #
# a New Standard Archive File for Crystallography" by S. R. Hall, F. H.      #
# Allen and I. D. Brown [Acta Cryst. (1991), A47, 655-685].                  #
#                                                                            #
# The current version of the core CIF dictionary is obtainable from          #
# ftp://ftp.iucr.org/pub/cif_core.dic.                                       #
#                                                                            #
# Software is freely available for graphical display of the structure(s)     #
# in this CIF. For information consult the CIF software page                 #
# http://www.iucr.org/resources/cif/software.                                #
#                                                                            #
# This file may be used for bona fide research purposes within the           #
# scientific community so long as proper attribution is given to the journal # 
# article from which it was obtained.                                        #
#                                                                            #
##############################################################################
data_I
_audit_creation_method     'SHELXL-2019/3'
_journal_date_recd_electronic     2026-01-02
_journal_date_accepted     2026-01-09
_journal_name_full     'Acta Crystallographica, Section E'
_journal_year     2026
_journal_volume     82
_journal_issue      1
_journal_page_first     0
_journal_page_last     0
_journal_paper_category     GM
_journal_paper_doi     10.1107/S2056989026000228
_journal_coeditor_code     HB8181
_publ_contact_author_name     'Venugopal Rajendiran'
_publ_contact_author_address
;
Department of Chemistry, School of Basic and Applied Sciences,
Central University of Tamil Nadu, Thiruvarur - 610 005, India.
;
_publ_contact_author_email     'rajendiran@acad.cutn.ac.in'
_publ_contact_author_fax     ?
_publ_contact_author_phone     ?
_publ_section_title
;\
Synthesis and structure of {methyl
(<i>Z</i>)-2-[4-(dimethylamino)benzylidene]hydrazine-1-carbodithioate-\
\k^2^<i>N</i>^2^,<i>S</i>}bis(triphenylphosphine-\k<i>P</i>)copper(I) nitrate
carbon tetrachloride monosolvate
;
_publ_section_title_footnote     .
loop_
    _publ_author_name
    _publ_author_footnote
    _publ_author_address
    'Muthirakalayil Abraham, Liji' .
;
Department of Chemistry, School of Basic and Applied Sciences,
Central University of Tamil Nadu, Thiruvarur - 610 005,
India
;
    'Dkhar, Banmankhraw' .
;
Department of Chemistry, North Eastern Hill University, Shillong 793022,
India
;
    'Arunkumar, Amirthalingam' .
;
Department of Chemistry, School of Basic and Applied Sciences,
Central University of Tamil Nadu, Thiruvarur - 610 005,
India
;
    'Chinnathangavel, Thangaraja' .
;
Department of Chemistry, Anna University Regional Campus, Madurai 625019,
India
;
    'Saminathan, Kolandaivelu' .
;
Department of Physics, Anna University/University VOC College of Engineering,
Tuticorin Campus, Tuticorin 628802,
India
;
    'Velusamy, Marappan'
;
;
;
Department of Chemistry, North Eastern Hill University, Shillong 793022,
India
;
    'Rajendiran, Venugopal'
;
;
;
Department of Chemistry, School of Basic and Applied Sciences,
Central University of Tamil Nadu, Thiruvarur - 610 005,
India
;
_publ_section_synopsis
;
In the title compound, the carbon tetrachloride solvent molecule is presumed to
have originated as an impurity in the chloroform solvent used. In the
extended structure, the cation and anion are linked by an N---H...O hydrogen
bond. Along with electrostatic forces, C---H...N, C---H...S and C---H...O
hydrogen bonds help to consolidate the crystal packing.
;
_chemical_name_systematic
;\
{Methyl (<i>Z</i>)-2-[4-(dimethylamino)benzylidene]hydrazine-1-carbo\
dithioate-\k^2^<i>N</i>^2^,<i>S</i>}bis(triphenylphosphine-\k<i>P</i>)copper(I)
nitrate carbon tetrachloride monosolvate
;
_chemical_name_common     ?
_chemical_formula_moiety     'C47 H45 Cu N3 P2 S2 +, N O3 -, C Cl4'
_chemical_formula_sum     'C48 H45 Cl4 Cu N4 O3 P2 S2'
_chemical_formula_iupac     '[Cu (C11 H15 N3 S2) (C18 H15 P)2] N O3, C Cl4'
_chemical_formula_weight     1057.28
_chemical_melting_point     ?
_space_group_crystal_system     monoclinic
_space_group_name_H-M_alt     'P 21/n'
_space_group_name_Hall     '-P 2yn'
loop_
    _space_group_symop_operation_xyz
    'x, y, z'
    '-x+1/2, y+1/2, -z+1/2'
    '-x, -y, -z'
    'x-1/2, -y-1/2, z-1/2'
_cell_length_a     10.8364(18)
_cell_length_b     22.358(4)
_cell_length_c     20.107(4)
_cell_angle_alpha     90
_cell_angle_beta     98.146(7)
_cell_angle_gamma     90
_cell_volume     4822.4(16)
_cell_formula_units_Z     4
_cell_measurement_reflns_used     8478
_cell_measurement_theta_min     2.025
_cell_measurement_theta_max     24.999
_cell_measurement_temperature     293(2)
_exptl_crystal_description     Needle
_exptl_crystal_colour     Yellow
_exptl_crystal_size_max     0.30
_exptl_crystal_size_mid     0.22
_exptl_crystal_size_min     0.20
_exptl_crystal_density_diffrn     1.456
_exptl_crystal_density_meas     ?
_exptl_crystal_density_method     ?
_exptl_crystal_F_000     2176
_exptl_absorpt_coefficient_mu     0.874
_exptl_absorpt_correction_type     multi-scan
_exptl_absorpt_process_details
;
(SADABS; Krause et al., 2015)
;
_exptl_absorpt_correction_T_min     0.780
_exptl_absorpt_correction_T_max     0.845
_diffrn_ambient_temperature     293(2)
_diffrn_source     ?
_diffrn_radiation_type     MoK\a
_diffrn_radiation_wavelength     0.71073
_diffrn_measurement_device_type     'Bruker D8 VENTURE CCD'
_diffrn_measurement_method     '\w scans'
_diffrn_detector_area_resol_mean     ?
_diffrn_reflns_number     85779
_diffrn_reflns_av_R_equivalents     0.0965
_diffrn_reflns_av_unetI/netI     0.0421
_diffrn_reflns_theta_min     2.025
_diffrn_reflns_theta_max     24.998
_diffrn_reflns_theta_full     24.999
_diffrn_measured_fraction_theta_max     0.998
_diffrn_measured_fraction_theta_full     0.998
_diffrn_reflns_limit_h_min     -12
_diffrn_reflns_limit_h_max     12
_diffrn_reflns_limit_k_min     -26
_diffrn_reflns_limit_k_max     26
_diffrn_reflns_limit_l_min     -23
_diffrn_reflns_limit_l_max     23
_refine_special_details     ?
_reflns_number_total     8478
_reflns_number_gt     6143
_reflns_threshold_expression     'I > 2\s(I)'
_refine_ls_structure_factor_coef     Fsqd
_refine_ls_matrix_type     full
_refine_ls_R_factor_all     0.0796
_refine_ls_R_factor_gt     0.0549
_refine_ls_wR_factor_gt     0.1549
_refine_ls_wR_factor_ref     0.1679
_refine_ls_goodness_of_fit_ref     1.038
_refine_ls_restrained_S_all     1.055
_refine_ls_number_reflns     8478
_refine_ls_number_parameters     590
_refine_ls_number_restraints     52
_refine_ls_hydrogen_treatment     constr
_refine_ls_weighting_scheme     calc
_refine_ls_weighting_details
              'w=1/[\s^2^(Fo^2^)+(0.0965P)^2^+2.9941P] where P=(Fo^2^+2Fc^2^)/3'
_atom_sites_solution_hydrogens     geom
_atom_sites_solution_primary     dual
_atom_sites_solution_secondary     ?
_refine_ls_shift/su_max     0.002
_refine_ls_shift/su_mean     0.000
_refine_diff_density_max     0.567
_refine_diff_density_min     -0.909
_refine_ls_extinction_method
;
SHELXL-2019/2 (Sheldrick 2015b)
;
_refine_ls_extinction_coef     0.0013(3)
_refine_ls_extinction_expression
                                  'Fc^*^=kFc[1+0.001xFc^2^\l^3^/sin(2\q)]^-1/4^'
loop_
    _atom_type_symbol
    _atom_type_description
    _atom_type_scat_dispersion_real
    _atom_type_scat_dispersion_imag
    _atom_type_scat_source
    'C' 'C' 0.0033 0.0016
                         'International Tables Vol C Tables 4.2.6.8 and 6.1.1.4'
    'H' 'H' 0.0000 0.0000
                         'International Tables Vol C Tables 4.2.6.8 and 6.1.1.4'
    'N' 'N' 0.0061 0.0033
                         'International Tables Vol C Tables 4.2.6.8 and 6.1.1.4'
    'O' 'O' 0.0106 0.0060
                         'International Tables Vol C Tables 4.2.6.8 and 6.1.1.4'
    'P' 'P' 0.1023 0.0942
                         'International Tables Vol C Tables 4.2.6.8 and 6.1.1.4'
    'S' 'S' 0.1246 0.1234
                         'International Tables Vol C Tables 4.2.6.8 and 6.1.1.4'
    'Cu' 'Cu' 0.3201 1.2651
                         'International Tables Vol C Tables 4.2.6.8 and 6.1.1.4'
    'Cl' 'Cl' 0.1484 0.1585
                         'International Tables Vol C Tables 4.2.6.8 and 6.1.1.4'
_computing_data_collection
;
APEX3 (Bruker, 2018)
;
_computing_cell_refinement
;
SAINT (Bruker, 2018\\bbr24)
;
_computing_data_reduction
;
SAINT (Bruker, 2018)
;
_computing_structure_solution
;
<i>SHELXT2018/2</i> (Sheldrick, 2015a)
;
_computing_structure_refinement
;
<i>SHELXL2019/2</i> (Sheldrick, 2015b)
;
_computing_molecular_graphics
;
Mercury (Macrae et al., 2020)
;
_computing_publication_material
;
publCIF(Westrip, 2010)
;
loop_
    _atom_site_type_symbol
    _atom_site_label
    _atom_site_fract_x
    _atom_site_fract_y
    _atom_site_fract_z
    _atom_site_U_iso_or_equiv
    _atom_site_adp_type
    _atom_site_calc_flag
    _atom_site_occupancy
    _atom_site_disorder_assembly
    _atom_site_disorder_group
    C C1 3.0510(3) 0.13767(17) 0.68718(18) 0.0465(9) Uani d 1 . .
    C C2 2.9398(4) 0.1173(2) 0.7063(2) 0.0553(10) Uani d 1 . .
    H H2 2.867151 0.139233 0.694544 0.066 Uiso calc 1 . .
    C C3 2.9357(5) 0.0647(2) 0.7424(2) 0.0726(14) Uani d 1 . .
    H H3 2.860989 0.051497 0.754977 0.087 Uiso calc 1 . .
    C C4 3.0431(5) 0.0325(2) 0.7595(3) 0.0788(15) Uani d 1 . .
    H H4 3.040878 -0.002617 0.784103 0.095 Uiso calc 1 . .
    C C5 3.1524(5) 0.0510(2) 0.7411(3) 0.0753(14) Uani d 1 . .
    H H5 3.224366 0.028597 0.753176 0.090 Uiso calc 1 . .
    C C6 3.1578(4) 0.1033(2) 0.7043(2) 0.0628(12) Uani d 1 . .
    H H6 3.232832 0.115400 0.691075 0.075 Uiso calc 1 . .
    C C7 3.1742(3) 0.19743(17) 0.58957(18) 0.0427(9) Uani d 1 . .
    C C8 3.1793(4) 0.1447(2) 0.5522(2) 0.0593(11) Uani d 1 . .
    H H8 3.120031 0.114950 0.554549 0.071 Uiso calc 1 . .
    C C9 3.2713(4) 0.1363(2) 0.5120(2) 0.0665(12) Uani d 1 . .
    H H9 3.275139 0.100776 0.488417 0.080 Uiso calc 1 . .
    C C10 3.3567(4) 0.1805(3) 0.5071(2) 0.0707(13) Uani d 1 . .
    H H10 3.418250 0.174973 0.479791 0.085 Uiso calc 1 . .
    C C11 3.3520(4) 0.2327(2) 0.5420(3) 0.0702(13) Uani d 1 . .
    H H11 3.409354 0.262965 0.537876 0.084 Uiso calc 1 . .
    C C12 3.2604(4) 0.2407(2) 0.5842(2) 0.0565(11) Uani d 1 . .
    H H12 3.258766 0.275928 0.608712 0.068 Uiso calc 1 . .
    C C13 3.1098(3) 0.26363(19) 0.70024(19) 0.0485(10) Uani d 1 . .
    C C14 3.1983(4) 0.2512(2) 0.7557(2) 0.0629(12) Uani d 1 . .
    H H14 3.225773 0.212115 0.763530 0.075 Uiso calc 1 . .
    C C15 3.2451(5) 0.2949(3) 0.7986(3) 0.0864(17) Uani d 1 . .
    H H15 3.305382 0.285752 0.834819 0.104 Uiso calc 1 . .
    C C16 3.2045(6) 0.3521(4) 0.7888(3) 0.098(2) Uani d 1 . .
    H H16 3.236378 0.381759 0.818852 0.118 Uiso calc 1 . .
    C C17 3.1166(5) 0.3669(3) 0.7349(3) 0.0907(18) Uani d 1 . .
    H H17 3.089342 0.406184 0.728159 0.109 Uiso calc 1 . .
    C C18 3.0693(4) 0.3218(2) 0.6906(2) 0.0657(12) Uani d 1 . .
    H H18 3.009593 0.331144 0.654129 0.079 Uiso calc 1 . .
    C C19 2.9079(3) 0.31867(17) 0.44612(18) 0.0440(9) Uani d 1 . .
    C C20 3.0136(4) 0.2842(2) 0.4469(2) 0.0606(12) Uani d 1 . .
    H H20 3.032798 0.255689 0.480405 0.073 Uiso calc 1 . .
    C C21 3.0921(5) 0.2914(2) 0.3982(2) 0.0740(14) Uani d 1 . .
    H H21 3.162242 0.267328 0.398696 0.089 Uiso calc 1 . .
    C C22 3.0651(5) 0.3343(2) 0.3496(2) 0.0718(13) Uani d 1 . .
    H H22 3.118750 0.340393 0.317991 0.086 Uiso calc 1 . .
    C C23 2.9598(4) 0.3679(2) 0.3474(2) 0.0661(12) Uani d 1 . .
    H H23 2.941286 0.396449 0.313889 0.079 Uiso calc 1 . .
    C C24 2.8801(4) 0.35993(19) 0.3947(2) 0.0590(11) Uani d 1 . .
    H H24 2.807351 0.382426 0.392042 0.071 Uiso calc 1 . .
    C C25 2.8157(4) 0.37910(17) 0.55577(19) 0.0492(10) Uani d 1 . .
    C C26 2.9089(5) 0.4208(2) 0.5522(3) 0.0719(13) Uani d 1 . .
    H H26 2.967071 0.414072 0.523193 0.086 Uiso calc 1 . .
    C C27 2.9176(6) 0.4719(2) 0.5906(3) 0.0962(19) Uani d 1 . .
    H H27 2.982037 0.498936 0.587929 0.115 Uiso calc 1 . .
    C C28 2.8308(7) 0.4832(3) 0.6330(3) 0.098(2) Uani d 1 . .
    H H28 2.835634 0.517911 0.658740 0.118 Uiso calc 1 . .
    C C29 2.7377(6) 0.4428(2) 0.6367(3) 0.0832(16) Uani d 1 . .
    H H29 2.678614 0.450020 0.665011 0.100 Uiso calc 1 . .
    C C30 2.7305(5) 0.3912(2) 0.5987(2) 0.0627(12) Uani d 1 . .
    H H30 2.666758 0.363976 0.602099 0.075 Uiso calc 1 . .
    C C31 2.6534(3) 0.30880(18) 0.46096(18) 0.0467(9) Uani d 1 . .
    C C32 2.5847(5) 0.3598(2) 0.4473(3) 0.0778(15) Uani d 1 . .
    H H32 2.610620 0.395616 0.468235 0.093 Uiso calc 1 . .
    C C33 2.4753(5) 0.3572(3) 0.4016(3) 0.0947(19) Uani d 1 . .
    H H33 2.428118 0.391707 0.392422 0.114 Uiso calc 1 . .
    C C34 2.4358(5) 0.3051(3) 0.3702(3) 0.0833(17) Uani d 1 . .
    H H34 2.363814 0.304342 0.338950 0.100 Uiso calc 1 . .
    C C35 2.5023(5) 0.2553(3) 0.3849(2) 0.0790(15) Uani d 1 . .
    H H35 2.474493 0.219539 0.364303 0.095 Uiso calc 1 . .
    C C36 2.6122(4) 0.2554(2) 0.4304(2) 0.0595(11) Uani d 1 . .
    H H36 2.657198 0.220296 0.440074 0.071 Uiso calc 1 . .
    C C37 2.6272(4) 0.20298(18) 0.6466(2) 0.0503(10) Uani d 1 . .
    H H37 2.553203 0.181747 0.645880 0.060 Uiso calc 1 . .
    C C38 2.6472(3) 0.25264(19) 0.69251(19) 0.0491(10) Uani d 1 . .
    C C39 2.7613(4) 0.28038(19) 0.7111(2) 0.0540(10) Uani d 1 . .
    H H39 2.830430 0.266560 0.693121 0.065 Uiso calc 1 . .
    C C40 2.7754(4) 0.3271(2) 0.7548(2) 0.0591(11) Uani d 1 . .
    H H40 2.853898 0.344107 0.766161 0.071 Uiso calc 1 . .
    C C41 2.6747(4) 0.3504(2) 0.7831(2) 0.0616(11) Uani d 1 . .
    C C42 2.5603(4) 0.3218(2) 0.7659(3) 0.0718(13) Uani d 1 . .
    H H42 2.491220 0.335163 0.784262 0.086 Uiso calc 1 . .
    C C43 2.5479(4) 0.2746(2) 0.7227(3) 0.0689(13) Uani d 1 . .
    H H43 2.470375 0.256280 0.712970 0.083 Uiso calc 1 . .
    C C44 2.8032(6) 0.4290(3) 0.8405(3) 0.0986(19) Uani d 1 . .
    H H44A 2.794740 0.461341 0.870926 0.148 Uiso calc 1 . .
    H H44B 2.865745 0.401674 0.860798 0.148 Uiso calc 1 . .
    H H44C 2.827278 0.444588 0.799718 0.148 Uiso calc 1 . .
    C C45 2.5846(6) 0.4168(3) 0.8588(3) 0.1000(19) Uani d 1 . .
    H H45A 2.608369 0.450975 0.886641 0.150 Uiso calc 1 . .
    H H45B 2.514892 0.427070 0.825787 0.150 Uiso calc 1 . .
    H H45C 2.561684 0.384591 0.886145 0.150 Uiso calc 1 . .
    C C46 2.7232(4) 0.11030(17) 0.5255(2) 0.0520(10) Uani d 1 . .
    C C47 2.7519(6) 0.0203(2) 0.4333(3) 0.0858(17) Uani d 1 . .
    H H47A 2.719630 -0.015909 0.411752 0.129 Uiso calc 1 . .
    H H47B 2.756371 0.050690 0.400056 0.129 Uiso calc 1 . .
    H H47C 2.833672 0.012977 0.457141 0.129 Uiso calc 1 . .
    C C48 3.3194(9) 0.4272(3) 0.5651(4) 0.226(6) Uani d 1 . .
    N N1 2.7024(3) 0.18535(14) 0.60652(16) 0.0451(8) Uani d 1 . .
    N N2 2.6641(3) 0.13278(15) 0.57286(17) 0.0515(8) Uani d 1 . .
    H H2A 2.612437 0.108611 0.582327 0.077 Uiso calc 1 . .
    N N3 3.5183(3) 0.05500(16) 0.68568(19) 0.0572(9) Uani d 1 . .
    N N4 2.6876(4) 0.3986(2) 0.8257(2) 0.0806(12) Uani d 1 . .
    O O1 3.6175(3) 0.07496(16) 0.71350(18) 0.0825(10) Uani d 1 . .
    O O2 3.4847(3) 0.06823(18) 0.62581(19) 0.0957(13) Uani d 1 . .
    O O3 3.4555(4) 0.02164(18) 0.71447(19) 0.0932(12) Uani d 1 . .
    P P1 3.04707(8) 0.20709(4) 0.63954(5) 0.0408(2) Uani d 1 . .
    P P2 2.80883(9) 0.30789(4) 0.51150(5) 0.0408(3) Uani d 1 . .
    S S1 2.84891(10) 0.14034(5) 0.49953(5) 0.0546(3) Uani d 1 . .
    S S2 2.65109(13) 0.04460(6) 0.49112(7) 0.0821(4) Uani d 1 . .
    Cu Cu 2.86077(4) 0.22336(2) 0.57262(2) 0.04075(17) Uani d 1 . .
    Cl Cl1 3.2286(4) 0.39592(19) 0.4997(3) 0.1015(9) Uani d 0.5 A 1
    Cl Cl1' 3.4001(3) 0.3864(2) 0.6323(2) 0.1015(9) Uani d 0.5 A 1
    Cl Cl2 3.4040(14) 0.4819(4) 0.5416(7) 0.360(7) Uani d 0.5 A 2
    Cl Cl2' 3.3799(15) 0.3925(4) 0.6356(6) 0.360(7) Uani d 0.5 A 2
    Cl Cl3 3.2687(9) 0.4928(3) 0.5874(4) 0.215(3) Uani d 0.5 A 3
    Cl Cl3' 3.2528(9) 0.3816(3) 0.5083(4) 0.215(3) Uani d 0.5 A 3
    Cl Cl4 3.2245(9) 0.4611(8) 0.6087(8) 0.380(7) Uani d 0.5 A 4
    Cl Cl4' 3.4426(10) 0.4662(7) 0.5482(10) 0.380(7) Uani d 0.5 A 4
loop_
    _atom_site_aniso_label
    _atom_site_aniso_U_11
    _atom_site_aniso_U_22
    _atom_site_aniso_U_33
    _atom_site_aniso_U_12
    _atom_site_aniso_U_13
    _atom_site_aniso_U_23
    C1 0.051(2) 0.049(2) 0.040(2) -0.0006(18) 0.0054(16) 0.0050(17)
    C2 0.051(2) 0.060(3) 0.055(2) 0.000(2) 0.0083(19) 0.013(2)
    C3 0.069(3) 0.077(3) 0.072(3) -0.011(3) 0.011(2) 0.029(3)
    C4 0.083(3) 0.070(3) 0.082(4) -0.003(3) 0.005(3) 0.036(3)
    C5 0.070(3) 0.070(3) 0.084(3) 0.014(3) 0.001(3) 0.026(3)
    C6 0.053(2) 0.066(3) 0.070(3) 0.005(2) 0.010(2) 0.017(2)
    C7 0.0407(19) 0.046(2) 0.040(2) 0.0007(16) 0.0028(15) 0.0044(17)
    C8 0.058(2) 0.059(3) 0.063(3) -0.006(2) 0.016(2) -0.002(2)
    C9 0.069(3) 0.069(3) 0.066(3) 0.011(2) 0.025(2) -0.007(2)
    C10 0.061(3) 0.095(4) 0.060(3) 0.011(3) 0.025(2) 0.005(3)
    C11 0.054(3) 0.086(4) 0.074(3) -0.015(2) 0.020(2) 0.011(3)
    C12 0.053(2) 0.059(3) 0.059(3) -0.008(2) 0.012(2) -0.001(2)
    C13 0.0402(19) 0.061(3) 0.045(2) -0.0083(18) 0.0096(17) -0.0076(19)
    C14 0.057(2) 0.082(3) 0.048(2) -0.016(2) 0.001(2) -0.001(2)
    C15 0.076(3) 0.129(5) 0.052(3) -0.033(4) 0.002(2) -0.015(3)
    C16 0.088(4) 0.131(6) 0.077(4) -0.050(4) 0.016(3) -0.054(4)
    C17 0.089(4) 0.073(4) 0.113(5) -0.019(3) 0.024(4) -0.037(3)
    C18 0.059(3) 0.057(3) 0.078(3) -0.010(2) 0.001(2) -0.016(2)
    C19 0.048(2) 0.042(2) 0.042(2) -0.0087(17) 0.0058(16) 0.0003(17)
    C20 0.054(2) 0.074(3) 0.055(3) 0.005(2) 0.009(2) 0.015(2)
    C21 0.063(3) 0.095(4) 0.068(3) 0.008(3) 0.021(2) 0.009(3)
    C22 0.070(3) 0.095(4) 0.054(3) -0.012(3) 0.023(2) 0.005(3)
    C23 0.078(3) 0.069(3) 0.052(3) -0.012(3) 0.013(2) 0.017(2)
    C24 0.066(3) 0.057(3) 0.055(3) 0.003(2) 0.012(2) 0.016(2)
    C25 0.063(2) 0.039(2) 0.044(2) 0.0020(18) 0.0031(19) 0.0011(17)
    C26 0.085(3) 0.057(3) 0.075(3) -0.014(2) 0.017(3) -0.012(2)
    C27 0.116(5) 0.061(4) 0.110(5) -0.030(3) 0.009(4) -0.021(3)
    C28 0.155(6) 0.056(4) 0.078(4) 0.001(4) -0.001(4) -0.018(3)
    C29 0.127(5) 0.066(4) 0.062(3) 0.017(3) 0.027(3) -0.004(3)
    C30 0.083(3) 0.052(3) 0.055(3) 0.006(2) 0.018(2) -0.001(2)
    C31 0.042(2) 0.060(3) 0.039(2) 0.0004(18) 0.0079(16) 0.0065(19)
    C32 0.078(3) 0.076(4) 0.074(3) 0.018(3) -0.009(3) 0.005(3)
    C33 0.072(3) 0.123(5) 0.083(4) 0.035(3) -0.009(3) 0.022(4)
    C34 0.049(3) 0.139(6) 0.059(3) -0.002(3) -0.001(2) 0.012(3)
    C35 0.064(3) 0.113(5) 0.058(3) -0.027(3) 0.000(2) -0.005(3)
    C36 0.054(2) 0.070(3) 0.052(2) -0.013(2) 0.0005(19) 0.000(2)
    C37 0.044(2) 0.050(2) 0.057(2) -0.0090(18) 0.0055(19) 0.013(2)
    C38 0.047(2) 0.052(2) 0.050(2) 0.0038(19) 0.0126(18) 0.012(2)
    C39 0.047(2) 0.063(3) 0.054(2) -0.0023(19) 0.0130(19) -0.002(2)
    C40 0.058(3) 0.067(3) 0.053(3) -0.008(2) 0.010(2) -0.001(2)
    C41 0.077(3) 0.059(3) 0.051(3) 0.008(2) 0.018(2) 0.009(2)
    C42 0.064(3) 0.081(4) 0.076(3) 0.011(3) 0.026(2) -0.004(3)
    C43 0.048(2) 0.081(4) 0.080(3) -0.004(2) 0.021(2) -0.001(3)
    C44 0.144(6) 0.082(4) 0.074(4) -0.021(4) 0.029(4) -0.016(3)
    C45 0.116(5) 0.107(5) 0.079(4) 0.029(4) 0.020(3) -0.019(3)
    C46 0.058(2) 0.039(2) 0.053(2) -0.0109(18) -0.012(2) 0.0025(18)
    C47 0.134(5) 0.054(3) 0.069(3) -0.031(3) 0.013(3) -0.015(2)
    C48 0.276(14) 0.118(8) 0.269(14) -0.057(9) -0.022(12) -0.039(9)
    N1 0.0427(17) 0.0447(19) 0.0464(18) -0.0082(14) 0.0007(14) 0.0075(15)
    N2 0.0520(19) 0.045(2) 0.056(2) -0.0173(15) 0.0019(16) 0.0032(16)
    N3 0.058(2) 0.054(2) 0.061(2) -0.0015(18) 0.0158(19) 0.0054(18)
    N4 0.100(3) 0.074(3) 0.073(3) -0.001(2) 0.030(2) -0.013(2)
    O1 0.078(2) 0.088(3) 0.078(2) -0.0154(19) -0.0019(18) 0.0061(19)
    O2 0.091(2) 0.112(3) 0.077(2) -0.051(2) -0.013(2) 0.030(2)
    O3 0.091(2) 0.104(3) 0.090(3) -0.022(2) 0.032(2) 0.021(2)
    P1 0.0396(5) 0.0427(6) 0.0395(5) -0.0033(4) 0.0035(4) 0.0016(4)
    P2 0.0437(5) 0.0386(6) 0.0397(5) -0.0037(4) 0.0044(4) 0.0024(4)
    S1 0.0611(6) 0.0450(6) 0.0580(6) -0.0121(5) 0.0096(5) -0.0105(5)
    S2 0.0927(9) 0.0565(8) 0.0950(10) -0.0351(7) 0.0060(8) -0.0151(7)
    Cu 0.0427(3) 0.0374(3) 0.0413(3) -0.00711(19) 0.00314(19) 0.00170(19)
    Cl1 0.0810(13) 0.091(2) 0.125(2) -0.0002(12) -0.0107(13) -0.0179(16)
    Cl1' 0.0810(13) 0.091(2) 0.125(2) -0.0002(12) -0.0107(13) -0.0179(16)
    Cl2 0.654(18) 0.123(4) 0.265(8) -0.131(7) -0.071(9) 0.054(5)
    Cl2' 0.654(18) 0.123(4) 0.265(8) -0.131(7) -0.071(9) 0.054(5)
    Cl3 0.307(7) 0.114(3) 0.190(4) 0.064(3) -0.088(4) -0.027(3)
    Cl3' 0.307(7) 0.114(3) 0.190(4) 0.064(3) -0.088(4) -0.027(3)
    Cl4 0.179(5) 0.483(15) 0.499(16) -0.046(7) 0.113(7) -0.183(13)
    Cl4' 0.179(5) 0.483(15) 0.499(16) -0.046(7) 0.113(7) -0.183(13)
_geom_special_details
;
 All esds (except the esd in the dihedral angle between two l.s. planes)
 are estimated using the full covariance matrix.  The cell esds are taken
 into account individually in the estimation of esds in distances, angles
 and torsion angles; correlations between esds in cell parameters are only
 used when they are defined by crystal symmetry.  An approximate (isotropic)
 treatment of cell esds is used for estimating esds involving l.s. planes.
;
loop_
    _geom_bond_atom_site_label_1
    _geom_bond_atom_site_label_2
    _geom_bond_site_symmetry_2
    _geom_bond_distance
    _geom_bond_publ_flag
    C1 C6 . 1.391(6) ?
    C1 C2 . 1.392(5) ?
    C1 P1 . 1.821(4) ?
    C2 C3 . 1.386(6) ?
    C2 H2 . 0.9300 ?
    C3 C4 . 1.370(7) ?
    C3 H3 . 0.9300 ?
    C4 C5 . 1.356(7) ?
    C4 H4 . 0.9300 ?
    C5 C6 . 1.390(6) ?
    C5 H5 . 0.9300 ?
    C6 H6 . 0.9300 ?
    C7 C12 . 1.360(6) ?
    C7 C8 . 1.404(6) ?
    C7 P1 . 1.830(4) ?
    C8 C9 . 1.382(6) ?
    C8 H8 . 0.9300 ?
    C9 C10 . 1.365(7) ?
    C9 H9 . 0.9300 ?
    C10 C11 . 1.369(7) ?
    C10 H10 . 0.9300 ?
    C11 C12 . 1.405(6) ?
    C11 H11 . 0.9300 ?
    C12 H12 . 0.9300 ?
    C13 C18 . 1.379(6) ?
    C13 C14 . 1.392(5) ?
    C13 P1 . 1.821(4) ?
    C14 C15 . 1.352(7) ?
    C14 H14 . 0.9300 ?
    C15 C16 . 1.359(9) ?
    C15 H15 . 0.9300 ?
    C16 C17 . 1.378(9) ?
    C16 H16 . 0.9300 ?
    C17 C18 . 1.393(7) ?
    C17 H17 . 0.9300 ?
    C18 H18 . 0.9300 ?
    C19 C20 . 1.378(6) ?
    C19 C24 . 1.386(5) ?
    C19 P2 . 1.827(4) ?
    C20 C21 . 1.395(6) ?
    C20 H20 . 0.9300 ?
    C21 C22 . 1.370(7) ?
    C21 H21 . 0.9300 ?
    C22 C23 . 1.362(7) ?
    C22 H22 . 0.9300 ?
    C23 C24 . 1.384(6) ?
    C23 H23 . 0.9300 ?
    C24 H24 . 0.9300 ?
    C25 C30 . 1.376(6) ?
    C25 C26 . 1.384(6) ?
    C25 P2 . 1.821(4) ?
    C26 C27 . 1.375(7) ?
    C26 H26 . 0.9300 ?
    C27 C28 . 1.380(9) ?
    C27 H27 . 0.9300 ?
    C28 C29 . 1.365(8) ?
    C28 H28 . 0.9300 ?
    C29 C30 . 1.380(7) ?
    C29 H29 . 0.9300 ?
    C30 H30 . 0.9300 ?
    C31 C32 . 1.367(6) ?
    C31 C36 . 1.387(6) ?
    C31 P2 . 1.840(4) ?
    C32 C33 . 1.395(7) ?
    C32 H32 . 0.9300 ?
    C33 C34 . 1.364(8) ?
    C33 H33 . 0.9300 ?
    C34 C35 . 1.338(8) ?
    C34 H34 . 0.9300 ?
    C35 C36 . 1.395(6) ?
    C35 H35 . 0.9300 ?
    C36 H36 . 0.9300 ?
    C37 N1 . 1.287(5) ?
    C37 C38 . 1.440(6) ?
    C37 H37 . 0.9300 ?
    C38 C39 . 1.386(5) ?
    C38 C43 . 1.398(6) ?
    C39 C40 . 1.360(6) ?
    C39 H39 . 0.9300 ?
    C40 C41 . 1.400(6) ?
    C40 H40 . 0.9300 ?
    C41 N4 . 1.372(6) ?
    C41 C42 . 1.395(7) ?
    C42 C43 . 1.360(7) ?
    C42 H42 . 0.9300 ?
    C43 H43 . 0.9300 ?
    C44 N4 . 1.419(7) ?
    C44 H44A . 0.9600 ?
    C44 H44B . 0.9600 ?
    C44 H44C . 0.9600 ?
    C45 N4 . 1.438(7) ?
    C45 H45A . 0.9600 ?
    C45 H45B . 0.9600 ?
    C45 H45C . 0.9600 ?
    C46 N2 . 1.320(5) ?
    C46 S1 . 1.668(4) ?
    C46 S2 . 1.759(4) ?
    C47 S2 . 1.788(6) ?
    C47 H47A . 0.9600 ?
    C47 H47B . 0.9600 ?
    C47 H47C . 0.9600 ?
    C48 Cl3' . 1.622(8) ?
    C48 Cl4 . 1.630(10) ?
    C48 Cl2 . 1.639(11) ?
    C48 Cl3 . 1.652(10) ?
    C48 Cl2' . 1.665(10) ?
    C48 Cl4' . 1.670(10) ?
    C48 Cl1 . 1.680(8) ?
    C48 Cl1' . 1.757(9) ?
    N1 N2 . 1.390(4) ?
    N1 Cu . 2.112(3) ?
    N2 H2A . 0.8200 ?
    N3 O3 . 1.211(5) ?
    N3 O1 . 1.223(4) ?
    N3 O2 . 1.243(5) ?
    P1 Cu . 2.2911(10) ?
    P2 Cu . 2.2808(11) ?
    S1 Cu . 2.3599(11) ?
loop_
    _geom_angle_atom_site_label_1
    _geom_angle_atom_site_label_2
    _geom_angle_atom_site_label_3
    _geom_angle_site_symmetry_1
    _geom_angle_site_symmetry_3
    _geom_angle
    _geom_angle_publ_flag
    C6 C1 C2 . . 118.3(4) ?
    C6 C1 P1 . . 123.8(3) ?
    C2 C1 P1 . . 117.9(3) ?
    C3 C2 C1 . . 121.1(4) ?
    C3 C2 H2 . . 119.5 ?
    C1 C2 H2 . . 119.5 ?
    C4 C3 C2 . . 119.2(4) ?
    C4 C3 H3 . . 120.4 ?
    C2 C3 H3 . . 120.4 ?
    C5 C4 C3 . . 121.0(4) ?
    C5 C4 H4 . . 119.5 ?
    C3 C4 H4 . . 119.5 ?
    C4 C5 C6 . . 120.5(4) ?
    C4 C5 H5 . . 119.8 ?
    C6 C5 H5 . . 119.8 ?
    C5 C6 C1 . . 120.0(4) ?
    C5 C6 H6 . . 120.0 ?
    C1 C6 H6 . . 120.0 ?
    C12 C7 C8 . . 118.5(4) ?
    C12 C7 P1 . . 122.6(3) ?
    C8 C7 P1 . . 118.9(3) ?
    C9 C8 C7 . . 120.8(4) ?
    C9 C8 H8 . . 119.6 ?
    C7 C8 H8 . . 119.6 ?
    C10 C9 C8 . . 119.8(5) ?
    C10 C9 H9 . . 120.1 ?
    C8 C9 H9 . . 120.1 ?
    C9 C10 C11 . . 120.3(4) ?
    C9 C10 H10 . . 119.8 ?
    C11 C10 H10 . . 119.8 ?
    C10 C11 C12 . . 120.0(4) ?
    C10 C11 H11 . . 120.0 ?
    C12 C11 H11 . . 120.0 ?
    C7 C12 C11 . . 120.6(4) ?
    C7 C12 H12 . . 119.7 ?
    C11 C12 H12 . . 119.7 ?
    C18 C13 C14 . . 118.0(4) ?
    C18 C13 P1 . . 118.7(3) ?
    C14 C13 P1 . . 123.3(4) ?
    C15 C14 C13 . . 121.3(5) ?
    C15 C14 H14 . . 119.3 ?
    C13 C14 H14 . . 119.3 ?
    C14 C15 C16 . . 120.2(5) ?
    C14 C15 H15 . . 119.9 ?
    C16 C15 H15 . . 119.9 ?
    C15 C16 C17 . . 120.9(5) ?
    C15 C16 H16 . . 119.5 ?
    C17 C16 H16 . . 119.5 ?
    C16 C17 C18 . . 118.7(6) ?
    C16 C17 H17 . . 120.7 ?
    C18 C17 H17 . . 120.7 ?
    C13 C18 C17 . . 120.8(5) ?
    C13 C18 H18 . . 119.6 ?
    C17 C18 H18 . . 119.6 ?
    C20 C19 C24 . . 118.2(4) ?
    C20 C19 P2 . . 119.4(3) ?
    C24 C19 P2 . . 122.4(3) ?
    C19 C20 C21 . . 121.1(4) ?
    C19 C20 H20 . . 119.4 ?
    C21 C20 H20 . . 119.4 ?
    C22 C21 C20 . . 119.4(5) ?
    C22 C21 H21 . . 120.3 ?
    C20 C21 H21 . . 120.3 ?
    C23 C22 C21 . . 120.1(4) ?
    C23 C22 H22 . . 119.9 ?
    C21 C22 H22 . . 119.9 ?
    C22 C23 C24 . . 120.6(4) ?
    C22 C23 H23 . . 119.7 ?
    C24 C23 H23 . . 119.7 ?
    C23 C24 C19 . . 120.4(4) ?
    C23 C24 H24 . . 119.8 ?
    C19 C24 H24 . . 119.8 ?
    C30 C25 C26 . . 117.4(4) ?
    C30 C25 P2 . . 119.5(3) ?
    C26 C25 P2 . . 122.9(3) ?
    C27 C26 C25 . . 121.6(5) ?
    C27 C26 H26 . . 119.2 ?
    C25 C26 H26 . . 119.2 ?
    C26 C27 C28 . . 120.0(6) ?
    C26 C27 H27 . . 120.0 ?
    C28 C27 H27 . . 120.0 ?
    C29 C28 C27 . . 119.1(5) ?
    C29 C28 H28 . . 120.4 ?
    C27 C28 H28 . . 120.4 ?
    C28 C29 C30 . . 120.6(5) ?
    C28 C29 H29 . . 119.7 ?
    C30 C29 H29 . . 119.7 ?
    C25 C30 C29 . . 121.4(5) ?
    C25 C30 H30 . . 119.3 ?
    C29 C30 H30 . . 119.3 ?
    C32 C31 C36 . . 119.8(4) ?
    C32 C31 P2 . . 123.3(3) ?
    C36 C31 P2 . . 116.5(3) ?
    C31 C32 C33 . . 119.0(5) ?
    C31 C32 H32 . . 120.5 ?
    C33 C32 H32 . . 120.5 ?
    C34 C33 C32 . . 121.5(5) ?
    C34 C33 H33 . . 119.3 ?
    C32 C33 H33 . . 119.3 ?
    C35 C34 C33 . . 119.0(5) ?
    C35 C34 H34 . . 120.5 ?
    C33 C34 H34 . . 120.5 ?
    C34 C35 C36 . . 121.7(5) ?
    C34 C35 H35 . . 119.1 ?
    C36 C35 H35 . . 119.1 ?
    C31 C36 C35 . . 118.9(5) ?
    C31 C36 H36 . . 120.5 ?
    C35 C36 H36 . . 120.5 ?
    N1 C37 C38 . . 125.9(4) ?
    N1 C37 H37 . . 117.1 ?
    C38 C37 H37 . . 117.1 ?
    C39 C38 C43 . . 115.9(4) ?
    C39 C38 C37 . . 124.4(4) ?
    C43 C38 C37 . . 119.6(4) ?
    C40 C39 C38 . . 122.2(4) ?
    C40 C39 H39 . . 118.9 ?
    C38 C39 H39 . . 118.9 ?
    C39 C40 C41 . . 121.7(4) ?
    C39 C40 H40 . . 119.2 ?
    C41 C40 H40 . . 119.2 ?
    N4 C41 C42 . . 121.6(4) ?
    N4 C41 C40 . . 121.9(5) ?
    C42 C41 C40 . . 116.5(4) ?
    C43 C42 C41 . . 121.2(4) ?
    C43 C42 H42 . . 119.4 ?
    C41 C42 H42 . . 119.4 ?
    C42 C43 C38 . . 122.5(4) ?
    C42 C43 H43 . . 118.8 ?
    C38 C43 H43 . . 118.8 ?
    N4 C44 H44A . . 109.5 ?
    N4 C44 H44B . . 109.5 ?
    H44A C44 H44B . . 109.5 ?
    N4 C44 H44C . . 109.5 ?
    H44A C44 H44C . . 109.5 ?
    H44B C44 H44C . . 109.5 ?
    N4 C45 H45A . . 109.5 ?
    N4 C45 H45B . . 109.5 ?
    H45A C45 H45B . . 109.5 ?
    N4 C45 H45C . . 109.5 ?
    H45A C45 H45C . . 109.5 ?
    H45B C45 H45C . . 109.5 ?
    N2 C46 S1 . . 125.0(3) ?
    N2 C46 S2 . . 111.6(3) ?
    S1 C46 S2 . . 123.4(3) ?
    S2 C47 H47A . . 109.5 ?
    S2 C47 H47B . . 109.5 ?
    H47A C47 H47B . . 109.5 ?
    S2 C47 H47C . . 109.5 ?
    H47A C47 H47C . . 109.5 ?
    H47B C47 H47C . . 109.5 ?
    Cl3' C48 Cl3 . . 128.2(7) ?
    Cl2 C48 Cl2' . . 115.1(8) ?
    Cl4 C48 Cl4' . . 116.8(9) ?
    Cl1 C48 Cl1' . . 124.0(5) ?
    C37 N1 N2 . . 113.1(3) ?
    C37 N1 Cu . . 134.0(3) ?
    N2 N1 Cu . . 112.5(2) ?
    C46 N2 N1 . . 122.1(3) ?
    C46 N2 H2A . . 109.5 ?
    N1 N2 H2A . . 127.7 ?
    O3 N3 O1 . . 121.5(4) ?
    O3 N3 O2 . . 120.1(4) ?
    O1 N3 O2 . . 118.3(4) ?
    C41 N4 C44 . . 121.1(4) ?
    C41 N4 C45 . . 119.7(5) ?
    C44 N4 C45 . . 119.2(5) ?
    C13 P1 C1 . . 105.10(18) ?
    C13 P1 C7 . . 102.20(17) ?
    C1 P1 C7 . . 103.01(18) ?
    C13 P1 Cu . . 119.84(14) ?
    C1 P1 Cu . . 113.40(12) ?
    C7 P1 Cu . . 111.46(12) ?
    C25 P2 C19 . . 104.41(18) ?
    C25 P2 C31 . . 103.36(18) ?
    C19 P2 C31 . . 100.75(17) ?
    C25 P2 Cu . . 118.12(13) ?
    C19 P2 Cu . . 111.82(13) ?
    C31 P2 Cu . . 116.33(13) ?
    C46 S1 Cu . . 95.54(16) ?
    C46 S2 C47 . . 103.4(2) ?
    N1 Cu P2 . . 110.95(9) ?
    N1 Cu P1 . . 115.78(8) ?
    P2 Cu P1 . . 125.29(4) ?
    N1 Cu S1 . . 84.80(10) ?
    P2 Cu S1 . . 109.19(4) ?
    P1 Cu S1 . . 101.91(4) ?
loop_
    _geom_torsion_atom_site_label_1
    _geom_torsion_atom_site_label_2
    _geom_torsion_atom_site_label_3
    _geom_torsion_atom_site_label_4
    _geom_torsion_site_symmetry_1
    _geom_torsion_site_symmetry_2
    _geom_torsion_site_symmetry_3
    _geom_torsion_site_symmetry_4
    _geom_torsion
    _geom_torsion_publ_flag
    C6 C1 C2 C3 . . . . 1.2(6) ?
    P1 C1 C2 C3 . . . . 179.8(4) ?
    C1 C2 C3 C4 . . . . -0.1(7) ?
    C2 C3 C4 C5 . . . . -0.5(8) ?
    C3 C4 C5 C6 . . . . -0.1(9) ?
    C4 C5 C6 C1 . . . . 1.2(8) ?
    C2 C1 C6 C5 . . . . -1.8(7) ?
    P1 C1 C6 C5 . . . . 179.7(4) ?
    C12 C7 C8 C9 . . . . 1.3(6) ?
    P1 C7 C8 C9 . . . . 177.8(3) ?
    C7 C8 C9 C10 . . . . -1.7(7) ?
    C8 C9 C10 C11 . . . . 0.4(7) ?
    C9 C10 C11 C12 . . . . 1.2(7) ?
    C8 C7 C12 C11 . . . . 0.2(6) ?
    P1 C7 C12 C11 . . . . -176.1(3) ?
    C10 C11 C12 C7 . . . . -1.5(7) ?
    C18 C13 C14 C15 . . . . -1.1(7) ?
    P1 C13 C14 C15 . . . . 178.0(4) ?
    C13 C14 C15 C16 . . . . 1.3(8) ?
    C14 C15 C16 C17 . . . . -0.9(9) ?
    C15 C16 C17 C18 . . . . 0.4(9) ?
    C14 C13 C18 C17 . . . . 0.6(7) ?
    P1 C13 C18 C17 . . . . -178.6(4) ?
    C16 C17 C18 C13 . . . . -0.3(8) ?
    C24 C19 C20 C21 . . . . 1.4(6) ?
    P2 C19 C20 C21 . . . . -179.5(4) ?
    C19 C20 C21 C22 . . . . 1.3(7) ?
    C20 C21 C22 C23 . . . . -2.5(8) ?
    C21 C22 C23 C24 . . . . 1.0(8) ?
    C22 C23 C24 C19 . . . . 1.7(7) ?
    C20 C19 C24 C23 . . . . -2.9(6) ?
    P2 C19 C24 C23 . . . . 178.0(3) ?
    C30 C25 C26 C27 . . . . 0.9(7) ?
    P2 C25 C26 C27 . . . . -174.5(4) ?
    C25 C26 C27 C28 . . . . -1.2(9) ?
    C26 C27 C28 C29 . . . . 0.7(10) ?
    C27 C28 C29 C30 . . . . 0.2(9) ?
    C26 C25 C30 C29 . . . . 0.0(7) ?
    P2 C25 C30 C29 . . . . 175.5(4) ?
    C28 C29 C30 C25 . . . . -0.5(8) ?
    C36 C31 C32 C33 . . . . -1.3(7) ?
    P2 C31 C32 C33 . . . . 171.9(4) ?
    C31 C32 C33 C34 . . . . -0.3(9) ?
    C32 C33 C34 C35 . . . . 1.7(9) ?
    C33 C34 C35 C36 . . . . -1.5(8) ?
    C32 C31 C36 C35 . . . . 1.5(6) ?
    P2 C31 C36 C35 . . . . -172.1(3) ?
    C34 C35 C36 C31 . . . . -0.1(7) ?
    N1 C37 C38 C39 . . . . -15.1(6) ?
    N1 C37 C38 C43 . . . . 166.7(4) ?
    C43 C38 C39 C40 . . . . -1.6(6) ?
    C37 C38 C39 C40 . . . . -179.9(4) ?
    C38 C39 C40 C41 . . . . -0.6(7) ?
    C39 C40 C41 N4 . . . . -178.1(4) ?
    C39 C40 C41 C42 . . . . 2.1(7) ?
    N4 C41 C42 C43 . . . . 178.9(5) ?
    C40 C41 C42 C43 . . . . -1.3(7) ?
    C41 C42 C43 C38 . . . . -0.9(8) ?
    C39 C38 C43 C42 . . . . 2.4(7) ?
    C37 C38 C43 C42 . . . . -179.2(4) ?
    C38 C37 N1 N2 . . . . 174.1(3) ?
    C38 C37 N1 Cu . . . . -13.9(6) ?
    S1 C46 N2 N1 . . . . 0.1(5) ?
    S2 C46 N2 N1 . . . . -178.8(2) ?
    C37 N1 N2 C46 . . . . 174.2(3) ?
    Cu N1 N2 C46 . . . . 0.4(4) ?
    C42 C41 N4 C44 . . . . -177.2(5) ?
    C40 C41 N4 C44 . . . . 3.0(7) ?
    C42 C41 N4 C45 . . . . 6.2(7) ?
    C40 C41 N4 C45 . . . . -173.5(5) ?
    C18 C13 P1 C1 . . . . -150.4(3) ?
    C14 C13 P1 C1 . . . . 30.4(4) ?
    C18 C13 P1 C7 . . . . 102.3(4) ?
    C14 C13 P1 C7 . . . . -76.8(4) ?
    C18 C13 P1 Cu . . . . -21.5(4) ?
    C14 C13 P1 Cu . . . . 159.4(3) ?
    C6 C1 P1 C13 . . . . -79.5(4) ?
    C2 C1 P1 C13 . . . . 101.9(3) ?
    C6 C1 P1 C7 . . . . 27.2(4) ?
    C2 C1 P1 C7 . . . . -151.4(3) ?
    C6 C1 P1 Cu . . . . 147.8(3) ?
    C2 C1 P1 Cu . . . . -30.8(4) ?
    C12 C7 P1 C13 . . . . -24.3(4) ?
    C8 C7 P1 C13 . . . . 159.3(3) ?
    C12 C7 P1 C1 . . . . -133.2(3) ?
    C8 C7 P1 C1 . . . . 50.5(3) ?
    C12 C7 P1 Cu . . . . 104.9(3) ?
    C8 C7 P1 Cu . . . . -71.5(3) ?
    C30 C25 P2 C19 . . . . 165.8(3) ?
    C26 C25 P2 C19 . . . . -19.0(4) ?
    C30 C25 P2 C31 . . . . 60.8(4) ?
    C26 C25 P2 C31 . . . . -124.0(4) ?
    C30 C25 P2 Cu . . . . -69.3(4) ?
    C26 C25 P2 Cu . . . . 106.0(4) ?
    C20 C19 P2 C25 . . . . 117.1(3) ?
    C24 C19 P2 C25 . . . . -63.8(4) ?
    C20 C19 P2 C31 . . . . -135.9(3) ?
    C24 C19 P2 C31 . . . . 43.2(4) ?
    C20 C19 P2 Cu . . . . -11.7(4) ?
    C24 C19 P2 Cu . . . . 167.4(3) ?
    C32 C31 P2 C25 . . . . 17.6(4) ?
    C36 C31 P2 C25 . . . . -169.0(3) ?
    C32 C31 P2 C19 . . . . -90.1(4) ?
    C36 C31 P2 C19 . . . . 83.2(3) ?
    C32 C31 P2 Cu . . . . 148.8(4) ?
    C36 C31 P2 Cu . . . . -37.8(3) ?
    N2 C46 S1 Cu . . . . -0.5(4) ?
    S2 C46 S1 Cu . . . . 178.3(2) ?
    N2 C46 S2 C47 . . . . -176.3(3) ?
    S1 C46 S2 C47 . . . . 4.8(3) ?
loop_
    _geom_hbond_atom_site_label_D
    _geom_hbond_atom_site_label_H
    _geom_hbond_atom_site_label_A
    _geom_hbond_site_symmetry_A
    _geom_hbond_distance_DH
    _geom_hbond_distance_HA
    _geom_hbond_distance_DA
    _geom_hbond_angle_DHA
    _geom_hbond_publ_flag
    N2 H2A O2 1_455 0.82 1.96 2.754(5) 163 yes
    C2 H2 N1 . 0.93 2.55 3.391(5) 151 yes
    C36 H36 S1 . 0.93 2.87 3.758(5) 160 yes
    C37 H37 O2 1_455 0.93 2.66 3.384(5) 135 yes
    C47 H47A O2 3_56 0.96 2.52 3.322(6) 141 yes
_shelx_space_group_comment
;
The symmetry employed for this shelxl refinement is uniquely defined
by the following loop, which should always be used as a source of
symmetry information in preference to the above space-group names.
They are only intended as comments.
;
_shelx_estimated_absorpt_T_min     0.780
_shelx_estimated_absorpt_T_max     0.845
_shelx_hkl_file
;
   1   0   0    0.00    0.10
   1   0   0    1.00    0.60
  -1   0   0    0.10    0.40
   2   0   0  932.41   32.80
  -2   0   0  918.41   30.90
  -2   0   0  912.61   32.60
   2   0   0  968.60   31.00
  -3   0   0    0.10    0.20
  -3   0   0   -0.20    1.30
  -3   0   0    0.60    0.30
   3   0   0   -0.20    0.20
   3   0   0   -0.30    1.40
   4   0   0  511.15   17.60
  -4   0   0  528.25   17.80
  -4   0   0  527.05   17.70
  -4   0   0  501.25   21.10
  -5   0   0   -1.30    1.90
  -5   0   0    1.20    2.30
  -5   0   0   -0.30    0.50
   5   0   0    0.00    0.40
  -5   0   0   -0.10    0.50
  -6   0   0   72.89    4.00
  -6   0   0   71.19    7.80
  -6   0   0   68.89    3.40
  -6   0   0   73.49    6.10
  -6   0   0   75.39    3.50
   6   0   0   72.49    3.30
  -7   0   0    1.00    3.60
  -7   0   0   -0.30    0.70
  -7   0   0    0.30    0.70
  -7   0   0   -0.50    0.90
  -7   0   0    1.40    3.00
   7   0   0    0.40    0.60
  -7   0   0    0.10    0.70
  -8   0   0    0.20    0.80
  -8   0   0    0.10    3.70
  -8   0   0    1.00    0.80
  -8   0   0    0.10    0.70
  -8   0   0    1.70    1.10
  -8   0   0    0.70    4.50
  -9   0   0    0.70    5.20
  -9   0   0   -0.30    0.80
  -9   0   0    1.10    0.90
  -9   0   0   -0.30    1.20
  -9   0   0   -4.60    4.10
  -9   0   0   -2.20    0.90
 -10   0   0  118.29    5.80
 -10   0   0  126.99   10.50
 -10   0   0  146.99    6.30
 -10   0   0  140.29    6.50
 -10   0   0  121.29    6.30
 -10   0   0  144.09   12.40
 -11   0   0    0.30    1.40
 -11   0   0    0.30    1.00
 -11   0   0    3.70    7.40
 -11   0   0   -0.30    1.50
 -11   0   0    7.80    5.30
 -11   0   0    1.50    1.20
 -12   0   0   11.50    2.30
 -12   0   0   10.50    1.70
 -13   0   0    2.60    2.40
 -13   0   0    0.10    1.10
 -14   0   0    5.10    1.30
 -14   0   0    7.20    4.20
  -1   1   0    2.50    0.60
   1   1   0    3.50    0.40
  -2  -1   0   37.80    1.80
   2  -1   0   41.70    1.60
  -2  -1   0   42.30    3.10
   2  -1   0   38.20    2.70
  -2  -1   0   43.00    1.80
  -2  -1   0   31.80    3.30
  -2  -1   0   40.20    1.50
   2   1   0   41.00    1.80
   2   1   0   37.90    1.70
  -2   1   0   40.70    2.70
  -3  -1   0   18.40    2.80
   3  -1   0   21.50    1.00
  -3  -1   0   19.70    1.10
  -3  -1   0   20.80    1.20
  -3  -1   0   21.10    1.30
  -3  -1   0   22.80    3.40
   3  -1   0   23.50    2.80
  -3   1   0   17.10    2.50
   3   1   0   21.30    1.20
  -3   1   0   20.90    1.00
  -3   1   0   21.10    1.10
  -4  -1   0  148.39    5.90
   4  -1   0  167.08    5.80
  -4  -1   0  154.18    8.60
  -4  -1   0  159.08    6.20
  -4  -1   0  150.08    9.20
  -4  -1   0  161.68    6.10
  -4   1   0  170.98    6.00
  -4   1   0  170.08    8.50
   4   1   0  162.48    6.10
  -4   1   0  160.38    5.80
   5  -1   0  100.89    7.20
  -5  -1   0   99.09    4.30
  -5  -1   0  101.59    8.00
   5  -1   0  102.29    3.80
  -5  -1   0  100.69    7.20
  -5  -1   0   96.49    4.40
  -5  -1   0   95.19    4.00
  -5   1   0  100.49    6.90
   5   1   0   98.19    4.10
  -5   1   0   97.69    4.10
  -5   1   0   93.59    3.90
  -6  -1   0  244.08   13.30
  -6  -1   0  253.37    9.70
  -6  -1   0  237.78   10.40
   6  -1   0  261.47    9.10
  -6  -1   0  235.98   13.90
  -6  -1   0  257.87    9.80
  -6  -1   0  257.87    9.80
  -6   1   0  262.67    9.50
  -6   1   0  243.58   11.90
  -6   1   0  271.87   13.30
   6   1   0  265.97    9.50
  -7  -1   0    1.20    0.70
  -7  -1   0    0.80    0.80
  -7  -1   0    1.40    0.80
  -7  -1   0   -0.50    3.90
  -7  -1   0    1.00    3.10
  -7  -1   0    1.20    0.70
   7  -1   0    1.00    0.60
   7   1   0    1.90    0.80
  -7   1   0    3.30    1.30
  -7   1   0    0.80    3.40
  -7   1   0    2.40    0.90
  -7   1   0   -0.80    2.60
  -8  -1   0    8.00    1.50
  -8  -1   0   12.40    5.80
  -8  -1   0    9.60    1.60
  -8  -1   0    4.90    4.30
  -8  -1   0   11.90    1.60
  -8  -1   0    7.70    1.20
  -8   1   0   10.70    1.70
  -8   1   0   12.50    1.60
  -8   1   0   12.30    3.70
  -8   1   0    9.60    1.40
  -8   1   0   12.20    2.30
  -8   1   0    8.40    4.40
  -9  -1   0   55.69    3.30
  -9  -1   0   61.69    9.50
  -9  -1   0   54.39    7.80
  -9  -1   0   56.29    3.50
  -9  -1   0   58.49    3.70
  -9  -1   0   48.90    2.90
  -9   1   0   61.59    6.90
  -9   1   0   47.70    3.50
  -9   1   0   48.30    4.00
  -9   1   0   54.89    3.40
  -9   1   0   58.49    3.20
 -10  -1   0    4.00    1.20
 -10  -1   0    7.70    7.10
 -10  -1   0    5.60    1.80
 -10  -1   0    6.80    1.30
 -10  -1   0   14.50    5.70
 -10   1   0   12.20    4.80
 -10   1   0    4.60    1.30
 -10   1   0    5.20    1.50
 -10   1   0    8.20    4.30
 -10   1   0    7.40    2.10
 -10   1   0    1.90    1.40
 -11  -1   0   -3.40    5.90
 -11  -1   0    3.50    1.70
 -11  -1   0    7.10    7.40
 -11  -1   0    1.60    1.30
 -11   1   0    4.00    1.90
 -11   1   0    3.10    1.60
 -11   1   0    4.60    1.20
 -11   1   0    1.90    1.30
 -12  -1   0    5.60    2.30
 -12  -1   0    8.40    1.70
 -12   1   0    7.00    2.00
 -12   1   0    9.10    2.30
 -12   1   0   10.40    1.50
 -13  -1   0   -1.10    2.20
 -13  -1   0    1.30    1.40
 -13   1   0    1.00    1.10
 -14  -1   0    1.30    1.40
 -14  -1   0   -1.40    1.90
 -14  -1   0    2.40    3.00
  -1  -2   0    1.90    0.40
  -1  -2   0    1.90    1.10
   1  -2   0    1.90    0.90
   1  -2   0    1.80    0.20
   1  -2   0    1.50    0.30
   1   2   0    1.30    1.10
  -1   2   0    2.10    0.50
  -1   2   0    2.40    0.30
   1   2   0    2.70    0.50
  -1   2   0    1.70    0.30
  -1   2   0    2.00    0.80
  -2  -2   0    0.80    0.40
  -2  -2   0    0.50    0.30
   2  -2   0    0.70    1.00
   2  -2   0    1.10    0.20
  -2  -2   0    3.00    1.50
   2   2   0    0.80    0.30
  -2   2   0    1.70    1.00
  -2   2   0    2.10    0.30
   2   2   0    1.90    1.30
  -2   2   0    1.10    0.20
  -2   2   0    1.60    0.20
   2   2   0    1.00    0.30
  -3  -2   0   87.69    3.10
  -3  -2   0   83.59    6.10
  -3  -2   0   95.19    7.10
   3  -2   0   96.19    5.20
   3  -2   0   86.69    3.30
  -3  -2   0   90.09    3.90
  -3  -2   0   93.49    3.80
  -3   2   0   81.49    4.90
  -3   2   0   87.39    3.20
   3   2   0   87.79    3.60
   3   2   0   87.09    3.70
  -3   2   0   89.29    3.40
  -3   2   0   88.59    3.30
  -4  -2   0  402.16   13.80
   4  -2   0  413.06   13.80
   4  -2   0  445.66   16.50
  -4  -2   0  406.76   19.00
  -4  -2   0  411.76   14.40
  -4  -2   0  405.76   14.50
  -4  -2   0  370.06   17.70
  -4   2   0  411.66   13.80
  -4   2   0  380.66   16.20
   4   2   0  415.26   14.40
  -4   2   0  397.96   14.00
  -5  -2   0   66.19    2.90
  -5  -2   0   66.39    3.50
   5  -2   0   67.79    2.70
  -5  -2   0   64.09    2.80
   5  -2   0   69.49    5.60
  -5  -2   0   66.19    3.30
  -5   2   0   67.49    3.00
  -5   2   0   68.49    2.80
   5   2   0   72.29    3.30
  -5   2   0   60.79    5.30
  -6  -2   0   50.79    2.60
  -6  -2   0   51.19    2.90
  -6  -2   0   41.20    7.10
  -6  -2   0   48.60    3.00
   6  -2   0   55.19    6.10
   6  -2   0   59.29    2.30
  -6  -2   0   52.69    2.40
  -6  -2   0   54.79    6.80
  -6   2   0   56.29    5.80
  -6   2   0   53.19    2.70
   6   2   0   49.70    2.90
  -6   2   0   48.90    2.60
  -7  -2   0  129.99   10.40
  -7  -2   0  122.29   10.90
  -7  -2   0  119.19    4.90
  -7  -2   0  124.79    5.70
  -7  -2   0  121.29    4.80
  -7  -2   0  119.19    5.50
   7  -2   0  124.19    5.00
  -7   2   0  125.09    8.40
  -7   2   0  112.49    6.30
  -7   2   0  118.39    5.00
   7   2   0  118.59    5.30
  -7   2   0  108.69    7.20
  -8  -2   0    9.60    1.20
  -8  -2   0    2.90    5.70
  -8  -2   0    9.90    1.70
  -8  -2   0    9.00    1.50
  -8  -2   0    4.30    5.10
  -8  -2   0   11.00    1.20
  -8   2   0    6.00    3.10
  -8   2   0    8.20    2.10
  -8   2   0    9.00    1.30
  -8   2   0    9.10    1.40
  -8   2   0   12.50    3.70
  -9  -2   0   36.60    8.40
  -9  -2   0   43.40    8.10
  -9  -2   0   43.50    3.10
  -9  -2   0   43.60    3.30
  -9  -2   0   42.80    2.00
  -9   2   0   44.20    5.70
  -9   2   0   47.50    4.10
  -9   2   0   36.40    3.10
  -9   2   0   37.10    5.20
  -9   2   0   45.70    2.70
  -9   2   0   40.80    2.90
 -10  -2   0   27.30    2.80
 -10  -2   0   21.00    9.40
 -10  -2   0   23.90    2.60
 -10  -2   0   20.00    8.60
 -10   2   0   20.50    2.10
 -10   2   0   17.10    3.00
 -10   2   0   24.10    4.10
 -10   2   0   25.20    2.50
 -10   2   0   22.70    2.70
 -10   2   0   29.60    4.00
 -11  -2   0    3.40    1.70
 -11  -2   0    6.20    8.30
 -11  -2   0   -1.70    1.30
 -11  -2   0    3.10    7.10
 -11   2   0   -1.70    2.00
 -11   2   0    2.10    1.00
 -11   2   0    0.40    1.40
 -11   2   0    2.00    1.50
 -12  -2   0   10.90    2.00
 -12  -2   0   10.20    8.90
 -12  -2   0    8.30    2.40
 -12   2   0    4.30    1.90
 -12   2   0   12.80    1.50
 -12   2   0    3.00    2.60
 -12   2   0    9.40    2.40
 -13  -2   0   -1.20    2.40
 -13  -2   0    3.80    1.50
 -13   2   0    3.20    1.80
 -13   2   0    5.20    1.30
 -13   2   0    3.30    2.30
 -13   2   0    3.80    1.00
 -14  -2   0    1.70    1.60
 -14  -2   0    4.10    3.00
 -14  -2   0    2.80    2.20
   0  -3   0   -0.10    0.20
   0  -3   0    0.60    1.30
   0  -3   0    0.20    0.20
   0  -3   0    0.30    0.30
   0  -3   0    0.20    0.20
   0   3   0   -0.20    0.20
   0   3   0    1.10    1.40
   0   3   0    0.10    0.20
   0   3   0    0.20    0.20
  -1  -3   0  421.86   14.60
   1  -3   0  417.06   14.20
   1  -3   0  408.86   14.20
   1  -3   0  415.56   14.00
  -1  -3   0  375.66   17.00
  -1  -3   0  424.86   14.40
  -1  -3   0  415.56   14.40
  -1   3   0  424.16   16.40
  -1   3   0  410.76   14.00
  -1   3   0  398.16   14.50
   1   3   0  449.66   14.50
   1   3   0  388.26   17.00
   1   3   0  406.56   14.30
   1   3   0  407.26   14.50
  -1   3   0  430.96   14.30
   2  -3   0   26.00    1.40
  -2  -3   0   24.60    1.50
   2  -3   0   26.30    3.10
  -2  -3   0   17.80    3.80
  -2   3   0   24.50    1.20
  -2   3   0   26.10    1.30
  -2   3   0   23.50    1.30
  -2   3   0   26.10    2.70
   2   3   0   22.60    1.10
   2   3   0   22.60    1.50
  -3  -3   0   16.60    1.30
  -3  -3   0   17.30    1.50
  -3  -3   0   13.60    3.40
   3  -3   0   15.70    1.00
   3  -3   0   13.90    2.50
   3   3   0   16.40    1.30
  -3   3   0   18.00    2.70
  -3   3   0   17.80    0.90
   3   3   0   17.60    1.40
  -3   3   0   15.90    1.00
  -3   3   0   15.70    1.00
  -4  -3   0 1055.69   36.80
   4  -3   0 1099.19   35.80
  -4  -3   0 1092.89   42.70
  -4  -3   0 1095.59   36.60
  -4  -3   0 1049.89   41.20
   4  -3   0 1101.69   38.80
  -4   3   0 1078.59   36.10
   4   3   0 1043.10   36.60
  -4   3   0 1094.39   35.90
  -4   3   0 1081.49   38.40
   4   3   0 1062.59   36.30
  -5  -3   0   28.30    6.20
  -5  -3   0   24.20    5.00
  -5  -3   0   26.90    2.20
   5  -3   0   31.70    1.50
   5  -3   0   33.00    4.20
  -5  -3   0   33.70    2.10
  -5   3   0   27.00    1.60
  -5   3   0   29.30    3.80
   5   3   0   28.60    2.10
  -5   3   0   31.00    1.60
  -6  -3   0  148.19   11.20
   6  -3   0  159.68    5.60
  -6  -3   0  143.49    6.50
   6  -3   0  160.88    9.20
  -6  -3   0  155.98    6.90
  -6  -3   0  157.58   12.30
  -6   3   0  152.58    6.00
  -6   3   0  162.68    6.10
   6   3   0  158.88    7.20
  -6   3   0  163.48    8.90
   7  -3   0  205.58   11.60
  -7  -3   0  200.88    8.50
  -7  -3   0  186.68   14.20
  -7  -3   0  213.08    8.40
  -7  -3   0  190.28   13.50
  -7   3   0  196.08    9.60
   7   3   0  200.28    8.10
  -7   3   0  195.78    7.70
  -7   3   0  213.68   10.70
  -8  -3   0    5.00    1.40
  -8  -3   0    5.60    5.80
  -8  -3   0    5.70    1.40
  -8  -3   0   10.90    5.50
  -8   3   0    7.90    1.20
  -8   3   0    5.50    2.00
  -8   3   0    8.10    1.30
  -8   3   0   12.30    3.50
  -8   3   0    3.60    2.70
  -9  -3   0   85.29   12.30
  -9  -3   0  101.99    5.60
  -9  -3   0  109.79   12.20
  -9  -3   0  102.59    5.40
  -9   3   0   92.39    6.60
  -9   3   0  107.39    4.70
  -9   3   0  108.89    7.10
  -9   3   0  103.19    6.60
  -9   3   0   95.49    4.90
 -10  -3   0   14.70    8.70
 -10  -3   0    4.00    8.90
 -10  -3   0    8.40    1.80
 -10  -3   0    9.80    2.00
 -10   3   0   14.60    3.00
 -10   3   0   12.20    1.90
 -10   3   0    9.20    1.40
 -10   3   0    6.00    1.70
 -11  -3   0   34.90    9.10
 -11  -3   0   23.80    9.90
 -11  -3   0   23.40    3.20
 -11   3   0   27.20    3.10
 -11   3   0   27.40    2.00
 -11   3   0   20.60    3.50
 -11   3   0   21.40    2.90
 -12  -3   0   12.90    2.40
 -12  -3   0    5.60   10.80
 -12  -3   0    7.40    2.50
 -12   3   0   16.30    2.70
 -12   3   0   11.50    2.40
 -12   3   0   12.30    3.20
 -13  -3   0    0.40    2.10
 -13  -3   0    1.20    1.70
 -13  -3   0    2.60    2.40
 -13   3   0   -1.00    2.00
 -13   3   0    4.00    2.00
 -14  -3   0    3.30    3.20
 -14  -3   0    0.10    2.20
 -14  -3   0    1.10    1.80
   0  -4   0   17.90    1.20
   0  -4   0   21.70    3.70
   0  -4   0   20.60    1.40
   0  -4   0   19.60    1.40
   0   4   0   20.20    3.50
   0   4   0   19.80    1.30
   0   4   0   21.10    1.50
   1  -4   0  140.09    5.00
  -1  -4   0  130.79    8.40
  -1  -4   0  140.49    5.60
   1  -4   0  133.49    5.30
  -1  -4   0  141.19    5.40
   1  -4   0  137.79    5.30
   1   4   0  131.29    5.50
   1   4   0  129.39    5.50
  -1   4   0  135.89    5.40
  -1   4   0  138.09    5.20
   1   4   0  134.79    5.50
   1   4   0  152.78    8.80
  -1   4   0  133.79    5.40
  -1   4   0  122.19    7.50
   2  -4   0  107.69    4.00
  -2  -4   0  108.29    4.60
  -2  -4   0   89.89    7.40
   2  -4   0  109.59    4.10
   2  -4   0  107.59    6.40
  -2  -4   0  106.59    4.80
   2  -4   0  108.89    4.20
   2   4   0  102.49    7.40
  -2   4   0  112.39    4.40
  -2   4   0  111.79    4.40
   2   4   0  104.19    4.60
   2   4   0  108.19    4.70
  -2   4   0  110.19    6.60
   2   4   0   99.99    4.20
  -2   4   0  109.99    4.10
   3  -4   0   72.19    5.40
   3  -4   0   71.79    3.10
  -3  -4   0   76.59    3.60
  -3  -4   0   81.99    3.90
  -3  -4   0   76.69    7.20
   3   4   0   71.59    2.80
   3   4   0   74.59    6.50
   3   4   0   73.59    3.60
   3   4   0   74.39    3.60
  -3   4   0   71.79    3.00
  -3   4   0   73.39    3.20
  -3   4   0   73.09    3.20
  -3   4   0   92.89    5.60
   4  -4   0   -1.40    2.00
  -4  -4   0    6.70    4.00
  -4  -4   0    3.50    3.40
   4  -4   0    1.20    0.40
  -4  -4   0    2.70    0.90
  -4  -4   0    0.70    0.70
   4   4   0    2.30    0.60
  -4   4   0    2.50    0.40
  -4   4   0    1.00    0.50
  -4   4   0    1.30    0.50
   4   4   0    0.40    0.50
  -4   4   0    2.40    1.80
  -5  -4   0   56.49    3.20
   5  -4   0   53.59    5.20
  -5  -4   0   51.99    3.30
   5  -4   0   53.69    2.30
  -5  -4   0   58.39    8.70
  -5  -4   0   42.80    6.90
  -5   4   0   52.89    2.50
  -5   4   0   51.99    2.50
  -5   4   0   53.39    4.80
   5   4   0   53.39    2.70
   5   4   0   55.59    3.10
  -6  -4   0   33.30    2.60
  -6  -4   0   37.70    7.10
  -6  -4   0   38.40   13.10
  -6  -4   0   37.40    2.90
   6  -4   0   39.50    1.70
   6  -4   0   39.20    5.00
  -6   4   0   41.00    4.70
   6   4   0   38.90    2.80
  -6   4   0   38.60    2.20
  -7  -4   0   53.89    3.70
  -7  -4   0   53.59    3.40
  -7  -4   0   46.90    8.00
  -7  -4   0   65.39    9.80
   7  -4   0   63.69    6.20
  -7   4   0   51.29    3.00
  -7   4   0   49.80    2.70
  -7   4   0   49.00    5.40
  -7   4   0   47.80    4.30
  -8  -4   0   57.19    3.80
  -8  -4   0   66.79    4.20
  -8  -4   0   66.09   10.60
  -8  -4   0   69.49    9.90
  -8   4   0   59.39    3.00
  -8   4   0   58.99    3.30
  -8   4   0   51.69    4.80
  -8   4   0   56.99    5.60
  -9  -4   0   12.40    2.10
  -9  -4   0   16.50    2.50
  -9  -4   0    7.10    6.50
  -9  -4   0   -1.60    7.40
  -9   4   0   16.10    3.20
  -9   4   0   14.90    3.00
  -9   4   0   14.40    1.60
  -9   4   0   16.60    2.10
  -9   4   0   13.30    3.10
 -10  -4   0   12.80    2.40
 -10  -4   0   10.00    8.30
 -10  -4   0   21.70    9.90
 -10  -4   0   16.10    2.50
 -10   4   0   12.00    2.90
 -10   4   0   14.60    2.10
 -10   4   0   14.50    2.60
 -10   4   0   13.00    1.50
 -11  -4   0   -0.40    1.30
 -11  -4   0    0.60    1.70
 -11  -4   0   -7.30   10.00
 -11   4   0   -1.50    1.50
 -11   4   0   -0.10    1.50
 -11   4   0    1.90    2.90
 -11   4   0   -0.40    0.90
 -12  -4   0   16.80   12.20
 -12  -4   0    7.80    2.30
 -12  -4   0    6.30    2.00
 -12   4   0    5.70    3.30
 -12   4   0    5.40    2.10
 -12   4   0    8.40    2.10
 -13  -4   0    0.80    1.60
 -13  -4   0   -1.30    2.30
 -13  -4   0   -7.90   12.80
 -13  -4   0    3.40    2.50
 -13   4   0    2.30    2.30
 -13   4   0   -1.40    2.20
 -14  -4   0    1.50    1.90
 -14  -4   0    1.60    3.10
 -14  -4   0   -1.70    2.70
   0  -5   0   -0.20    0.30
   0  -5   0    2.30    2.00
   0  -5   0    0.30    0.40
   0  -5   0    0.30    0.40
   0  -5   0   -0.10    0.30
   0   5   0    0.80    0.50
   0   5   0    0.40    0.40
   0   5   0    0.60    2.00
  -1  -5   0    2.40    2.30
   1  -5   0    6.60    0.80
  -1  -5   0    6.00    1.10
  -1  -5   0    6.20    1.00
   1  -5   0    7.40    1.00
  -1  -5   0    5.90    1.00
  -1   5   0    7.50    1.00
   1   5   0    7.20    1.10
   1   5   0    7.50    1.30
  -1   5   0    4.30    0.80
  -1   5   0    4.10    0.80
  -1   5   0    5.00    2.30
   1   5   0    4.60    0.90
   1   5   0    7.80    1.20
   1   5   0    7.50    2.70
  -2  -5   0   13.30    1.70
  -2  -5   0   14.90    1.40
   2  -5   0   14.50    1.00
   2  -5   0   13.40    1.10
   2  -5   0   14.60    1.20
  -2  -5   0    9.40    3.60
   2  -5   0   12.40    2.90
  -2  -5   0   13.50    1.30
  -2   5   0   17.80    3.50
   2   5   0   24.10    4.50
  -2   5   0   16.00    1.40
   2   5   0   14.80    1.30
   2   5   0   13.30    1.40
   2   5   0   14.90    1.50
  -3  -5   0   88.49    4.20
  -3  -5   0   89.29    4.50
   3  -5   0   83.19    3.20
  -3  -5   0   81.89    8.10
   3  -5   0   86.29    6.40
   3  -5   0   86.79    3.60
   3  -5   0   86.89    3.20
   3   5   0   88.89    4.30
   3   5   0   89.29    7.70
  -3   5   0   91.69    3.90
  -3   5   0   97.99    6.70
   3   5   0   84.29    4.20
  -3   5   0   87.19    3.80
  -3   5   0   88.09    3.80
   3   5   0   85.79    3.60
   4  -5   0    2.30    0.60
  -4  -5   0    1.80    0.80
  -4  -5   0    2.40    0.80
   4  -5   0    3.70    3.20
  -4  -5   0   -0.30    3.50
   4   5   0    2.60    0.30
  -4   5   0    1.80    0.60
  -4   5   0    0.50    2.00
  -4   5   0    4.00    0.70
   4   5   0    2.50    0.80
  -4   5   0    2.30    0.70
   4   5   0    2.00    0.80
   4   5   0    0.70    2.50
   5  -5   0   12.10    3.40
  -5  -5   0   15.00    2.20
   5  -5   0   15.10    1.10
  -5  -5   0   15.60    1.90
  -5  -5   0    8.90    5.70
  -5  -5   0    5.20    4.50
  -5   5   0   16.50    3.50
  -5   5   0   12.00    1.20
   5   5   0   16.10    2.10
  -5   5   0   14.60    1.30
   5   5   0   15.10    1.80
  -6  -5   0   10.50    6.00
  -6  -5   0   13.00    6.20
   6  -5   0   15.10    1.00
   6  -5   0   11.60    3.50
  -6  -5   0   16.80    2.40
  -6   5   0   14.70    1.40
  -6   5   0   13.30    1.30
   6   5   0   18.20    2.20
  -6   5   0   15.40    3.50
  -7  -5   0   61.89    4.10
  -7  -5   0   56.59    9.60
   7  -5   0   55.59    6.10
  -7  -5   0   53.99    9.10
  -7  -5   0   65.59    3.80
  -7   5   0   60.49    6.00
  -7   5   0   62.69    3.10
  -7   5   0   51.39    4.70
  -7   5   0   59.09    3.10
  -8  -5   0    1.20    1.40
  -8  -5   0   -0.80    6.20
  -8  -5   0    2.50    1.20
  -8  -5   0    0.70    6.90
   8  -5   0    2.50    3.70
  -8   5   0    5.30    3.20
  -8   5   0    3.00    0.80
  -8   5   0    4.30    1.10
  -8   5   0   -0.10    2.00
  -9  -5   0    8.30    8.40
  -9  -5   0   21.80    3.10
  -9  -5   0   13.60    2.30
  -9  -5   0   12.40    8.80
  -9   5   0   17.30    3.30
  -9   5   0   19.30    1.80
  -9   5   0   14.20    2.60
  -9   5   0   16.10    2.00
 -10  -5   0    5.80    1.70
 -10  -5   0    9.50    8.30
 -10  -5   0    7.10    9.60
 -10   5   0    5.60    1.20
 -10   5   0    6.10    1.60
 -10   5   0    4.80    2.90
 -11  -5   0   52.99   13.10
 -11  -5   0   60.99    4.40
 -11  -5   0   66.29    4.70
 -11   5   0   63.29    3.20
 -11   5   0   56.99    4.00
 -11   5   0   50.49    4.80
 -11   5   0   52.09    6.10
 -12  -5   0   12.90    2.50
 -12  -5   0    6.20    2.50
 -12  -5   0   26.30   13.70
 -12   5   0   10.80    2.20
 -12   5   0    4.30    3.50
 -12   5   0   11.30    2.80
 -13  -5   0   -0.80    1.70
 -13  -5   0   -3.90   17.10
 -13  -5   0    0.90    2.50
 -13   5   0   -2.00    2.20
 -13   5   0    0.90    2.20
 -14  -5   0    6.90    3.30
 -14  -5   0   -2.00    3.60
   0  -6   0  141.79    6.10
   0  -6   0  150.78    6.30
   0  -6   0  163.88    6.60
   0  -6   0  142.29    9.90
   0   6   0  160.78   10.40
   0   6   0  151.98    6.30
   0   6   0  155.08    6.50
  -1  -6   0    9.50    1.30
   1  -6   0    2.10    2.10
   1  -6   0    6.80    1.10
  -1  -6   0    7.10    3.30
   1  -6   0    8.20    1.10
   1  -6   0    7.60    1.10
   1  -6   0    5.50    1.00
  -1  -6   0    7.10    1.30
  -1  -6   0    7.10    1.20
  -1   6   0    5.80    1.00
   1   6   0    7.00    1.20
   1   6   0    7.20    1.30
  -1   6   0    5.10    1.10
   1   6   0    6.20    1.30
   1   6   0    7.40    1.20
  -1   6   0    5.80    1.00
   1   6   0    3.90    3.10
  -1   6   0    7.90    2.70
   2  -6   0   -0.50    2.00
  -2  -6   0   -0.60    0.40
   2  -6   0    0.40    0.30
  -2  -6   0    0.50    0.50
  -2  -6   0    2.60    2.80
   2  -6   0   -0.20    0.40
   2  -6   0    0.30    0.40
   2  -6   0   -0.50    0.30
  -2  -6   0   -0.10    0.50
   2   6   0    0.10    0.50
  -2   6   0    0.30    2.30
  -2   6   0   -0.20    0.50
  -2   6   0    0.00    0.40
   2   6   0   -0.20    0.50
  -2   6   0    0.50    0.40
   2   6   0   -0.10    2.40
   2   6   0   -0.30    0.50
   3  -6   0   18.40    1.10
  -3  -6   0   22.20    2.00
  -3  -6   0   20.80    1.90
  -3  -6   0   14.40    4.70
   3  -6   0   17.20    1.40
   3  -6   0   16.30    3.50
   3  -6   0   18.20    1.20
   3   6   0   26.70    5.50
  -3   6   0   19.00    1.60
   3   6   0   19.30    1.90
   3   6   0   23.70    2.00
  -3   6   0   17.40    1.20
  -3   6   0   20.40    4.10
   3   6   0   17.20    1.40
  -4  -6   0   45.00    7.80
  -4  -6   0   45.10    3.20
   4  -6   0   45.10    2.40
  -4  -6   0   44.30    3.00
  -4   6   0   48.10    2.60
  -4   6   0   59.99    7.80
  -4   6   0   47.20    2.30
   4   6   0   46.00    7.10
   4   6   0   45.10    3.10
   4   6   0   44.40    2.10
   4   6   0   45.40    3.00
   5  -6   0  168.38   10.70
  -5  -6   0  171.88    7.60
  -5  -6   0  165.58   14.50
  -5  -6   0  183.88    8.10
  -5  -6   0  161.38   13.20
   5  -6   0  164.88    6.50
  -5   6   0  174.78    7.00
  -5   6   0  177.48   10.40
  -5   6   0  170.28    6.90
   5   6   0  171.48    7.40
   5   6   0  207.28    9.60
  -5   6   0  175.58    6.70
   6  -6   0    2.50    3.30
  -6  -6   0    3.80    6.20
  -6  -6   0    0.90    0.90
   6  -6   0    1.30    0.60
  -6  -6   0    0.30    1.10
  -6  -6   0   -0.20    5.00
  -6   6   0    1.50    0.70
  -6   6   0   -1.70    2.80
   6   6   0    1.20    1.00
  -6   6   0   -0.10    0.60
   6   6   0    0.60    0.80
   7  -6   0   48.50    6.00
   7  -6   0   52.09    2.20
  -7  -6   0   55.69    4.00
  -7  -6   0   46.40    9.00
  -7  -6   0   48.50   10.20
  -7  -6   0   55.09    3.60
   7  -6   0   51.19    2.10
  -7   6   0   51.89    6.10
  -7   6   0   48.30    2.70
  -7   6   0   49.60    4.80
  -7   6   0   52.69    2.90
  -8  -6   0  168.08    7.80
   8  -6   0  178.68   10.50
  -8  -6   0  165.28    8.10
  -8  -6   0  167.88   15.80
  -8  -6   0  145.49   17.70
  -8   6   0  163.98    6.70
  -8   6   0  172.78    9.90
  -8   6   0  157.58    9.40
  -8   6   0  156.48    6.80
  -9  -6   0   22.50    2.80
  -9  -6   0   20.30    9.50
  -9  -6   0   24.30    3.20
  -9   6   0   25.30    3.90
  -9   6   0   20.30    2.30
  -9   6   0   26.00    4.60
  -9   6   0   22.60    2.00
 -10  -6   0    5.90    9.70
 -10  -6   0    1.60    1.40
 -10  -6   0    0.90    1.70
 -10  -6   0   -7.80    8.80
 -10   6   0    6.00    2.90
 -10   6   0    1.90    0.90
 -10   6   0    0.50    1.30
 -11  -6   0    0.50    1.40
 -11  -6   0   -1.90    1.80
 -11   6   0    0.40    1.00
 -11   6   0    4.60    2.10
 -11   6   0    0.10    1.40
 -12  -6   0    1.60    2.20
 -12  -6   0   14.20   14.60
 -12  -6   0    1.50    1.70
 -12   6   0    0.30    1.80
 -12   6   0   -0.70    2.00
 -13  -6   0   -3.00    2.80
 -13  -6   0    2.60    1.90
 -13  -6   0   -3.70    2.70
 -13   6   0    1.30    2.20
 -13   6   0    4.80    2.60
 -14  -6   0    0.60    2.10
   0  -7   0   -0.50    0.40
   0  -7   0   -0.90    2.50
   0  -7   0    0.60    0.70
   0  -7   0    0.50    0.70
   0   7   0    0.90    0.70
   0   7   0    0.00    0.50
   0   7   0    1.00    2.70
   1  -7   0    0.20    0.40
   1  -7   0    1.40    2.50
  -1  -7   0    0.60    0.70
   1  -7   0    0.30    0.60
  -1  -7   0    0.50    0.60
  -1  -7   0    0.30    0.50
   1  -7   0    0.00    0.40
   1  -7   0    0.40    0.60
  -1  -7   0   -0.70    2.90
  -1   7   0    0.10    0.40
   1   7   0    1.50    0.80
  -1   7   0    1.30    0.70
   1   7   0    3.70    3.50
   1   7   0    0.60    0.60
   1   7   0    0.90    0.70
   1   7   0    0.20    0.60
  -1   7   0    2.90    2.90
  -2  -7   0   53.89    8.10
  -2  -7   0   55.69    3.30
   2  -7   0   54.29    3.30
  -2  -7   0   51.19    3.40
   2  -7   0   43.80    6.30
   2  -7   0   56.39    3.00
  -2  -7   0   50.59    3.10
   2  -7   0   52.89    2.90
  -2   7   0   49.50    3.10
  -2   7   0   49.99    2.80
  -2   7   0   49.70    3.00
   2   7   0   42.80    7.20
  -2   7   0   42.00    6.20
   2   7   0   55.69    3.40
   2   7   0   49.80    3.10
   2   7   0   54.89    3.20
  -3  -7   0   11.10    2.00
  -3  -7   0   17.50    5.20
  -3  -7   0   12.40    1.80
   3  -7   0   11.90    1.30
   3  -7   0   15.20    1.80
  -3  -7   0   13.40    1.90
   3  -7   0   20.50    4.30
   3  -7   0   11.50    1.20
   3  -7   0   14.10    1.10
  -3   7   0   19.20    2.10
   3   7   0   15.10    2.10
   3   7   0   18.10    5.00
   3   7   0   18.20    1.80
   3   7   0   13.80    1.40
  -3   7   0   13.30    3.60
  -3   7   0   10.70    1.50
  -3   7   0   14.50    1.20
  -4  -7   0   24.50    6.80
  -4  -7   0   28.80    2.60
   4  -7   0   23.80    1.70
   4  -7   0   23.80    1.80
  -4  -7   0   24.70    2.30
   4  -7   0   28.90    5.00
  -4   7   0   25.00    6.00
   4   7   0   24.30    2.20
   4   7   0   27.40    6.00
   4   7   0   26.00    2.30
   4   7   0   22.30    1.60
  -4   7   0   25.50    2.10
  -4   7   0   22.80    1.60
  -4   7   0   23.40    1.90
  -5  -7   0   24.30    7.00
  -5  -7   0   26.90    2.50
   5  -7   0   24.50    1.70
   5  -7   0   33.90    5.60
  -5  -7   0   28.00    2.60
  -5   7   0   25.90    2.00
  -5   7   0   31.90    5.50
   5   7   0   23.90    2.40
  -5   7   0   23.30    1.70
   5   7   0   23.40    1.20
   5   7   0   25.20    2.30
  -5   7   0   22.50    1.90
  -6  -7   0   24.90    2.50
   6  -7   0   27.40    1.70
   6  -7   0   25.40    5.40
  -6  -7   0   28.90    2.90
   6  -7   0   26.10    1.80
  -6  -7   0   41.50    9.90
  -6  -7   0   18.00    6.50
   6   7   0   28.00    2.40
  -6   7   0   25.40    1.90
  -6   7   0   24.50    5.10
   6   7   0   27.60    2.80
   7  -7   0    2.10    0.60
  -7  -7   0    1.70    1.20
  -7  -7   0    2.40    1.50
   7  -7   0    0.00    3.60
  -7  -7   0    2.10    7.70
  -7  -7   0   -1.10    6.40
   7  -7   0    2.80    0.60
  -7   7   0    1.20    0.80
  -7   7   0    1.00    1.90
  -7   7   0    1.60    0.80
  -7   7   0    4.90    3.80
  -8  -7   0   79.29    5.30
  -8  -7   0   76.89    4.70
  -8  -7   0   82.89   13.50
   8  -7   0   81.09    8.00
  -8   7   0   71.19    3.90
  -8   7   0   79.99    7.90
  -8   7   0   61.59    6.10
  -8   7   0   78.79    4.00
  -9  -7   0   18.40    3.20
  -9  -7   0   37.70   11.30
   9  -7   0   19.50    4.70
  -9  -7   0   14.50    2.50
  -9   7   0   26.20    4.30
  -9   7   0   20.00    2.10
  -9   7   0   25.60    4.20
  -9   7   0   18.50    2.20
 -10  -7   0    2.50    2.00
 -10  -7   0   -1.50    9.90
 -10  -7   0    9.10   11.00
 -10  -7   0    0.00    1.30
 -10   7   0   -1.10    0.90
 -10   7   0    0.50    1.30
 -11  -7   0   51.99    4.40
 -11  -7   0   48.60    4.70
 -11  -7   0   35.70   14.70
 -11   7   0   42.90    2.80
 -11   7   0   46.20    3.50
 -12  -7   0   19.80   15.60
 -12  -7   0   14.10    3.30
 -12  -7   0   10.70    2.50
 -12   7   0   12.40    3.00
 -12   7   0   17.90    2.50
 -13  -7   0  -19.30   17.70
 -13  -7   0    3.20    3.00
 -13  -7   0    1.40    2.00
 -13  -7   0    0.10    3.00
 -13   7   0    1.70    2.10
 -13   7   0   -0.80    2.60
 -14  -7   0    1.80    5.20
 -14  -7   0    1.40    2.20
   0  -8   0  159.48    7.20
   0  -8   0  175.88    7.20
   0  -8   0  148.19   11.80
   0  -8   0  171.58    7.50
   0  -8   0  166.58    7.40
   0   8   0  165.38    7.20
   0   8   0  167.78    7.40
   0   8   0  175.58   12.50
  -1  -8   0   26.30    2.50
  -1  -8   0   28.30    2.30
   1  -8   0   27.20    1.90
  -1  -8   0   30.00    2.50
  -1  -8   0   29.00    2.20
   1  -8   0   31.70    6.10
  -1  -8   0   19.30    5.30
   1  -8   0   27.10    2.20
   1  -8   0   29.60    2.30
   1  -8   0   26.80    2.20
  -1   8   0   36.10    6.30
   1   8   0   27.40    2.40
   1   8   0   27.20    2.20
   1   8   0   26.50    2.50
  -1   8   0   24.90    2.00
  -1   8   0   23.90    2.20
   1   8   0   28.60    2.20
   2  -8   0  148.09    6.60
  -2  -8   0  145.89    6.90
  -2  -8   0  159.28    7.40
  -2  -8   0  152.28    6.90
  -2  -8   0  150.18   12.50
   2  -8   0  157.78    6.70
   2  -8   0  149.88    6.10
  -2   8   0  145.19   11.20
  -2   8   0  150.58    6.90
  -2   8   0  165.38    6.60
   2   8   0  165.88    7.10
   2   8   0  149.59    7.00
   2   8   0  150.78    7.10
  -2   8   0  159.98    6.90
   2   8   0  156.38   12.30
   3  -8   0  106.59    4.50
   3  -8   0  114.19    4.80
  -3  -8   0  114.69    5.60
   3  -8   0  110.19    9.10
   3  -8   0  107.49    4.90
  -3  -8   0  109.39    5.80
  -3  -8   0  112.99    5.50
  -3  -8   0  105.39   11.10
  -3   8   0  106.19    9.50
   3   8   0  103.09    5.50
  -3   8   0  109.79    4.90
  -3   8   0  111.69    5.30
   3   8   0  105.49    5.60
  -3   8   0  109.39    5.40
   3   8   0  119.89    5.60
   3   8   0   94.59   10.10
   4  -8   0    9.70    3.80
  -4  -8   0   13.90    2.20
  -4  -8   0   11.50    5.90
   4  -8   0   11.20    1.40
   4  -8   0    9.90    0.90
  -4  -8   0    7.90    1.60
  -4  -8   0   13.10    2.10
   4  -8   0   10.10    1.40
   4  -8   0    9.70    0.90
  -4   8   0   12.70    1.70
   4   8   0   10.60    1.40
  -4   8   0   14.30    4.70
   4   8   0   13.10    2.10
   4   8   0   15.30    2.20
  -4   8   0   12.10    1.40
  -4   8   0   12.40    1.70
   4   8   0    5.10    4.30
   5  -8   0   58.39    3.10
  -5  -8   0   66.19   10.80
  -5  -8   0   60.99    4.00
  -5  -8   0   66.19    4.40
   5  -8   0   61.79    3.30
   5  -8   0   68.39    8.20
  -5   8   0   74.39    8.00
   5   8   0   59.79    4.00
   5   8   0   60.19    2.70
  -5   8   0   62.19    3.60
  -5   8   0   57.39    3.10
  -5   8   0   60.69    3.50
   5   8   0   61.19    9.10
   5   8   0   69.79    4.00
  -6  -8   0    0.70    1.30
   6  -8   0    0.20    0.60
   6  -8   0   -0.10    0.60
   6  -8   0    3.80    3.80
  -6  -8   0    2.20    6.00
  -6  -8   0    1.60    1.20
  -6  -8   0  -18.40    6.50
   6   8   0    0.90    1.10
  -6   8   0    0.30    0.80
  -6   8   0    0.90    0.80
  -6   8   0   -0.40    3.60
  -6   8   0    0.10    0.60
   7  -8   0  143.09    5.60
  -7  -8   0  144.99    7.20
  -7  -8   0  184.68   20.60
  -7  -8   0  126.59   15.80
  -7  -8   0  139.69    7.60
   7  -8   0  162.68   11.30
   7  -8   0  147.39    5.70
  -7   8   0  140.39    6.40
  -7   8   0  129.89    8.50
  -7   8   0  127.59   10.60
  -7   8   0  138.49    6.00
   8  -8   0   72.49    8.00
  -8  -8   0   58.09    5.50
  -8  -8   0   58.19    4.20
  -8  -8   0   44.70   12.70
  -8   8   0   62.39    7.50
  -8   8   0   60.99    3.60
  -8   8   0   42.80    5.90
  -8   8   0   58.39    3.30
  -9  -8   0   10.40   11.00
   9  -8   0    7.10    4.60
  -9  -8   0    9.90    2.60
  -9  -8   0   13.50    2.40
  -9   8   0    8.90    4.30
  -9   8   0    9.20    1.60
  -9   8   0   12.10    1.80
 -10  -8   0    8.60    2.60
 -10  -8   0    9.40   12.90
 -10  -8   0   10.80    2.50
 -10  -8   0    6.70   11.10
 -10   8   0    5.80    1.50
 -10   8   0    4.20    1.50
 -11  -8   0   19.40   14.20
 -11  -8   0    7.10    2.50
 -11  -8   0    6.80    2.00
 -11   8   0    5.10    1.30
 -11   8   0   10.10    1.90
 -12  -8   0    1.50    2.60
 -12  -8   0   33.60   17.10
 -12  -8   0    2.80    2.00
 -12  -8   0    2.00    2.90
 -12   8   0    7.00    1.90
 -12   8   0   -1.30    2.30
 -13  -8   0   18.00   19.50
 -13  -8   0    6.40    3.50
 -13  -8   0    5.40    2.10
 -13   8   0   -1.60    2.20
 -13   8   0   -3.60    2.80
 -14  -8   0    5.70    3.70
 -14  -8   0    2.50    2.40
   0  -9   0    1.00    0.80
   0  -9   0    0.30    0.60
   0  -9   0   -0.40    0.70
   0  -9   0   -2.50    3.30
   0  -9   0   -0.10    0.70
   0   9   0   -0.20    0.80
   0   9   0    0.20    0.70
   0   9   0   -3.90    3.20
   1  -9   0  810.42   28.60
   1  -9   0  786.12   28.50
  -1  -9   0  825.32   29.10
  -1  -9   0  807.62   28.60
   1  -9   0  808.12   28.50
   1  -9   0  776.42   27.90
  -1  -9   0  775.92   36.00
  -1  -9   0  804.62   29.00
  -1  -9   0  804.52   28.70
   1  -9   0  784.02   34.90
  -1   9   0  836.12   28.80
  -1   9   0  797.02   28.40
   1   9   0  830.92   36.40
   1   9   0  817.32   28.60
   1   9   0  791.32   28.80
   1   9   0  785.92   29.10
  -1   9   0  814.62   35.50
   2  -9   0   12.30    1.50
  -2  -9   0    8.90    1.70
  -2  -9   0    6.40    1.80
  -2  -9   0    5.10    5.50
   2  -9   0   14.20    2.00
  -2  -9   0    8.50    1.60
   2  -9   0    8.90    1.50
  -2   9   0    9.30    1.60
  -2   9   0    9.10    1.60
   2   9   0    9.30    1.70
  -2   9   0   11.40    1.90
   2   9   0   10.50    2.00
   2   9   0    9.00    1.80
   2   9   0   20.00    6.10
  -2   9   0    9.80    4.80
   3  -9   0  134.39    5.80
   3  -9   0  127.69   10.60
  -3  -9   0  132.29    6.50
   3  -9   0  135.49    5.90
  -3  -9   0  132.39    6.50
  -3  -9   0  135.59    6.90
   3  -9   0  125.59    5.30
  -3  -9   0  122.89   12.40
  -3   9   0  121.69   10.70
   3   9   0  126.79    6.10
   3   9   0  129.69    6.40
  -3   9   0  131.09    6.40
   3   9   0  131.29    6.60
   3   9   0  157.58   13.00
  -3   9   0  132.99    5.80
  -3   9   0  133.49    6.20
  -4  -9   0   88.19    5.30
  -4  -9   0   87.09    5.00
   4  -9   0   81.69    3.60
  -4  -9   0   85.69    4.90
   4  -9   0   92.89    9.00
   4  -9   0   79.49    3.50
  -4  -9   0   77.89   11.70
   4  -9   0   78.39    4.20
  -4   9   0   90.69    9.40
  -4   9   0   83.39    4.00
   4   9   0   81.79    4.90
   4   9   0  104.49   11.10
  -4   9   0   74.69    4.40
   4   9   0   85.09    4.60
  -4   9   0   89.09    4.70
   4   9   0   80.99    4.90
  -5  -9   0   54.79    9.90
  -5  -9   0   41.00    4.10
   5  -9   0   53.69    7.90
  -5  -9   0   51.49    4.10
   5  -9   0   42.10    2.90
   5  -9   0   48.00    2.80
   5   9   0   46.10    3.70
   5   9   0   49.20    9.50
  -5   9   0   51.59    8.20
  -5   9   0   48.30    2.80
  -5   9   0   51.19    3.20
   5   9   0   48.00    2.60
   5   9   0   48.60    3.50
   6  -9   0    3.60    0.90
   6  -9   0    5.20    4.70
   6  -9   0    3.00    1.00
  -6  -9   0    2.40    1.40
  -6  -9   0    4.30    7.10
  -6  -9   0    2.10    1.30
   6   9   0    4.40    1.60
  -6   9   0    2.60    1.10
  -6   9   0    1.80    0.70
  -6   9   0   -3.20    4.00
  -6   9   0    4.50    1.10
  -7  -9   0   61.39    4.60
  -7  -9   0   71.19   13.20
  -7  -9   0   67.89   14.50
   7  -9   0   66.49    8.70
   7  -9   0   70.89    3.40
  -7   9   0   65.99    8.40
  -7   9   0   64.49    3.50
  -7   9   0   69.79    4.00
  -7   9   0   58.59    5.90
   7   9   0   69.39    4.30
  -8  -9   0   21.80    3.00
  -8  -9   0   37.00   10.90
  -8  -9   0   15.60    3.00
  -8  -9   0   26.60   14.20
   8  -9   0   19.00    5.80
  -8   9   0   23.70    5.90
  -8   9   0   20.90    2.50
  -8   9   0   19.90    2.20
  -9  -9   0    1.70    1.40
  -9  -9   0    2.00    1.80
  -9  -9   0    7.60   11.30
   9  -9   0    6.70    4.90
  -9   9   0    4.70    4.70
  -9   9   0    1.50    1.10
  -9   9   0    2.30    1.10
 -10  -9   0    2.20   11.90
 -10  -9   0    8.90    2.60
 -10  -9   0    1.40   12.60
  10  -9   0    7.00    4.30
 -10  -9   0    8.10    2.20
 -10   9   0    7.90    1.60
 -10   9   0    8.70    1.80
 -11  -9   0   21.80    3.50
 -11  -9   0   30.60    4.70
 -11  -9   0   21.40   15.70
 -11   9   0   35.70    3.20
 -12  -9   0   16.90    3.90
 -12  -9   0    5.30   18.30
 -12  -9   0   10.00    2.70
 -12  -9   0    9.50    3.10
 -12   9   0   17.80    3.80
 -12   9   0   17.50    2.50
 -13  -9   0    3.10    4.20
 -13  -9   0  -11.30   23.20
 -13  -9   0   -1.20    2.00
 -13   9   0    3.20    3.30
 -14  -9   0    1.90    2.50
 -14  -9   0   -4.30    3.60
 -14   9   0    4.40    3.80
   0 -10   0    7.40    5.10
   0 -10   0    9.70    1.70
   0 -10   0   11.20    1.90
   0 -10   0   10.80    1.90
   0 -10   0   10.70    1.80
   0  10   0    8.80    1.90
   0  10   0    8.30    4.70
   0  10   0   12.70    2.00
   0  10   0    8.40    2.00
  -1 -10   0  533.35   20.40
   1 -10   0  518.25   26.60
   1 -10   0  545.15   20.10
  -1 -10   0  535.95   20.20
   1 -10   0  523.35   19.40
  -1 -10   0  500.85   19.80
   1 -10   0  527.35   20.10
  -1 -10   0  530.95   27.70
  -1 -10   0  556.64   20.60
   1 -10   0  537.85   20.70
  -1  10   0  547.35   20.20
  -1  10   0  556.14   27.40
   1  10   0  518.75   20.20
   1  10   0  552.04   20.80
  -1  10   0  544.65   19.90
   1  10   0  551.84   28.10
   1  10   0  556.34   20.10
  -2 -10   0   45.70    3.40
  -2 -10   0   51.49    9.50
   2 -10   0   46.50    2.60
   2 -10   0   40.10    3.10
   2 -10   0   43.70    3.10
  -2 -10   0   48.60    3.40
   2 -10   0   40.60    3.00
  -2 -10   0   44.50    3.70
  -2  10   0   45.90    3.10
   2  10   0   51.29    9.10
  -2  10   0   47.00    3.30
  -2  10   0   57.29    8.70
   2  10   0   43.70    3.30
   2  10   0   43.70    3.40
   2  10   0   48.90    3.70
   3 -10   0   20.40    5.60
  -3 -10   0   10.40    2.10
   3 -10   0   12.00    1.70
   3 -10   0   12.90    1.90
   3 -10   0   14.60    1.60
  -3 -10   0    5.00    6.00
  -3 -10   0   12.40    2.40
  -3 -10   0   15.20    2.40
   3  10   0   12.00    2.10
  -3  10   0   16.20    5.70
  -3  10   0   12.00    1.80
   3  10   0   11.10    2.10
   3  10   0   14.90    5.90
  -3  10   0   10.90    2.10
  -3  10   0   14.30    2.20
   3  10   0   11.70    1.90
   4 -10   0   60.39    3.20
  -4 -10   0   66.79    4.70
   4 -10   0   84.79   10.10
  -4 -10   0   60.49   11.20
  -4 -10   0   50.29    4.30
  -4 -10   0   65.69    4.30
   4 -10   0   62.49    3.20
   4 -10   0   65.09    3.50
   4 -10   0   61.99    3.70
  -4  10   0   59.99    3.50
   4  10   0   66.29    4.40
  -4  10   0   73.39    9.80
  -4  10   0   65.79    4.00
   4  10   0   64.39   10.50
   4  10   0   69.39    4.50
   4  10   0   59.09    3.70
  -4  10   0   66.59    4.20
  -5 -10   0  382.46   16.50
  -5 -10   0  428.66   17.40
   5 -10   0  466.75   22.80
  -5 -10   0  440.56   16.90
   5 -10   0  419.06   15.40
  -5 -10   0  371.56   29.00
   5 -10   0  416.76   15.60
  -5  10   0  428.86   22.30
   5  10   0  415.96   16.50
   5  10   0  417.76   15.20
  -5  10   0  434.66   16.30
  -5  10   0  398.26   15.90
   5  10   0  461.15   25.90
   5  10   0  414.66   16.60
  -5  10   0  415.16   15.40
  -6 -10   0   99.19    5.80
   6 -10   0  105.39   10.90
  -6 -10   0   80.79    5.50
  -6 -10   0   91.09    7.10
  -6 -10   0  107.59   14.50
   6 -10   0   93.49    4.60
   6  10   0   99.69    5.60
  -6  10   0   90.79    7.10
  -6  10   0   82.49    4.80
   6  10   0   94.89    3.80
  -6  10   0   93.69    4.50
  -6  10   0  104.19   11.50
  -6  10   0   91.59    5.10
  -7 -10   0   16.90   11.30
  -7 -10   0    8.40    8.80
  -7 -10   0   16.40    2.80
  -7 -10   0   13.00    2.80
   7 -10   0    9.50    6.00
   7 -10   0   11.20    1.60
  -7  10   0   18.20    2.00
  -7  10   0   16.50    2.40
   7  10   0   20.40    2.80
  -7  10   0   22.50    6.40
  -8 -10   0   43.80    3.80
  -8 -10   0   43.00   13.70
   8 -10   0   62.39    8.70
   8 -10   0   41.40    3.00
  -8 -10   0   51.79   12.90
  -8 -10   0   46.70    5.20
  -8  10   0   37.10    3.20
  -8  10   0   45.60    8.10
  -8  10   0   39.00    2.80
  -9 -10   0   18.60    3.70
  -9 -10   0   -2.90   10.80
  -9 -10   0   25.00    3.50
   9 -10   0   26.30    6.80
  -9 -10   0   36.90   14.60
  -9  10   0   26.30    2.40
  -9  10   0   29.00    2.80
  -9  10   0   31.60    6.90
 -10 -10   0    3.90    2.60
  10 -10   0    1.10    4.90
 -10 -10   0  -11.40   13.70
 -10 -10   0    6.60    1.80
 -10  10   0    6.30    1.60
 -10  10   0    7.30    3.50
 -10  10   0    4.70    1.40
 -11 -10   0    3.20    2.00
 -11 -10   0  -12.70   15.90
 -11 -10   0    2.70    2.60
 -11  10   0    1.70    1.50
 -12 -10   0   -0.50    2.70
 -12 -10   0    7.90    3.70
 -12 -10   0   23.50   19.20
 -12  10   0    2.40    1.90
 -13 -10   0    4.80    3.30
 -13 -10   0   -2.90    3.30
 -13  10   0    5.70    3.20
 -14 -10   0    8.60    4.30
 -14 -10   0    3.00    3.00
 -14  10   0    6.30    4.50
   0 -11   0    2.60    5.10
   0 -11   0   -0.70    0.90
   0 -11   0   -0.20    0.90
   0 -11   0    0.20    0.90
   0 -11   0    0.80    1.10
   0  11   0   -1.20    0.90
   0  11   0   -0.90    1.20
   0  11   0    0.20    1.00
   0  11   0    7.50    5.60
   1 -11   0  196.18    8.90
  -1 -11   0  226.68   17.00
   1 -11   0  198.48   15.20
   1 -11   0  192.98    9.00
  -1 -11   0  189.28    8.80
  -1 -11   0  208.18    9.50
   1 -11   0  201.88    9.00
  -1 -11   0  193.98    9.00
   1 -11   0  192.38    8.40
  -1 -11   0  208.08    9.50
  -1  11   0  189.08    8.70
   1  11   0  191.58    8.80
   1  11   0  209.98   16.50
   1  11   0  204.38    9.30
   1  11   0  206.58    9.70
  -1  11   0  204.78   15.80
  -1  11   0  204.58    9.10
  -2 -11   0   99.59    5.90
   2 -11   0   94.89    5.20
  -2 -11   0  117.09   14.40
   2 -11   0   89.99    5.00
   2 -11   0   90.29    5.20
  -2 -11   0   97.59    5.80
  -2 -11   0   92.09    5.40
   2 -11   0   92.69    4.50
  -2 -11   0   91.29    5.20
   2  11   0   87.89    5.50
  -2  11   0   98.49    5.10
   2  11   0   89.09    5.50
   2  11   0  105.99   14.00
  -2  11   0   92.39    5.30
  -2  11   0   91.19   11.80
  -3 -11   0   79.19    5.50
   3 -11   0   90.39    4.70
  -3 -11   0   95.79    5.50
   3 -11   0   80.49    4.70
   3 -11   0   86.89    4.20
   3 -11   0  113.79   12.50
  -3 -11   0   98.79    5.50
  -3 -11   0  112.79   14.50
   3  11   0   80.79   12.20
   3  11   0   89.19    5.40
  -3  11   0   76.79   10.80
  -3  11   0   89.89    4.80
  -3  11   0   92.39    5.20
   3  11   0   81.59    5.10
   4 -11   0    6.50    1.10
   4 -11   0   10.60    1.80
  -4 -11   0    6.90    1.80
  -4 -11   0    1.60    6.60
   4 -11   0    6.40    1.50
   4 -11   0    4.00    5.00
  -4 -11   0    7.20    2.10
   4 -11   0    6.40    1.30
  -4 -11   0    5.10    1.80
   4  11   0    5.00    1.60
  -4  11   0   -3.40    4.60
   4  11   0    3.50    1.50
   4  11   0    7.30    1.80
   4  11   0    7.50    6.50
  -4  11   0    6.50    1.50
  -4  11   0    4.50    1.60
  -4  11   0    4.00    1.50
   5 -11   0    1.90    4.90
  -5 -11   0    6.90    2.00
  -5 -11   0    3.30    1.70
  -5 -11   0    7.70    2.40
  -5 -11   0    1.70    7.10
   5 -11   0    6.60    0.80
   5 -11   0    6.90    1.50
  -5  11   0    4.10    1.10
   5  11   0    8.20    2.30
   5  11   0    6.50    1.40
  -5  11   0    2.60    1.30
   5  11   0   -0.70    6.20
  -5  11   0    4.80    1.40
  -5  11   0   -0.60    5.20
  -6 -11   0   75.89   13.80
   6 -11   0   53.49    9.40
   6 -11   0   57.49    3.50
  -6 -11   0   57.89    4.50
  -6 -11   0   50.69    4.70
  -6  11   0   60.39    4.10
  -6  11   0   62.89    9.90
   6  11   0   55.79    4.20
  -6  11   0   53.49    3.40
  -6  11   0   56.09    4.00
   6  11   0   57.79    2.90
  -7 -11   0   28.00   10.30
   7 -11   0   14.40    6.50
  -7 -11   0    8.20    2.10
   7 -11   0    4.90    1.20
  -7 -11   0   19.30   11.80
  -7 -11   0    3.90    2.20
  -7  11   0    6.20    1.70
  -7  11   0   -0.30    6.10
  -7  11   0    4.80    1.40
   7  11   0    6.40    1.90
  -8 -11   0    3.00    2.40
   8 -11   0    8.20    1.30
  -8 -11   0   24.50   13.50
   8 -11   0    3.60    6.80
  -8 -11   0   10.20    2.30
  -8  11   0    2.50    6.40
  -8  11   0    8.20    1.70
  -8  11   0   10.20    1.70
  -9 -11   0    0.60    2.20
   9 -11   0   -0.90    6.00
  -9 -11   0   24.10   15.20
  -9 -11   0    6.30    2.20
  -9 -11   0   -2.60   11.80
  -9  11   0    5.00    1.30
  -9  11   0   -3.10    5.90
  -9  11   0    2.60    1.50
 -10 -11   0    1.10    2.50
 -10 -11   0    7.90   15.00
  10 -11   0   -5.90    5.70
 -10 -11   0    0.80    1.60
 -10  11   0   -6.50    4.60
 -10  11   0    0.20    1.40
 -11 -11   0    8.00    3.40
 -11 -11   0    6.30   17.40
 -11 -11   0   10.00    2.90
 -11 -11   0    9.20    3.40
 -11  11   0   10.70    2.10
 -12 -11   0    0.30    2.20
 -12  11   0    1.30    1.90
 -13 -11   0   -4.10    3.30
 -13 -11   0   -1.50    2.40
 -13  11   0   -3.90    3.50
   0 -12   0  704.13   25.60
   0 -12   0  727.33   26.30
   0 -12   0  713.13   26.10
   0 -12   0  710.93   26.40
   0  12   0  708.03   25.90
   0  12   0  681.63   26.40
   0  12   0  696.63   35.90
   0  12   0  674.43   27.00
   1 -12   0  127.29   14.60
  -1 -12   0  112.69   14.20
   1 -12   0  128.29    6.60
  -1 -12   0  129.69    6.90
   1 -12   0  129.89    6.20
   1 -12   0  121.89    6.70
   1 -12   0  133.59    6.80
  -1 -12   0  126.59    7.10
  -1 -12   0  127.99    7.20
  -1 -12   0  117.39    6.90
  -1  12   0  121.39    6.40
  -1  12   0  130.99    8.00
  -1  12   0  127.79   13.50
  -1  12   0  126.69    6.80
   1  12   0  132.69    6.70
   1  12   0  128.29    7.40
   1  12   0  142.59   14.20
   2 -12   0    4.60    5.20
  -2 -12   0   -2.20    1.10
  -2 -12   0   -0.70    1.20
   2 -12   0   -1.60    0.80
  -2 -12   0   -0.30    0.90
   2 -12   0   -0.40    1.10
   2 -12   0    0.40    0.90
   2 -12   0    4.60    1.40
  -2 -12   0    5.10    5.40
  -2 -12   0    0.60    1.20
  -2  12   0   -0.20    1.00
  -2  12   0   -0.90    5.20
  -2  12   0   -0.90    0.90
   2  12   0    0.20    1.20
   2  12   0    0.20    1.10
   2  12   0   -6.30    5.80
  -3 -12   0  186.08   17.20
  -3 -12   0  160.68    8.40
  -3 -12   0  161.68    8.90
   3 -12   0  173.58    7.70
   3 -12   0  174.18    8.00
  -3 -12   0  169.58    8.40
  -3 -12   0  180.68    9.90
   3 -12   0  171.78   14.40
   3 -12   0  165.48    7.10
   3  12   0  148.39   15.80
  -3  12   0  178.18    8.40
   3  12   0  171.78    8.70
  -3  12   0  185.38    8.10
  -3  12   0  176.78   14.80
   3  12   0  171.18    8.40
   4 -12   0   30.90    7.70
   4 -12   0   25.00    2.20
  -4 -12   0   29.10   10.00
  -4 -12   0   26.90    3.50
   4 -12   0   27.00    2.60
   4 -12   0   25.60    1.90
  -4 -12   0   18.90    3.20
  -4  12   0   27.30    3.20
   4  12   0   31.50    8.50
   4  12   0   24.70    2.70
  -4  12   0   38.50    8.80
   4  12   0   29.70    3.70
  -4  12   0   28.00    2.70
   5 -12   0  466.75   25.80
   5 -12   0  442.26   17.40
   5 -12   0  468.25   16.20
   5 -12   0  462.85   16.10
  -5 -12   0  502.05   30.60
  -5 -12   0  454.85   19.20
  -5 -12   0  469.95   18.70
   5  12   0  428.46   26.90
  -5  12   0  461.55   18.30
  -5  12   0  480.45   25.90
   5  12   0  455.05   17.30
  -5  12   0  449.95   17.90
   5  12   0  483.35   18.60
  -5  12   0  479.95   17.60
   6 -12   0   37.60    9.00
  -6 -12   0   29.00    4.00
   6 -12   0   30.80    3.10
  -6 -12   0   35.80    4.30
  -6 -12   0   24.40   11.10
  -6  12   0   35.50    8.70
  -6  12   0   28.70    3.30
   6  12   0   29.60    9.10
  -6  12   0   29.90    3.50
   6  12   0   37.60    4.20
  -6  12   0   30.40    2.80
   7 -12   0   36.80    2.90
  -7 -12   0   40.70   14.20
   7 -12   0   61.99   10.90
  -7 -12   0   38.80    4.80
  -7 -12   0   34.70   12.10
  -7 -12   0   29.90    3.80
  -7  12   0   42.80    3.50
  -7  12   0   27.00    8.30
   7  12   0   40.80    3.80
  -7  12   0   45.20    3.20
   8 -12   0    9.90    6.80
   8 -12   0    1.20    1.00
  -8 -12   0    0.00    1.40
  -8 -12   0   -5.60   13.00
  -8 -12   0   -0.50    2.00
  -8  12   0    0.90    1.10
  -8  12   0   -1.20    1.20
  -8  12   0   -1.10    6.80
  -9 -12   0   38.80   16.00
  -9 -12   0   33.30    4.40
   9 -12   0   36.00    8.40
  -9 -12   0   35.90    5.00
  -9 -12   0   22.50   14.00
  -9  12   0   25.30    2.90
  -9  12   0   23.50    7.50
  10 -12   0   41.30    8.20
 -10 -12   0   24.20    3.80
 -10 -12   0   26.00    4.50
 -10 -12   0   31.40    5.30
 -10 -12   0   21.00   17.30
 -10  12   0   26.80    3.00
 -10  12   0   20.10    6.50
 -11 -12   0   -8.60   18.60
 -11 -12   0   -0.80    2.90
 -11 -12   0    1.60    2.10
 -11 -12   0    6.30    3.60
 -11  12   0   -1.90    1.80
 -12 -12   0    6.40    3.50
 -12 -12   0    5.00    2.50
 -12  12   0    0.60    1.90
 -13 -12   0   -0.50    3.70
 -13 -12   0    2.10    2.70
 -13  12   0   -2.20    3.40
   0 -13   0    0.40    1.30
   0 -13   0    9.20    7.00
   0  13   0    1.80    1.40
   0  13   0    2.00    1.50
   0  13   0   -1.00    5.70
  -1 -13   0   47.10    4.20
   1 -13   0   53.29    4.00
  -1 -13   0   42.90    3.60
  -1 -13   0   37.80    3.60
   1 -13   0   42.80    3.70
   1 -13   0   41.10    3.70
   1 -13   0   62.89   10.70
   1 -13   0   42.30    3.20
  -1 -13   0   49.20   10.80
  -1 -13   0   48.50    4.10
  -1  13   0   52.19   10.40
   1  13   0   43.90    3.90
  -1  13   0   38.40    3.40
  -1  13   0   47.80    5.50
   1  13   0   47.90   10.10
  -1  13   0   45.80    3.90
   1  13   0   46.00    3.80
   1  13   0   42.70    4.30
   2 -13   0    4.50    1.50
  -2 -13   0    2.60    1.50
  -2 -13   0    3.60    6.90
  -2 -13   0    3.10    1.40
   2 -13   0    0.90    5.60
  -2 -13   0    8.70    2.20
   2 -13   0    4.10    1.50
   2 -13   0    3.80    1.50
   2 -13   0    2.80    1.20
  -2 -13   0    4.60    2.30
  -2  13   0    6.30    1.60
   2  13   0    4.70    2.00
   2  13   0    2.90    1.80
   2  13   0    3.40    6.20
  -2  13   0    4.40    2.10
  -2  13   0    4.40    6.10
  -2  13   0    4.40    1.60
  -3 -13   0  437.96   17.30
   3 -13   0  392.46   14.70
  -3 -13   0  357.96   26.00
  -3 -13   0  403.06   16.50
   3 -13   0  408.96   15.90
  -3 -13   0  386.86   16.90
   3 -13   0  394.06   15.90
   3 -13   0  413.86   15.60
  -3 -13   0  368.46   16.20
   3 -13   0  424.96   29.60
   3  13   0  389.06   16.30
  -3  13   0  400.26   16.30
   3  13   0  391.96   16.50
  -3  13   0  396.26   24.50
   3  13   0  402.86   26.00
  -3  13   0  399.26   18.30
  -3  13   0  385.86   15.70
   4 -13   0   98.39   12.60
   4 -13   0   85.99    4.60
   4 -13   0   89.49    4.30
  -4 -13   0   82.79    6.00
  -4 -13   0   75.49    6.00
  -4 -13   0   90.19   15.20
  -4 -13   0   93.39    5.90
   4  13   0   81.69    5.20
   4  13   0   85.09   13.80
  -4  13   0  110.49   13.70
  -4  13   0   85.29    5.10
  -4  13   0   92.59    5.60
   4  13   0   93.29    5.90
   5 -13   0   54.09    3.90
  -5 -13   0   57.79    4.80
   5 -13   0   57.69    3.10
  -5 -13   0   56.79   13.30
  -5 -13   0   52.59    4.70
  -5  13   0   51.19    3.80
   5  13   0   53.29   11.00
   5  13   0   51.49    3.80
  -5  13   0   53.59   10.50
  -5  13   0   55.59    4.40
   5  13   0   49.99    4.60
   6 -13   0   38.40    4.90
  -6 -13   0   32.00    4.40
   6 -13   0   30.70    8.50
  -6 -13   0   28.50    3.80
  -6 -13   0   34.10   12.60
  -6  13   0   34.30    3.80
  -6  13   0   42.50   10.00
   6  13   0   32.80    2.50
   6  13   0   31.10    4.10
   6  13   0   34.80   10.20
  -6  13   0   32.30    3.00
  -7 -13   0   25.40    4.20
  -7 -13   0   23.30    3.50
   7 -13   0   42.20   10.40
   7 -13   0   18.50    2.30
  -7 -13   0    8.10   11.20
  -7 -13   0   10.50   13.80
  -7  13   0   16.30    2.50
   7  13   0   20.20    1.50
   7  13   0   20.40    1.60
   7  13   0   24.60    3.40
  -7  13   0   13.50    7.70
  -8 -13   0   10.30   14.80
   8 -13   0   -5.00    7.60
  -8 -13   0    2.90    1.90
  -8 -13   0    0.00    1.80
   8 -13   0    0.60    1.20
  -8 -13   0    2.70   14.20
  -8  13   0    2.50    7.50
  -8  13   0    1.20    1.30
   9 -13   0   11.60    8.40
  -9 -13   0    4.00    2.70
  -9 -13   0    1.00    1.70
  -9 -13   0    2.30    2.40
  -9 -13   0    3.90   17.50
  -9 -13   0  -20.30   13.50
  -9  13   0    0.90    1.60
  -9  13   0   -4.50    7.40
 -10 -13   0    4.90   18.10
 -10 -13   0    7.30    3.00
 -10 -13   0    7.50    2.30
 -10 -13   0    8.40    3.00
  10 -13   0    0.90    7.80
 -10  13   0   -7.10    6.80
 -11 -13   0    6.30   20.50
 -11 -13   0   -2.60    3.00
 -11 -13   0   -0.50    2.00
 -11  13   0    0.40    1.90
 -12 -13   0    2.20    3.40
 -12 -13   0    5.60    3.00
 -12  13   0   -1.20    2.00
 -13 -13   0   -1.90    2.60
 -13 -13   0   -3.20    3.80
 -13  13   0   -7.30    3.70
   0 -14   0   55.39    4.60
   0 -14   0   57.69    4.40
   0 -14   0   50.99   11.40
   0 -14   0   50.19    4.00
   0  14   0   55.59    4.30
   0  14   0   51.89    4.30
   0  14   0   58.39    5.00
   0  14   0   49.70   11.00
   1 -14   0   42.00    3.90
  -1 -14   0   38.90    4.00
   1 -14   0   36.70    3.40
   1 -14   0   42.10    3.70
  -1 -14   0   38.70    3.80
   1 -14   0   38.60   10.00
  -1 -14   0   22.60    9.80
  -1 -14   0   36.50    3.50
  -1 -14   0   40.00    3.80
   1 -14   0   35.20    3.50
   1  14   0   40.80    4.10
  -1  14   0   43.10    3.90
   1  14   0   39.70    3.60
  -1  14   0   46.00    4.70
  -1  14   0   32.20    9.20
   1  14   0   55.09   11.50
   2 -14   0   55.09    4.30
   2 -14   0   56.69    3.70
  -2 -14   0   61.19    5.10
  -2 -14   0   62.79    5.10
   2 -14   0   64.19    4.40
   2 -14   0   58.99   11.10
  -2 -14   0   56.59    4.50
   2 -14   0   58.59    4.90
  -2 -14   0   33.90   10.50
  -2  14   0   52.39   11.10
  -2  14   0   54.29    4.10
   2  14   0   59.59    4.90
  -2  14   0   51.19    4.30
  -2  14   0   53.59    6.80
   2  14   0   57.69   12.30
   2  14   0   51.59    4.70
   3 -14   0    7.10    1.70
  -3 -14   0    7.30    2.20
   3 -14   0    7.30    1.50
  -3 -14   0    8.10    2.50
   3 -14   0    6.50    1.80
  -3 -14   0    6.80    8.00
  -3 -14   0   14.50    3.10
   3  14   0    6.00    2.00
  -3  14   0    4.90    1.80
   3  14   0   21.50    9.50
  -3  14   0    9.40    2.00
  -3  14   0   18.80    8.00
  -4 -14   0   54.69    4.60
   4 -14   0   45.80    9.70
   4 -14   0   54.09    3.60
  -4 -14   0   52.89    4.90
  -4 -14   0   50.09    5.00
  -4 -14   0   70.29   14.00
   4 -14   0   58.19    3.30
   4  14   0   61.19   13.20
  -4  14   0   49.80    4.00
  -4  14   0   70.29   12.50
   4  14   0   44.70    3.90
  -4  14   0   52.09    4.40
  -5 -14   0    6.80    2.50
  -5 -14   0    5.90    2.50
   5 -14   0    6.20    7.00
  -5 -14   0   11.40   10.00
   5 -14   0    8.60    1.90
   5 -14   0    9.50    1.50
  -5 -14   0   10.80    2.70
   5 -14   0    8.70    1.30
   5  14   0    9.20    8.90
  -5  14   0    9.70    2.60
   5  14   0    8.20    1.80
  -5  14   0    9.10    2.00
  -6 -14   0   23.70    3.90
  -6 -14   0   37.40    4.70
  -6 -14   0   29.60   13.30
   6 -14   0   35.00    9.50
  -6 -14   0   30.40    4.50
   6 -14   0   29.90    3.00
   6  14   0   30.40   11.00
  -6  14   0   45.90   10.40
  -6  14   0   27.00    3.70
  -6  14   0   31.80    3.60
  -7 -14   0   10.30   12.80
  -7 -14   0   15.40    2.60
  -7 -14   0   22.50    4.30
   7 -14   0   15.50    2.30
  -7 -14   0   11.30    3.30
   7 -14   0   18.00    8.70
  -7  14   0   14.30    2.70
   7  14   0   13.80    1.90
  -7  14   0   11.60    8.80
  -7  14   0   10.70    2.20
   8 -14   0   13.30    9.80
  -8 -14   0   18.50    3.30
  -8 -14   0   35.60   17.60
  -8 -14   0   18.70    3.80
  -8 -14   0    1.30   14.30
  -8 -14   0   24.90    5.10
   8 -14   0   24.60    2.60
  -8  14   0   18.70    9.20
  -9 -14   0   34.80   18.50
  -9 -14   0   -0.20    2.80
   9 -14   0   -2.40    9.30
  -9  14   0    8.80    8.70
 -10 -14   0   22.80    7.50
 -10 -14   0   19.60    3.40
 -10 -14   0   18.20    4.90
  10 -14   0   29.70    9.80
 -10 -14   0   49.40   22.20
 -10  14   0    5.30    8.10
 -10  14   0   22.10    3.20
 -11 -14   0    5.00    2.70
 -11 -14   0   -4.00    2.90
 -11 -14   0  -25.00   22.40
 -11  14   0   -1.10    2.00
 -12 -14   0   -0.30    2.90
 -12 -14   0    6.00    4.00
 -12  14   0   -2.30    2.30
 -13 -14   0    0.30    4.30
 -13 -14   0   -2.00    3.80
   0 -15   0    1.70    1.30
   0 -15   0   -1.60    1.10
   0 -15   0    0.00    1.50
   0 -15   0   -5.50    7.60
   0 -15   0    2.30    1.60
   0  15   0   -0.10    2.10
   0  15   0    6.90    8.00
   0  15   0   -0.20    1.10
  -1 -15   0    3.10    1.50
  -1 -15   0    3.60    1.70
   1 -15   0    2.80    1.50
   1 -15   0   -0.50    6.30
  -1 -15   0    2.30    7.50
   1 -15   0    2.10    1.50
   1 -15   0    1.60    1.60
  -1 -15   0    0.90    1.70
   1 -15   0   -0.30    1.20
  -1  15   0    3.10    1.50
   1  15   0    2.10    1.50
  -1  15   0   -4.10    7.60
   1  15   0    4.30    2.30
   1  15   0   15.10    8.50
   2 -15   0  182.18    9.10
  -2 -15   0  179.48    9.90
  -2 -15   0  182.08   10.00
  -2 -15   0  183.88    9.50
   2 -15   0  186.88    8.90
  -2 -15   0  190.48   19.50
   2 -15   0  193.58    9.40
   2 -15   0  163.68   17.50
  -2  15   0  174.78   18.20
   2  15   0  186.78   10.00
   2  15   0  208.48   19.50
  -2  15   0  189.48    9.20
   3 -15   0   34.80    4.10
  -3 -15   0   31.80    4.60
   3 -15   0   25.80    3.30
  -3 -15   0   18.00   10.10
   3 -15   0   36.60    2.80
  -3 -15   0   27.50    4.20
  -3  15   0   17.10    9.00
  -3  15   0   34.30    4.00
   3  15   0   28.50    3.90
   3  15   0   15.60    9.20
   4 -15   0   71.89    4.40
   4 -15   0   80.89   13.30
  -4 -15   0   69.39   16.30
  -4 -15   0   69.59    5.50
   4 -15   0   63.89    3.90
  -4 -15   0   73.79    5.80
  -4 -15   0   68.79    6.20
   4  15   0   60.59   16.00
  -4  15   0   67.29   13.00
  -4  15   0   72.79    4.80
   4  15   0   70.49    5.10
   5 -15   0   -0.10    0.90
   5 -15   0    0.50    0.90
   5 -15   0    1.70    7.70
  -5 -15   0   -1.10    9.50
  -5 -15   0   -1.00    1.50
   5 -15   0    0.40    1.40
  -5 -15   0   -2.70    2.00
  -5 -15   0    1.90    1.80
  -5  15   0    0.20    1.60
  -5  15   0  -11.50    7.80
   5  15   0   -0.70    1.40
   5  15   0  -16.30    8.50
   6 -15   0   85.49    3.40
  -6 -15   0   79.49    6.70
  -6 -15   0   82.49    6.10
  -6 -15   0   78.89    6.40
   6 -15   0   77.19    5.10
   6 -15   0   68.19   13.00
  -6 -15   0   69.19   16.20
  -6  15   0   88.49    5.50
   6  15   0   85.69    5.00
   6  15   0   91.09   16.10
  -6  15   0  100.29   15.00
   7 -15   0   26.50    3.00
  -7 -15   0   18.90    3.40
   7 -15   0   32.00   11.10
  -7 -15   0   11.80    3.50
  -7 -15   0   20.90    4.30
   7  15   0   21.80    2.30
  -7  15   0   21.60    9.50
  -7  15   0   26.30    3.40
  -8 -15   0   31.00    5.20
  -8 -15   0   33.80   18.70
  -8 -15   0  -11.20   13.80
   8 -15   0   25.90    2.80
  -8 -15   0   19.80    4.60
   8 -15   0   25.10   10.60
  -8 -15   0   29.20    4.80
  -8  15   0   28.20    3.40
  -8  15   0   26.00   10.20
   9 -15   0    6.20    1.90
  -9 -15   0    7.60    2.10
  -9 -15   0    7.90    3.40
   9 -15   0   11.00   10.90
  -9 -15   0   -1.20   19.40
  -9  15   0   10.50    2.40
  -9  15   0   14.60    9.70
 -10 -15   0   11.90   23.30
 -10 -15   0   15.50    4.00
 -10 -15   0   16.50    3.40
  10 -15   0   20.90   10.90
 -10 -15   0   10.80    4.50
 -10  15   0   19.70    3.20
 -10  15   0   21.60    9.40
 -11 -15   0    1.60    3.70
 -11 -15   0    4.40    2.60
 -11  15   0   -2.90    2.30
 -12 -15   0   12.50    4.10
 -12 -15   0   17.40    3.60
 -12  15   0   18.40    3.70
 -13 -15   0   -3.00    4.30
   0 -16   0   10.10    2.80
   0 -16   0    7.90    8.90
   0 -16   0   10.90    2.50
   0 -16   0    8.60    2.50
   0  16   0   15.80    8.90
   0  16   0    7.80    2.30
  -1 -16   0   19.80    3.20
   1 -16   0   24.80    3.50
   1 -16   0   26.30    3.90
   1 -16   0   26.80   10.10
  -1 -16   0   25.50    4.10
   1 -16   0   28.00    3.30
  -1 -16   0   26.90    4.00
  -1 -16   0   10.70    8.50
   1  16   0   30.90    4.50
   1  16   0   29.20    3.80
   1  16   0   35.30   10.60
  -1  16   0   27.10    3.70
  -1  16   0   35.00   10.80
  -2 -16   0   21.40    3.60
  -2 -16   0   14.60    2.90
   2 -16   0   19.00    3.00
  -2 -16   0   14.20    9.20
   2 -16   0   14.70    9.60
   2 -16   0   16.30    2.50
  -2 -16   0   12.50    3.10
   2 -16   0   22.40    3.50
  -2  16   0   15.10    2.80
   2  16   0   19.50    3.80
   2  16   0   23.50   10.10
  -2  16   0    7.70    9.10
  -3 -16   0   68.19    5.40
   3 -16   0   56.79    4.70
   3 -16   0   64.19    4.60
  -3 -16   0   60.69    6.60
  -3 -16   0   69.89    5.80
   3  16   0   46.80    5.00
  -3  16   0   61.19    4.80
  -3  16   0   67.09   13.10
  -4 -16   0   21.90    4.10
   4 -16   0   23.00    2.60
  -4 -16   0   18.40    3.30
   4 -16   0   18.70    2.80
  -4 -16   0   -3.40   10.50
  -4 -16   0   18.00    3.50
   4 -16   0   27.10    9.60
   4  16   0   23.60    3.70
  -4  16   0   21.40    3.20
   4  16   0    1.80    9.80
  -4  16   0   12.10    9.20
   5 -16   0   10.90    1.90
  -5 -16   0   10.60    3.00
   5 -16   0    6.30    1.80
  -5 -16   0   -8.20   11.00
  -5 -16   0    6.10    2.80
  -5 -16   0    8.80    2.40
   5 -16   0    9.00    1.70
   5 -16   0    0.80    8.30
  -5  16   0    7.30    2.30
  -5  16   0    6.70    9.90
   5  16   0   10.60    2.00
   5  16   0   21.40   10.90
  -6 -16   0    0.70    1.90
  -6 -16   0    0.10    2.10
   6 -16   0    0.30    0.80
   6 -16   0   -7.10    9.10
   6 -16   0    0.10    0.70
  -6 -16   0   -2.20   12.70
  -6 -16   0   -1.40    2.60
   6 -16   0   -0.20    1.50
   6  16   0   19.60   12.10
  -6  16   0   -1.90    1.30
  -6  16   0   -7.30    9.40
   6  16   0   -0.50    1.50
  -7 -16   0   29.90    4.90
   7 -16   0   31.30   11.50
   7 -16   0   28.80    3.40
  -7 -16   0   24.90    5.20
  -7 -16   0   30.50    4.60
  -7  16   0   29.30   11.00
   7  16   0   24.30    2.60
  -7  16   0   33.70    4.10
   8 -16   0   21.20   12.30
   8 -16   0   15.40    2.60
  -8 -16   0   16.20    3.70
  -8 -16   0   18.80    4.30
  -8 -16   0   13.40    3.10
  -8 -16   0   25.30   19.30
  -8 -16   0   -6.20   15.60
  -8  16   0   11.60    2.70
  -8  16   0    5.10   10.10
   9 -16   0    6.50   11.60
  -9 -16   0   28.10   21.70
  -9 -16   0    2.50    2.10
   9 -16   0   -2.20    1.80
  -9 -16   0    3.90    3.70
  -9 -16   0   10.40    2.90
  -9  16   0   -3.10    9.90
  -9  16   0   -3.10    1.70
 -10 -16   0   20.60   24.90
  10 -16   0   49.60   13.00
 -10 -16   0   17.70    4.60
 -10 -16   0   22.30    4.40
 -10  16   0   30.50    4.00
 -10  16   0   37.70   10.80
 -11 -16   0    0.40    2.60
 -11 -16   0   -3.70    3.10
 -11  16   0   -0.50    2.30
 -12 -16   0    2.50    4.00
 -12 -16   0    2.20    3.40
 -12  16   0    8.90    3.10
   0 -17   0   -3.60    9.30
   0 -17   0    0.10    1.80
   0 -17   0   -1.80    1.50
   0  17   0   -2.60    9.50
   0  17   0   -1.40    1.10
   1 -17   0   15.20    9.60
   1 -17   0   14.30    3.00
  -1 -17   0   16.70    3.50
  -1 -17   0   19.80   10.60
  -1 -17   0   17.90    3.60
  -1 -17   0   26.80    3.80
   1 -17   0   19.00    3.30
  -1  17   0   18.90    3.10
   1  17   0   27.70    3.90
   1  17   0   32.20   10.40
  -2 -17   0   -6.40    9.40
  -2 -17   0   -1.00    1.40
   2 -17   0    0.50    8.40
   2 -17   0    3.90    1.70
   2 -17   0   -1.10    1.40
  -2 -17   0   -0.30    2.10
   2 -17   0    2.20    1.40
  -2 -17   0   -0.80    1.70
  -2  17   0    0.60    9.30
   2  17   0   -0.90    9.60
   2  17   0   -1.10    2.00
  -2  17   0    1.90    1.80
   3 -17   0    4.10    1.60
  -3 -17   0    4.30    2.80
   3 -17   0    0.40    1.60
  -3 -17   0    3.10    2.00
  -3 -17   0    4.50    2.40
   3 -17   0   -4.00    8.80
   3 -17   0    0.50    1.60
  -3 -17   0   -3.60   10.50
  -3  17   0   -1.60    1.60
   3  17   0   -3.00    8.80
  -3  17   0  -11.50    8.60
   3  17   0    2.80    2.20
   4 -17   0    5.10    8.80
   4 -17   0    0.00    1.40
  -4 -17   0   -0.30    1.80
   4 -17   0   -1.10    1.30
   4 -17   0    1.10    1.90
  -4 -17   0    9.80   11.30
  -4 -17   0    2.00    1.70
   4  17   0    0.20    9.70
  -4  17   0   -5.90    9.10
   4  17   0    3.40    2.10
  -4  17   0    0.90    1.80
  -5 -17   0   13.10    3.20
  -5 -17   0   19.70   13.90
  -5 -17   0   23.70    4.60
   5 -17   0   17.90    2.40
  -5 -17   0    9.00    3.00
   5 -17   0   15.80    2.20
   5 -17   0   17.80   10.20
   5 -17   0   18.80    3.10
  -5  17   0   24.90    3.70
   5  17   0   10.60   12.00
   5  17   0   11.40    2.70
  -5  17   0    3.70    9.90
   6 -17   0   79.79    5.40
   6 -17   0   78.19    3.80
   6 -17   0   71.79   15.30
  -6 -17   0   83.49    6.40
  -6 -17   0   71.49   18.60
  -6 -17   0   69.09    7.20
  -6 -17   0   70.99    6.70
  -6  17   0   85.89   15.80
   6  17   0  111.69   18.50
  -6  17   0   81.79    5.70
   6  17   0   76.09    5.30
  -7 -17   0    4.20    3.40
  -7 -17   0  -49.50   15.20
  -7 -17   0   -1.10    2.10
   7 -17   0    8.10   11.40
  -7 -17   0    5.10    2.40
   7 -17   0    2.10    2.00
  -7  17   0    0.90    1.90
  -7  17   0    5.20   11.00
   7  17   0    3.30    1.70
  -8 -17   0    6.10    3.00
  -8 -17   0    1.50    2.00
  -8 -17   0   -0.20    3.50
   8 -17   0    2.90   12.80
  -8 -17   0   17.60   17.30
   8 -17   0   -1.80    1.80
  -8 -17   0  -19.60   20.70
   8  17   0    1.60    1.30
  -8  17   0   -7.20   10.80
  -8  17   0   -1.70    2.00
  -9 -17   0    7.10    3.20
  -9 -17   0   36.90   24.30
  -9 -17   0    2.40    4.10
  -9 -17   0    1.90    2.40
   9 -17   0   -8.20   12.50
   9 -17   0   -2.30    2.00
  -9  17   0    0.90    2.20
  -9  17   0    2.00   11.00
 -10 -17   0    4.60    2.90
  10 -17   0   -4.00   13.60
 -10 -17   0    6.60    3.60
 -10  17   0    0.60    2.60
 -10  17   0    8.00   11.20
 -11 -17   0    6.20    4.00
 -11 -17   0   -1.20    6.00
 -11  17   0    2.50    2.90
 -12 -17   0    2.70    3.60
 -12 -17   0   -1.30    4.10
   0 -18   0    1.20    1.80
   0 -18   0    2.90    2.00
   0 -18   0    1.30   10.60
   0  18   0   -1.20   11.10
   0  18   0    2.80    1.80
  -1 -18   0    3.30    2.50
   1 -18   0    1.20    1.80
   1 -18   0    3.10    1.80
   1 -18   0    6.00   10.40
  -1 -18   0    0.10    2.10
  -1 -18   0    2.70   10.00
   1  18   0    6.20   10.90
  -1  18   0   -1.10    9.60
   1  18   0    1.20    1.60
  -1  18   0    3.10    1.60
  -2 -18   0   -1.40   11.40
   2 -18   0    3.00    1.80
  -2 -18   0   -1.20    1.70
   2 -18   0   -0.30    1.50
  -2 -18   0    1.10    1.60
   2 -18   0   -9.70    8.90
  -2  18   0    5.50   10.00
  -2  18   0    1.00    1.60
   2  18   0    6.90   10.10
   3 -18   0    4.60    2.10
  -3 -18   0    6.80    2.50
   3 -18   0    7.30    1.90
   3 -18   0    6.60    2.10
  -3 -18   0    5.90    2.30
  -3 -18   0    4.90    3.00
   3 -18   0    5.80    9.60
  -3  18   0    2.90   10.00
   3  18   0    7.10    3.20
   3  18   0    3.80   13.40
  -3  18   0    2.90    2.10
   4 -18   0   -0.20    1.60
   4 -18   0   11.00   10.20
  -4 -18   0    4.20    2.40
  -4 -18   0    9.50   13.20
   4 -18   0    0.40    1.90
   4 -18   0   -0.70    1.70
  -4 -18   0   -1.30    1.80
  -4 -18   0    1.40    2.70
   4  18   0   -0.40    2.20
  -4  18   0   -0.50   10.10
  -4  18   0    1.70    1.90
   4  18   0  -17.60   11.70
  -5 -18   0  -11.20   14.50
   5 -18   0   15.70    2.20
  -5 -18   0    6.80    3.60
   5 -18   0   16.90    2.40
   5 -18   0    8.60    2.30
  -5 -18   0   16.80    3.60
   5 -18   0   12.30   11.20
   5  18   0   17.00   13.20
   5  18   0   14.90    3.00
  -5  18   0   16.40    3.10
  -5  18   0   27.10   12.00
  -6 -18   0   -1.20    2.10
   6 -18   0    5.60    2.10
   6 -18   0    5.00    1.30
   6 -18   0    3.60    1.40
  -6 -18   0  -17.90   16.00
   6 -18   0   15.90   11.90
  -6 -18   0    5.40    3.40
  -6  18   0   24.50   13.00
   6  18   0    8.10   12.90
   6  18   0    4.20    2.20
  -6  18   0    7.80    2.60
  -7 -18   0    0.90    2.60
   7 -18   0    8.90   12.00
   7 -18   0    0.70    2.10
  -7 -18   0   16.30   17.70
  -7 -18   0    1.50    2.40
  -7 -18   0    3.30    3.60
  -7  18   0  -10.00   11.50
   7  18   0   -0.70    1.70
  -7  18   0    1.70    2.30
  -8 -18   0   53.79    7.20
  -8 -18   0   45.10    5.40
   8 -18   0   57.29    4.90
  -8 -18   0   59.59    7.50
   8 -18   0   46.90   15.80
  -8 -18   0   60.29   26.00
   8  18   0   53.39    3.30
  -8  18   0   62.69    5.30
   8  18   0   55.69    3.60
  -8  18   0   16.30   13.60
  -9 -18   0  -15.80   24.30
   9 -18   0    9.30   14.60
  -9 -18   0   -2.30    3.20
  -9 -18   0   -2.40    2.50
  -9  18   0    0.80   12.50
  -9  18   0    0.30    2.30
  10 -18   0   -4.90   15.50
 -10 -18   0    9.50    4.00
 -10 -18   0   12.60    3.40
 -10  18   0    8.30    2.90
 -10  18   0    7.10   12.20
 -11 -18   0   -2.90    2.90
 -11 -18   0   -0.20    4.00
 -11  18   0    6.50    3.20
   0 -19   0    3.50    2.30
   0 -19   0   -1.30    1.60
   0 -19   0   -7.20   11.50
   0  19   0    0.10    1.30
   0  19   0   -9.90   11.00
   1 -19   0   25.80    4.10
   1 -19   0   23.30   12.40
  -1 -19   0   26.40    4.60
   1 -19   0   31.20    4.60
  -1 -19   0   24.20    4.10
  -1 -19   0   33.00   14.00
   1  19   0   27.00   13.20
  -1  19   0   22.40   11.50
  -1  19   0   30.80    4.40
  -2 -19   0  174.08   24.60
  -2 -19   0  166.98   10.20
  -2 -19   0  173.08   10.10
   2 -19   0  184.38    9.90
   2 -19   0  179.28   22.80
   2 -19   0  189.48    9.60
   2  19   0  151.88   22.10
  -2  19   0  191.98   23.70
  -2  19   0  172.18    9.50
  -3 -19   0   25.60    4.50
   3 -19   0    5.60   11.10
   3 -19   0   16.40    3.40
  -3 -19   0   22.40    4.00
   3 -19   0   13.30    3.00
  -3 -19   0   41.70   16.60
   3  19   0   33.40   14.80
  -3  19   0   24.20   12.90
  -3  19   0   21.70    3.70
  -4 -19   0  -11.50   14.70
   4 -19   0    4.30    2.00
  -4 -19   0    3.90    2.50
  -4 -19   0    4.60    3.00
  -4 -19   0    9.10    2.80
   4 -19   0   -1.10   11.00
   4 -19   0    0.10    1.60
   4 -19   0    2.50    2.00
   4  19   0    8.20   12.90
  -4  19   0   12.40   11.60
  -4  19   0   -0.20    2.00
   5 -19   0   -0.70    1.70
   5 -19   0    2.70    1.60
  -5 -19   0   -2.10   14.80
   5 -19   0    0.10    1.70
  -5 -19   0    0.70    2.40
  -5 -19   0    1.90    2.20
  -5 -19   0    0.30    3.40
   5 -19   0    9.10   11.60
   5  19   0    3.70    2.60
   5  19   0   22.80   13.80
  -5  19   0   -5.40   11.10
  -5  19   0    1.10    1.90
   6 -19   0   19.40    3.20
  -6 -19   0   25.70    4.70
   6 -19   0   27.70    2.50
   6 -19   0   24.50   14.10
   6 -19   0   23.20    2.40
  -6 -19   0   22.20    5.10
  -6 -19   0   28.30    5.10
  -6  19   0   16.00   12.60
   6  19   0    1.50   14.10
  -6  19   0   25.60    3.90
   6  19   0   18.60    3.70
  -7 -19   0   26.70    5.90
   7 -19   0    9.10   13.90
  -7 -19   0   -5.50   18.10
  -7 -19   0   19.90    4.30
  -7 -19   0   20.70    3.90
   7 -19   0   17.20    3.20
  -7  19   0    7.30   13.20
  -7  19   0   16.60    3.50
   7  19   0    9.70    2.80
   8 -19   0   20.70    3.50
  -8 -19   0   59.49   27.30
  -8 -19   0   20.60    4.20
  -8 -19   0    5.20    4.70
  -8 -19   0    9.90    4.30
   8 -19   0  -10.60   14.50
  -8  19   0    6.20    3.00
   8  19   0   14.30    2.40
  -8  19   0    6.80   14.00
   8  19   0   14.00    2.10
  -9 -19   0   33.40   32.50
   9 -19   0    9.30   16.50
  -9  19   0   11.50   14.60
  10 -19   0   -0.50   17.20
 -10 -19   0    5.80    4.00
 -10 -19   0   -2.90    3.00
 -10  19   0    2.20    3.00
 -10  19   0    0.60   13.70
 -11 -19   0    0.80    3.20
 -11 -19   0    3.30    4.50
 -11  19   0   -4.70    3.20
   0 -20   0   -1.10    2.00
   0 -20   0    0.20    2.30
   0 -20   0   -4.00   12.80
   0  20   0    7.70    2.20
   0  20   0    1.80   12.10
   1 -20   0    5.60    2.40
  -1 -20   0    8.40    2.90
  -1 -20   0    8.60    3.00
  -1 -20   0   -2.90   13.00
   1 -20   0   11.00    3.00
   1 -20   0  -14.50   11.20
   1  20   0    5.60   12.80
  -1  20   0    4.80   12.40
  -1  20   0   11.10    2.90
  -2 -20   0   12.80    3.00
   2 -20   0   46.70   14.80
   2 -20   0   13.30    3.00
  -2 -20   0    4.60   14.50
   2 -20   0   12.90    2.80
  -2  20   0    9.10    2.70
  -2  20   0    5.60   13.00
   2  20   0   10.60   14.50
   3 -20   0   -3.10   12.20
  -3 -20   0    1.10    2.10
  -3 -20   0    2.50    2.30
   3 -20   0    5.00    2.10
   3 -20   0    3.90    2.10
  -3 -20   0   12.60   15.90
   3  20   0    8.30   13.20
  -3  20   0    1.90   11.70
  -3  20   0   -1.40    1.80
  -4 -20   0   14.10    4.20
  -4 -20   0    5.70   16.30
   4 -20   0   10.30    2.80
   4 -20   0   22.00    3.30
  -4 -20   0   12.90    3.20
   4 -20   0   13.80    2.70
   4  20   0   20.70   14.90
  -4  20   0   14.80    3.20
  -4  20   0   13.80   13.30
  -5 -20   0   -7.50   16.10
  -5 -20   0   11.60    7.10
  -5 -20   0   11.50    3.40
   5 -20   0   29.90   13.90
  -5 -20   0    8.30    3.10
   5 -20   0   14.50    3.20
  -5  20   0   12.90   13.90
  -5  20   0   10.50    2.80
   5  20   0    2.40   15.50
  -6 -20   0    7.20    3.90
  -6 -20   0   11.00    3.50
   6 -20   0   13.70   14.60
   6 -20   0    9.90    2.70
  -6 -20   0   11.50    5.00
   6 -20   0    8.40    1.90
   6 -20   0   10.80    2.10
   6  20   0    3.80   19.10
  -6  20   0   41.80   15.90
  -6  20   0   12.00    3.30
   6  20   0   15.80    3.70
  -7 -20   0   10.70    4.90
  -7 -20   0   22.20    4.00
  -7 -20   0  -27.50   21.30
  -7 -20   0   19.40    4.30
   7 -20   0   24.70   16.40
   7 -20   0   10.80    3.30
   7  20   0   13.50    3.10
  -7  20   0   11.50    3.20
  -7  20   0   32.60   14.90
   8 -20   0   25.40   17.50
  -8 -20   0    8.30    3.60
  -8 -20   0   47.40   58.39
  -8 -20   0    7.40    3.50
  -8  20   0   14.10    3.40
   8  20   0    7.90    2.00
  -8  20   0    5.10   14.70
  -9 -20   0    6.50    3.10
  -9 -20   0   -2.20    3.30
   9 -20   0   15.90   18.60
  -9  20   0   -0.10    2.90
  -9  20   0   -5.40   15.60
 -10 -20   0    2.60    3.90
  10 -20   0   10.60   20.80
 -10 -20   0   -0.40    4.10
 -10  20   0   13.60   17.20
 -10  20   0   -1.30    3.20
 -11 -20   0    6.30    5.00
 -11 -20   0   -7.40    3.30
 -11  20   0    2.20    4.30
   0 -21   0    2.10    2.20
   0 -21   0    1.30    2.50
   0 -21   0  -25.70   14.30
   0  21   0    1.60    1.80
   0  21   0   18.40   13.60
   1 -21   0    5.50    2.50
  -1 -21   0    2.70    2.50
  -1 -21   0    1.50   16.10
   1 -21   0    5.00    2.20
  -1 -21   0   10.20    2.90
   1 -21   0  -10.10   12.40
   1  21   0   24.00   14.40
  -1  21   0    4.20    2.70
  -1  21   0    3.10   12.80
  -2 -21   0   66.09    6.60
  -2 -21   0   70.19    6.40
   2 -21   0   64.99    5.60
   2 -21   0   73.09   30.90
  -2 -21   0   66.89   20.10
   2 -21   0   71.19    6.00
  -2  21   0   42.70   17.10
  -2  21   0   71.69    6.10
   2  21   0   68.39   16.90
   3 -21   0    2.10    2.10
  -3 -21   0   -1.50    2.30
  -3 -21   0    5.20   17.40
   3 -21   0    1.70    1.90
   3 -21   0    2.00   12.90
   3  21   0  -12.70   15.00
  -3  21   0    5.50   13.40
  -3  21   0    1.90    2.40
  -4 -21   0   10.30   17.80
   4 -21   0    1.40    2.20
  -4 -21   0    7.00    3.60
   4 -21   0    2.70    2.20
  -4 -21   0    4.40    2.70
  -4  21   0    1.60    2.30
   4  21   0   12.40   15.90
  -4  21   0    3.40   13.40
   5 -21   0  -13.40   14.30
   5 -21   0    6.30    2.20
  -5 -21   0   -3.40   18.80
  -5 -21   0    0.50    2.40
   5 -21   0    2.10    2.10
  -5 -21   0    5.70    3.30
  -5  21   0    1.90    2.30
   5  21   0    7.80   17.70
  -5  21   0   -6.60   14.40
  -6 -21   0  -15.00   20.70
   6 -21   0   27.50   17.70
  -6 -21   0   10.20    3.30
  -6 -21   0   18.80    4.50
   6 -21   0   11.10    3.00
   6 -21   0   12.20    2.30
   6 -21   0    8.60    2.00
   6  21   0   -9.20   18.30
  -6  21   0   38.00   16.40
  -6  21   0   12.70    3.60
  -7 -21   0    3.50    3.50
   7 -21   0   19.50   18.70
  -7 -21   0    1.00    2.70
  -7 -21   0    2.40    5.00
   7 -21   0   -1.70    3.00
   7  21   0    2.40    3.00
  -7  21   0   -2.90    2.40
  -7  21   0  -13.10   14.80
  -8 -21   0   83.09   36.60
   8 -21   0  -15.50   19.30
  -8 -21   0   -0.50    2.90
  -8 -21   0    2.80    3.70
   8  21   0    6.70    2.20
  -8  21   0    8.10    3.20
  -8  21   0   -4.00   16.60
  -9 -21   0   -1.30    3.90
  -9 -21   0    2.70    3.00
   9 -21   0  -12.30   21.60
  -9  21   0    8.80   23.70
 -10 -21   0   12.90    3.80
 -10  21   0   19.70    4.50
   0 -22   0   17.10   15.40
   0 -22   0   41.90    5.60
   0 -22   0   31.10    4.80
   0  22   0   44.50   17.10
  -1 -22   0   31.50    4.80
   1 -22   0   26.70    4.30
   1 -22   0   21.60    4.10
  -1 -22   0   24.80    4.60
   1 -22   0  -18.80   14.70
  -1 -22   0   15.10   18.10
  -1  22   0   21.50    4.40
   1  22   0   39.40   17.60
  -1  22   0   34.60   16.00
  -2 -22   0   13.70   18.40
   2 -22   0   15.90   15.30
  -2 -22   0   12.10    4.40
  -2 -22   0   14.00    3.70
   2 -22   0   11.80    3.40
   2 -22   0   10.10    2.90
  -2  22   0    1.30   17.20
  -2  22   0   13.00    3.60
   2  22   0    8.70   17.40
  -3 -22   0   -9.20   18.30
  -3 -22   0    4.30    2.70
   3 -22   0   -0.90    2.40
   3 -22   0   -0.80    2.10
  -3 -22   0   -1.40    2.60
   3 -22   0   -5.10   14.60
  -3  22   0   -4.70   14.80
   3  22   0  -24.50   14.80
  -3  22   0   -3.50    2.40
   4 -22   0   58.29    7.40
  -4 -22   0   65.29    7.90
  -4 -22   0   68.99    6.70
   4 -22   0   60.39    5.20
  -4 -22   0   86.19   23.50
  -4  22   0   57.99    5.80
  -4  22   0   73.19   18.60
   4  22   0   53.49   20.80
   5 -22   0   25.70    3.60
   5 -22   0   28.60    3.70
   5 -22   0   41.50   16.90
  -5 -22   0   23.70    4.60
  -5 -22   0   27.40    5.50
   5  22   0   16.30   18.10
  -5  22   0   43.20   16.60
  -5  22   0   36.70    5.50
   6 -22   0   21.60   18.70
  -6 -22   0   36.40    6.20
   6 -22   0   31.60    3.30
   6 -22   0   41.30    3.40
  -6 -22   0   24.00    4.60
  -6 -22   0   42.80   25.50
   6 -22   0   32.00    4.40
  -6  22   0   34.00   16.20
   6  22   0   20.00   19.80
  -7 -22   0    3.40    3.10
  -7 -22   0    0.70    3.20
   7 -22   0   17.50   18.70
  -7  22   0    7.70   17.90
  -7  22   0   -0.30    3.20
  -8 -22   0   12.40    3.70
  -8 -22   0    6.50    4.10
   8 -22   0   -2.00   21.90
  -8  22   0   -0.50    2.90
   8  22   0   11.00    2.40
  -9 -22   0   -3.20    4.40
  -9 -22   0    5.20    3.80
  -9  22   0    0.50    3.60
 -10 -22   0    8.10    4.00
 -10 -22   0    1.20    4.20
 -10  22   0   -2.40    3.90
   0 -23   0   -6.80   17.10
   0  23   0   19.90   17.90
   1 -23   0   -5.90   16.30
   1 -23   0    0.30    2.50
   1 -23   0   -3.50    2.10
  -1 -23   0    4.80    3.00
  -1 -23   0    3.70    2.70
  -1 -23   0  -10.30   18.30
   1  23   0    9.90   16.40
  -1  23   0    2.80    2.50
  -1  23   0   24.30   17.50
   2 -23   0   39.90    5.30
  -2 -23   0   42.90    5.80
   2 -23   0   70.69   19.00
  -2 -23   0   35.40   19.60
  -2 -23   0   43.50    6.30
   2 -23   0   40.50    5.70
  -2  23   0   50.19    6.30
  -2  23   0   37.80   17.80
   2  23   0   50.59   19.10
  -3 -23   0    3.60    2.90
  -3 -23   0    7.00    3.10
   3 -23   0    6.00    2.80
   3 -23   0   15.90   17.00
  -3 -23   0  -10.80   19.70
   3 -23   0    2.30    2.80
  -3  23   0   21.50   16.40
  -3  23   0    6.80    3.20
   3  23   0  -14.40   17.40
  -4 -23   0    7.40    3.30
  -4 -23   0   -7.80   19.40
   4 -23   0    9.30    2.50
  -4 -23   0   11.80    4.20
   4 -23   0   10.20    3.40
   4 -23   0  -16.30   16.80
  -4  23   0    7.60    2.90
  -4  23   0   19.50   17.10
   4  23   0   -2.30   18.20
   5 -23   0   22.70   18.90
  -5 -23   0   19.10   39.20
   5  23   0  -10.70   22.90
  -5  23   0   23.70   18.30
  -6 -23   0    3.10    3.00
   6 -23   0   -2.90   19.70
   6 -23   0    7.10    3.50
  -6 -23   0   -2.20   27.20
  -6 -23   0    5.50    3.90
  -6  23   0   -2.50   17.60
  -6  23   0    4.00    3.10
   6  23   0  -18.20   21.00
  -7 -23   0    0.90    3.20
   7 -23   0  -24.90   21.50
  -7 -23   0   -1.90    3.20
  -7  23   0    1.10    3.40
  -8 -23   0    9.50    4.40
  -8 -23   0   12.50    4.20
   8  23   0    9.90    2.90
  -8  23   0    6.20    3.70
  -9 -23   0   -0.30    4.30
  -9 -23   0    2.90    3.60
  -9  23   0    0.80    3.60
 -10 -23   0    3.90    4.80
   0 -24   0   31.20    5.20
   0 -24   0   46.40    6.60
   0 -24   0   38.70   22.10
   0  24   0   15.10   19.60
  -1 -24   0   33.40    5.30
  -1 -24   0   33.30    5.80
   1 -24   0   22.80    4.80
   1 -24   0   24.20    5.40
  -1 -24   0   13.90   21.60
   1 -24   0    6.50   19.10
  -1  24   0   32.50   20.90
  -1  24   0   26.60    4.70
   1  24   0   31.80   20.00
  -2 -24   0   20.70   20.70
   2 -24   0   31.20   19.90
   2 -24   0   19.80    4.20
  -2 -24   0   26.80    4.50
  -2 -24   0   29.70    5.10
   2 -24   0   19.50    4.10
  -2  24   0   19.30    4.30
   2  24   0   20.90   21.20
  -2  24   0   25.00   19.20
  -3 -24   0   -2.80   21.30
   3 -24   0    2.10    2.80
   3 -24   0    4.70    3.40
  -3 -24   0   13.50    3.80
  -3 -24   0    6.20    3.10
   3 -24   0   20.10   20.70
  -3  24   0    2.90    3.00
  -3  24   0   66.09   22.50
   3  24   0    5.10   21.00
  -4 -24   0  -23.60   24.80
   4 -24   0    6.50   20.80
  -4 -24   0    8.10    4.10
  -4 -24   0    0.30    3.10
   4 -24   0    6.50    3.60
   4 -24   0    1.20    2.50
   4  24   0    7.90   20.70
  -4  24   0   28.30   18.20
  -4  24   0   -0.80    2.70
   5 -24   0   49.99   23.50
  -5 -24   0   -4.00   25.60
   5 -24   0   19.50    4.20
  -5 -24   0   22.60    5.20
   5 -24   0   29.70    3.90
  -5 -24   0   44.40    6.80
   5  24   0   47.70   24.20
  -5  24   0   56.69   21.30
  -5  24   0   30.90    4.90
   6 -24   0    7.40    2.50
  -6 -24   0    0.10    3.70
  -6 -24   0    2.60    3.30
   6 -24   0  -39.90   24.80
  -6  24   0    7.20    3.80
  -7 -24   0    3.30    4.10
  -7 -24   0    4.40    3.50
  -7  24   0   -4.30    3.20
  -8 -24   0   -0.50    4.40
  -8 -24   0   -2.80    3.50
  -8  24   0    4.90    3.90
  -9 -24   0    9.40    5.40
  -9 -24   0    4.70    4.30
  -9  24   0    1.60    4.20
   0 -25   0   11.30    3.50
   0 -25   0    0.50    3.20
   0 -25   0  -16.60   22.00
   0  25   0   -1.60   20.60
   1 -25   0   23.50   22.00
  -1 -25   0   20.30    4.60
  -1 -25   0    8.10   26.80
  -1 -25   0    7.20    3.60
   1 -25   0   10.00    3.30
   1 -25   0    8.20    3.80
  -1  25   0    9.20    3.40
  -1  25   0   25.30   20.70
  -2 -25   0  -11.20   22.90
   2 -25   0   28.50    4.70
  -2 -25   0   44.40    6.40
   2 -25   0   36.30    5.40
   2 -25   0   56.49   25.60
  -2 -25   0   38.00    6.30
  -2  25   0   23.30   21.00
   2  25   0   55.89   25.00
  -2  25   0   30.90    5.30
   3 -25   0   43.80    6.60
   3 -25   0   40.00    5.30
  -3 -25   0   40.40    6.20
   3 -25   0   54.79   25.00
  -3 -25   0   67.79    8.20
  -3 -25   0   38.50   24.20
  -3  25   0   35.80    5.80
  -3  25   0   27.80   21.40
   3  25   0   63.99   25.40
   4 -25   0   -0.80    2.70
   4 -25   0    1.80    3.50
   4 -25   0  -43.90   21.00
  -4 -25   0   -2.60    4.80
  -4 -25   0    8.80    3.90
  -4  25   0   20.80   20.40
  -4  25   0    5.80    3.40
   4  25   0  -20.70   23.50
  -5 -25   0  -26.20   28.40
   5 -25   0   37.60   38.80
   5  25   0   53.69   26.50
  -6 -25   0    5.50    3.70
   6 -25   0    1.70    2.40
  -6 -25   0    0.30    3.70
  -6  25   0    9.10    4.10
  -7 -25   0   12.50    4.50
  -7 -25   0    7.20    4.90
  -7  25   0    9.70    4.40
  -8 -25   0    1.80    4.00
  -8 -25   0   13.00    5.60
  -8  25   0    4.80    4.30
   0 -26   0   -3.40    3.10
   0 -26   0    0.20    3.50
   0 -26   0    3.20   25.70
   0  26   0   -0.90   22.90
  -1 -26   0    9.80    3.90
  -1 -26   0    8.70    3.90
   1 -26   0    5.50    3.40
  -1 -26   0   63.99   29.40
   1 -26   0    8.50    5.00
   1 -26   0   16.30   25.80
   1  26   0   15.80   22.80
  -1  26   0   25.80   23.30
  -2 -26   0   23.40    4.80
   2 -26   0   22.00    4.50
  -2 -26   0    9.20    4.20
   2 -26   0   12.90    4.90
  -2 -26   0  -18.90   26.70
   2 -26   0    9.40   24.60
  -2  26   0   21.10   22.40
  -2  26   0   22.10    4.40
   2  26   0   24.70   25.30
   3 -26   0    1.80    3.80
  -3 -26   0   12.30    4.30
  -3 -26   0   16.60   28.50
   3 -26   0    2.90    2.70
   3 -26   0    6.00   27.40
  -3 -26   0   -1.40    3.70
  -3  26   0    3.10    3.60
  -3  26   0   45.80   32.80
   3  26   0   10.90   22.90
   4 -26   0   -2.50    4.30
  -4 -26   0   21.80   32.10
  -4 -26   0   -9.10    3.20
   4 -26   0   -3.00    2.70
  -4 -26   0   -0.40    3.10
  -4  26   0    2.10    3.40
   4  26   0   34.60   26.00
  -5 -26   0    1.90    4.00
  -5 -26   0    5.40    4.20
   5 -26   0    4.70    3.00
  -5  26   0    0.20    3.40
   6 -26   0    8.80    2.70
  -6 -26   0    2.30    4.10
  -6 -26   0    0.40    4.20
  -6  26   0    5.50    4.10
  -7 -26   0    6.50    4.90
  -7 -26   0   -5.70    3.80
  -7  26   0    5.30    4.10
  -8 -26   0   -1.80    4.60
  -8  26   0   11.90    4.90
   0 -27   0    0.20    3.40
   0 -27   0   -2.50    3.70
   0 -27   0    0.10   28.60
   0  27   0    7.30   25.20
   1 -27   0    2.20    3.10
  -1 -27   0    2.20    3.50
   1 -27   0    6.40    3.90
  -1 -27   0   13.80   29.50
  -1 -27   0    9.10    4.20
   1 -27   0   31.30   28.60
  -1  27   0   23.50   25.20
   1  27   0  -21.30   23.70
   2 -27   0   22.20   28.90
  -2 -27   0   -3.70    3.00
  -2 -27   0   12.40   31.90
   2 -27   0   -6.10    4.20
  -2 -27   0   -0.80    4.10
   2 -27   0    1.30    3.00
   2  27   0  -11.40   26.70
  -2  27   0    2.50    3.00
   3 -27   0    4.40    3.60
   3 -27   0   14.90    5.00
  -3 -27   0    7.20    4.40
   3  27   0   19.90   26.10
  -3  27   0   14.90    4.20
  -4 -27   0    0.90    4.00
  -4 -27   0   57.59   36.50
  -4 -27   0    5.70    5.60
   4 -27   0   -4.70    5.50
  -4  27   0    1.90    3.40
   4  27   0  -25.80   27.40
  -5 -27   0    0.00    3.60
   5 -27   0    3.70    3.30
  -5 -27   0   -2.60    4.40
  -5  27   0   11.50    4.20
  -6 -27   0    9.50    4.70
  -6 -27   0    8.80    5.20
  -6  27   0    5.40    4.30
  -7 -27   0   20.60    7.10
  -7  27   0   20.00    5.90
   0 -28   0    2.60    4.50
   0 -28   0   13.20   44.40
   0 -28   0    6.30    4.10
  -1 -28   0   20.80   31.10
  -1 -28   0    6.00    5.00
   1 -28   0   -0.20    4.70
  -1 -28   0    4.70    4.10
   1 -28   0    8.70    3.90
  -2 -28   0   20.20   34.20
  -2 -28   0   -9.70    3.70
   2 -28   0    6.70    3.70
  -2 -28   0   -0.20    4.30
   2 -28   0   -0.10    4.10
   2  28   0  -21.80   29.40
   3 -28   0    1.10    3.50
  -3 -28   0   -1.40    4.00
  -3  28   0   11.70    4.40
  -4 -28   0   76.99   40.70
   4  28   0   47.30   33.90
  -5 -28   0   -6.10    4.50
   5 -28   0   -1.70    3.50
  -5 -28   0   -6.50    4.80
  -6 -28   0    5.70    4.90
  -6  28   0   10.50    5.00
   0 -29   0    3.30    3.90
   0 -29   0    0.40    5.00
   1 -29   0   -1.60    3.80
   1 -29   0    7.50    5.10
  -1 -29   0   -1.00    4.10
  -1 -29   0   -0.40    5.30
   2 -29   0   -1.40    3.80
  -2 -29   0  -23.60    7.50
  -2 -29   0   -0.60    4.40
  -3 -29   0   -1.50    4.50
  -3 -29   0    0.90    4.40
   3 -29   0   -1.00    3.90
   4 -29   0    1.40    3.70
  -4 -29   0   -1.30    4.90
  -4 -29   0    4.10    5.00
  -4  29   0    1.80    4.30
  -5 -29   0    1.90    4.70
  -5  29   0   -6.50    4.10
   0 -30   0   -2.80    5.60
  -1 -30   0    1.70    4.40
  -1 -30   0   -9.20    5.10
   1 -30   0   -6.60    3.80
  -2 -30   0    1.70    6.00
  -2 -30   0    2.00    4.50
   2 -30   0   -2.20    4.10
  -3 -30   0   -0.40    5.70
   3 -30   0    6.90    4.40
  -3 -30   0    6.10    6.00
   0 -31   0   -1.70    5.00
 -14   0   1   -1.10    3.00
 -14   0   1   -1.10    1.50
 -13   0   1    4.90    2.50
 -13   0   1    0.60    1.40
 -12   0   1    0.80    1.30
 -12   0   1    0.50    8.20
 -11   0   1   -1.70    1.10
 -11   0   1   -0.50    1.00
 -11   0   1   -0.90    1.50
 -11   0   1   -3.30    6.10
 -11   0   1    0.60    7.50
 -10   0   1   -1.90    0.80
 -10   0   1    0.00    1.20
 -10   0   1   -7.10    7.10
 -10   0   1    1.80    5.70
 -10   0   1   -0.10    1.30
 -10   0   1   -0.30    1.00
  -9   0   1   34.70    2.60
  -9   0   1   22.40    6.20
  -9   0   1   39.00    3.00
  -9   0   1   55.39    9.20
  -9   0   1   39.90    3.00
  -9   0   1   34.50    2.90
  -8   0   1    0.20    0.80
  -8   0   1    1.70    0.90
  -8   0   1    5.80    4.20
  -8   0   1    0.50    0.70
  -8   0   1    0.10    1.00
  -8   0   1   -4.50    5.30
  -7   0   1   15.10    1.80
   7   0  -1   15.30    1.60
  -7   0   1   16.50    1.80
  -7   0   1   19.30    5.90
  -7   0   1   16.90    4.60
   6   0  -1   -4.00    3.40
  -6   0   1    1.20    3.40
   6   0  -1    0.50    0.50
  -6   0   1    1.80    0.80
  -6   0   1   -1.30    0.70
  -6   0   1    0.10    0.60
  -5   0   1   86.99    3.90
  -5   0   1   89.89    8.50
  -5   0   1   96.79    4.40
  -5   0   1   84.59    4.00
   5   0  -1  108.79   14.60
   5   0  -1   89.99    3.80
   4   0  -1   -0.50    2.30
   4   0  -1    0.10    0.30
  -4   0   1    0.50    0.40
  -4   0   1    2.00    2.40
  -4   0   1    0.00    0.40
  -4   0   1   -0.40    0.40
   3   0  -1  213.48    7.70
  -3   0   1  221.58    8.00
  -3   0   1  219.38   10.80
   3   0  -1  221.48   10.80
  -3   0   1  217.28    7.90
   3   0  -1  224.38    7.80
  -3   0   1  215.78    8.10
   2   0  -1    1.20    1.20
   2   0  -1    0.10    0.20
  -2   0   1   -0.80    1.00
   2   0  -1    0.50    0.20
  -2   0   1    0.20    0.20
   2   0  -1    1.50    0.30
  -2   0   1    0.30    0.20
  -2   0   1    0.90    0.30
  -1   0   1    0.80    0.20
   0   0   1    0.00    0.10
   1   0   1  384.96   13.40
  -1   0  -1  406.26   13.60
  -2   0  -1    0.20    0.20
  -2   0  -1   -0.40    0.60
  -3   0  -1  134.09    6.30
  -3   0  -1  142.09    6.60
  -3   0  -1  143.79    5.00
  -3   0  -1  137.99    5.40
  -4   0  -1    0.20    0.30
  -4   0  -1   -0.80    1.40
  -4   0  -1    0.40    1.30
  -4   0  -1   -0.20    0.30
  -5   0  -1  203.98    7.60
  -5   0  -1  204.88    9.90
  -5   0  -1  208.08   10.30
  -5   0  -1  212.48    7.60
  -5   0  -1  203.88    8.00
  -6   0  -1   -1.20    2.10
  -6   0  -1    0.90    0.50
  -6   0  -1    0.20    0.60
  -6   0  -1   -0.80    0.60
  -6   0  -1   -0.30    2.70
  -7   0  -1    2.20    0.80
  -7   0  -1   -0.60    2.70
  -7   0  -1    1.60    3.20
  -7   0  -1    2.30    0.80
  -8   0  -1   -0.90    0.70
  -8   0  -1   -0.40    0.80
  -8   0  -1    0.40    1.20
  -8   0  -1   -2.30    3.00
  -8   0  -1    7.20    3.80
  -8   0  -1    0.60    0.70
  -9   0  -1   25.50    2.90
  -9   0  -1   19.40    2.30
  -9   0  -1   17.00    4.30
  -9   0  -1   20.10    1.90
  -9   0  -1   16.80    4.80
  -9   0  -1   22.70    2.10
 -10   0  -1   -1.50    1.10
 -10   0  -1   -0.60    1.50
 -10   0  -1   -6.80    3.50
 -10   0  -1    1.20    2.90
 -10   0  -1   -1.00    0.80
 -10   0  -1    3.60    1.30
 -11   0  -1    5.90    1.70
 -11   0  -1    5.10    1.50
 -11   0  -1    6.10    1.80
 -11   0  -1    5.80    1.20
 -12   0  -1   -2.00    1.20
 -12   0  -1    1.10    1.10
 -12   0  -1   -0.70    1.20
 -12   0  -1    2.40    1.60
 -13   0  -1   10.80    1.60
 -13   0  -1   11.70    1.30
 -14  -1   1    4.00    3.00
 -14  -1   1    2.70    1.70
 -14   1   1    5.30    3.10
 -14   1   1    3.10    1.40
 -13  -1   1    8.00    1.90
 -13  -1   1    5.60    2.80
 -13   1   1    4.50    2.60
 -13   1   1    6.50    1.60
 -12  -1   1    1.50    1.40
 -12  -1   1    9.70    9.30
 -12  -1   1    0.90    1.90
 -12   1   1   -0.30    1.50
 -12   1   1    1.10    1.40
 -12   1   1    0.90    1.20
 -12   1   1   -2.70    1.90
 -11  -1   1   10.10    8.50
 -11  -1   1    5.80    1.70
 -11  -1   1    2.70    1.90
 -11  -1   1   -2.60    6.70
 -11   1   1    6.20    1.60
 -11   1   1    6.40    2.00
 -11   1   1    4.90    5.60
 -11   1   1    4.40    1.50
 -11   1   1    6.50    1.90
 -11   1   1   -1.00    6.30
 -10  -1   1   32.00    7.70
 -10  -1   1   30.80    3.00
 -10  -1   1   27.80    1.90
 -10  -1   1   23.00    2.70
 -10  -1   1   24.70    1.80
 -10   1   1   30.20    3.20
 -10   1   1   29.60    2.60
 -10   1   1   23.10    2.40
 -10   1   1   20.60    6.10
 -10   1   1   22.20    7.30
 -10   1   1   25.10    3.20
  -9  -1   1   -1.40    6.70
  -9  -1   1    3.10    1.20
  -9  -1   1   -0.50    5.30
  -9  -1   1    2.00    1.00
  -9  -1   1    3.10    1.30
  -9   1   1    1.70    1.30
  -9   1   1    2.90    5.40
  -9   1   1    1.30    1.00
  -9   1   1    3.20    4.20
  -9   1   1    0.70    0.90
  -9   1   1    2.40    1.40
  -8  -1   1   20.50    2.10
  -8  -1   1   17.10    1.70
  -8  -1   1   21.30    7.10
  -8  -1   1   21.00    2.00
  -8  -1   1   14.50    5.30
  -8  -1   1   19.10    2.00
  -8   1   1   20.20    1.90
  -8   1   1   21.10    6.20
  -8   1   1   13.50    4.30
  -8   1   1   19.50    2.70
  -8   1   1   19.80    2.00
  -7  -1   1    2.10    0.90
  -7  -1   1    2.70    4.30
  -7  -1   1    0.70    0.80
  -7  -1   1   -0.60    3.50
  -7  -1   1    0.90    0.70
   7  -1  -1    0.90    0.70
   7   1  -1    1.90    0.90
  -7   1   1    2.00    0.80
  -7   1   1    2.20    4.00
  -7   1   1    1.40    1.10
  -7   1   1    1.00    0.70
  -6  -1   1  169.98    7.00
   6  -1  -1  171.58   11.30
  -6  -1   1  155.98   11.50
  -6  -1   1  175.58    7.00
  -6  -1   1  158.28    6.60
   6  -1  -1  175.48    6.50
  -6  -1   1  159.98   10.60
  -6   1   1  172.68    6.80
  -6   1   1  162.88   11.00
  -6   1   1  164.68    7.50
   6   1  -1  173.58    6.80
  -6   1   1  168.48    6.70
  -5  -1   1  969.60   37.70
  -5  -1   1  934.81   32.20
  -5  -1   1  901.51   31.90
   5  -1  -1  969.70   31.70
  -5  -1   1  926.81   32.20
   5  -1  -1  990.90   36.50
   5   1  -1  953.30   32.00
  -5   1   1  908.51   32.10
  -5   1   1  963.80   32.00
  -5   1   1  952.20   32.90
  -5   1   1  894.81   36.20
   4  -1  -1  355.66   15.50
  -4  -1   1  329.67   12.00
   4  -1  -1  353.76   12.00
  -4  -1   1  345.07   12.30
  -4  -1   1  325.57   16.20
  -4  -1   1  337.27   12.30
  -4   1   1  346.97   12.80
   4   1  -1  333.07   16.60
  -4   1   1  354.16   12.20
   4   1  -1  342.47   12.20
   4   1  -1  338.57   11.90
  -4   1   1  342.67   15.60
  -4   1   1  336.27   12.00
  -3  -1   1   14.80    1.10
  -3  -1   1   12.00    0.80
   3  -1  -1   12.10    2.50
   3  -1  -1   13.40    0.90
  -3  -1   1   12.90    1.10
  -3  -1   1   15.20    3.20
  -3   1   1   12.30    0.90
  -3   1   1   10.70    2.40
   3   1  -1   10.40    3.30
  -3   1   1   11.80    1.20
   3   1  -1   13.80    1.00
  -3   1   1   14.10    0.90
   3   1  -1   13.20    1.00
   2  -1  -1   24.90    1.20
   2  -1  -1   25.20    3.10
   2  -1  -1   25.00    1.10
  -2  -1   1   23.10    1.30
  -2  -1   1   25.70    1.40
  -2  -1   1   23.90    3.10
  -2  -1   1   23.80    1.00
   2   1  -1   25.10    1.40
  -2   1   1   21.70    1.50
   2   1  -1   24.90    1.30
  -2   1   1   25.80    1.30
   2   1  -1   23.20    3.60
  -2   1   1   24.70    1.20
  -2   1   1   27.40    3.20
  -1  -1   1 1392.56   47.60
  -1   1   1 1341.37   47.00
   0  -1  -1    0.00    0.10
   0  -1   1   -0.10    0.10
   0  -1  -1    0.00    0.10
   0   1   1   -0.10    0.10
   0   1  -1   -0.10    0.10
  -1  -1  -1  298.77   10.00
  -1  -1  -1  290.97   10.00
   1   1   1  308.67   11.40
   1   1   1  273.27   10.00
  -2  -1  -1  255.37    8.90
  -2  -1  -1  268.37    8.90
  -2  -1  -1  238.98   10.40
   2   1   1  249.28   10.40
   2   1   1  253.77    8.80
  -3  -1  -1  127.89    4.70
  -3  -1  -1  131.69    4.70
  -3  -1  -1  117.19    4.70
  -3  -1  -1  121.39    6.70
  -3  -1  -1  130.39    7.30
  -3   1  -1  126.79    4.40
  -3   1  -1  119.39    5.00
  -4  -1  -1    4.30    0.70
  -4  -1  -1    4.10    0.70
  -4  -1  -1    3.50    2.10
  -4  -1  -1    4.70    0.80
  -4   1  -1    5.40    0.50
  -4   1  -1    4.70    1.60
   4   1   1    4.50    0.70
  -4   1  -1    3.80    1.20
  -5  -1  -1 1202.78   44.30
  -5  -1  -1 1208.28   40.90
  -5  -1  -1 1234.78   44.90
  -5  -1  -1 1211.38   41.00
  -5   1  -1 1257.17   42.80
  -5   1  -1 1181.68   42.30
  -5   1  -1 1195.98   40.40
  -5   1  -1 1247.28   40.60
  -6  -1  -1  390.06   17.30
  -6  -1  -1  346.57   13.50
  -6  -1  -1  374.66   13.70
  -6  -1  -1  372.26   17.70
  -6  -1  -1  382.46   13.50
  -6   1  -1  381.56   14.10
  -6   1  -1  391.56   13.30
  -6   1  -1  378.16   13.20
  -6   1  -1  400.26   15.90
  -6   1  -1  362.66   15.30
  -7  -1  -1    0.40    0.80
  -7  -1  -1    1.50    3.60
  -7  -1  -1    0.20    0.70
  -7  -1  -1    2.80    3.10
  -7  -1  -1   -0.40    0.60
  -7   1  -1    0.80    0.70
  -7   1  -1   -1.70    2.50
  -7   1  -1   -0.30    0.50
  -8  -1  -1    6.00    1.10
  -8  -1  -1    6.50    4.00
  -8  -1  -1    5.20    4.80
  -8  -1  -1    5.60    1.30
  -8  -1  -1    5.00    1.30
  -8   1  -1   10.70    3.00
  -8   1  -1    6.20    1.00
  -8   1  -1    7.00    3.10
  -8   1  -1    4.20    1.30
  -8   1  -1    5.80    1.20
  -9  -1  -1   28.90    2.30
  -9  -1  -1   30.00    2.60
  -9  -1  -1   24.30    5.40
  -9  -1  -1   28.00    3.60
  -9  -1  -1   28.60    2.30
  -9   1  -1   27.40    2.70
  -9   1  -1   30.70    3.80
  -9   1  -1   25.10    3.40
  -9   1  -1   24.40    2.30
  -9   1  -1   27.50    2.10
  -9   1  -1   27.20    3.40
 -10  -1  -1   27.80    5.50
 -10  -1  -1   34.30    2.50
 -10  -1  -1   34.40    2.70
 -10  -1  -1   33.00    3.00
 -10  -1  -1   26.60    6.80
 -10   1  -1   28.20    2.60
 -10   1  -1   31.80    2.90
 -10   1  -1   37.70    4.10
 -10   1  -1   35.10    2.40
 -11  -1  -1   17.50    4.20
 -11  -1  -1   15.10    1.60
 -11  -1  -1   13.40    4.80
 -11  -1  -1   14.60    1.90
 -11  -1  -1   14.90    2.10
 -11   1  -1   14.20    2.30
 -11   1  -1   15.70    1.70
 -11   1  -1   16.90    2.90
 -11   1  -1   16.00    2.40
 -12  -1  -1   -0.40    1.50
 -12  -1  -1   -1.00    1.80
 -12  -1  -1    1.90    1.20
 -12   1  -1    3.50    2.10
 -12   1  -1    1.30    2.00
 -12   1  -1    1.70    1.60
 -12   1  -1    0.30    1.00
 -13  -1  -1   -0.30    2.20
 -13  -1  -1    5.10    1.40
 -13  -1  -1    3.70    1.60
 -13   1  -1    3.90    2.10
 -14  -2   1    0.20    1.70
 -14  -2   1    8.30    3.10
 -14   2   1    4.90    3.10
 -14   2   1    2.60    1.20
 -13  -2   1    0.30    1.60
 -13  -2   1    3.80    2.40
 -13  -2   1    2.60   10.70
 -13   2   1    3.60    2.40
 -13   2   1    0.10    1.20
 -13   2   1    1.70    1.70
 -12  -2   1   43.40    3.70
 -12  -2   1   67.79   12.60
 -12  -2   1   34.90    4.10
 -12   2   1   34.50    3.10
 -12   2   1   35.20    2.80
 -12   2   1   38.80    3.80
 -12   2   1   37.20    3.90
 -11  -2   1    1.60    2.60
 -11  -2   1    8.60    2.10
 -11  -2   1   -9.10    9.40
 -11  -2   1    2.60    7.50
 -11   2   1   -0.10    1.60
 -11   2   1   -4.30    4.90
 -11   2   1   -1.20    1.80
 -11   2   1   10.40    5.20
 -11   2   1    0.70    1.00
 -11   2   1    1.90    1.40
 -10  -2   1    2.70    8.20
 -10  -2   1    0.20    1.30
 -10  -2   1    2.20    1.30
 -10   2   1    1.20    1.90
 -10   2   1   -2.90    4.60
 -10   2   1    0.10    1.00
 -10   2   1    1.30    1.30
 -10   2   1    0.20    1.10
 -10   2   1    4.40    5.50
  -9  -2   1   78.39    4.50
  -9  -2   1   80.59    4.60
  -9  -2   1   57.09   10.70
  -9  -2   1   86.99   10.60
  -9   2   1   80.59    9.10
  -9   2   1   63.59    4.90
  -9   2   1   59.89    7.30
  -9   2   1   82.39    4.30
  -9   2   1   78.59    4.10
   8  -2  -1    1.80    0.80
  -8  -2   1    3.80    1.10
  -8  -2   1    0.20    4.80
  -8  -2   1    6.60    5.80
  -8  -2   1    2.60    0.60
  -8  -2   1    2.60    0.60
  -8  -2   1    3.50    1.20
  -8   2   1    4.10    1.10
  -8   2   1    3.60    1.00
  -8   2   1    0.30    1.30
  -8   2   1    9.30    4.70
  -7  -2   1   37.80    1.80
  -7  -2   1   29.50    6.10
  -7  -2   1   35.90    1.90
  -7  -2   1   38.80    7.80
   7  -2  -1   36.50    6.80
  -7  -2   1   37.70    2.70
  -7  -2   1   34.70    2.70
   7  -2  -1   42.80    2.20
  -7   2   1   36.20    6.20
  -7   2   1   38.10    2.40
  -7   2   1   35.40    3.30
  -7   2   1   37.90    2.50
   7   2  -1   34.90    2.50
  -6  -2   1   33.60    6.90
  -6  -2   1   21.50    2.00
   6  -2  -1   22.90    1.50
  -6  -2   1   22.90    5.00
   6  -2  -1   28.10    5.10
  -6  -2   1   20.00    1.30
  -6  -2   1   25.90    2.10
  -6  -2   1   21.90    1.20
  -6   2   1   24.00    1.80
  -6   2   1   24.30    1.70
  -6   2   1   22.90    2.40
  -6   2   1   28.30    5.10
  -5  -2   1   63.89    2.60
  -5  -2   1   60.69    2.60
  -5  -2   1   77.09    8.90
   5  -2  -1   70.89    3.00
  -5  -2   1   64.89    3.40
  -5  -2   1   69.09    3.40
  -5  -2   1   65.89    6.80
   5  -2  -1   71.89    6.30
   5   2  -1   68.69    3.40
   5   2  -1   72.19    3.00
  -5   2   1   58.49    6.20
  -5   2   1   73.69    4.20
  -5   2   1   70.09    3.20
  -4  -2   1   34.20    2.10
  -4  -2   1   34.20    1.40
  -4  -2   1   23.60    5.10
  -4  -2   1   34.10    2.10
   4  -2  -1   29.70    4.10
   4  -2  -1   35.40    1.80
  -4  -2   1   32.60    4.80
   4   2  -1   35.80    2.00
  -4   2   1   36.00    1.90
   4   2  -1   34.90    2.10
  -4   2   1   36.00    1.80
  -4   2   1   33.80    4.60
   3  -2  -1  333.97   11.50
  -3  -2   1  329.77   11.90
   3  -2  -1  322.37   14.30
  -3  -2   1  335.17   16.10
  -3  -2   1  322.77   12.00
  -3   2   1  334.37   12.60
  -3   2   1  329.77   11.60
   3   2  -1  326.37   11.90
  -3   2   1  343.97   14.60
  -3   2   1  344.27   11.50
   3   2  -1  337.17   11.90
   2  -2  -1  291.97    9.90
   2  -2  -1  287.17   10.00
   2  -2  -1  292.47   10.10
   2  -2  -1  279.07   12.40
  -2  -2   1  299.87   10.40
  -2  -2   1  293.57   10.30
  -2  -2   1  269.47   13.60
   2   2  -1  281.87   10.40
   2   2  -1  295.67   10.30
  -2   2   1  282.07   12.30
  -2   2   1  292.37   10.10
  -2   2   1  291.87   10.00
  -2   2   1  300.57   10.90
  -1  -2   1  610.14   19.70
  -1  -2   1  551.34   22.60
   1  -2  -1  573.64   20.20
   1  -2  -1  592.74   19.50
  -1  -2   1  584.44   21.90
  -1  -2   1  575.44   19.70
   1  -2  -1  577.04   19.60
  -1   2   1  602.84   19.80
   1   2  -1  522.85   19.70
  -1   2   1  598.34   19.50
  -1   2   1  593.14   21.60
  -1  -2  -1 1131.59   38.90
   1  -2   1 1182.58   39.90
  -1  -2  -1 1169.58   38.70
   1  -2   1 1171.28   38.50
  -1  -2  -1 1135.29   38.70
  -1  -2  -1 1131.79   38.80
  -1  -2  -1 1068.19   40.70
  -1   2  -1 1161.18   38.30
  -1   2  -1 1214.58   38.50
  -1   2  -1 1201.08   39.80
   1   2   1 1169.58   41.00
  -1   2  -1 1216.68   38.40
   1   2   1 1157.78   38.70
   1   2   1 1163.98   38.70
   2  -2   1 2897.61   99.09
  -2  -2  -1 2955.60  102.99
  -2   2  -1 3112.29   99.19
  -3  -2  -1  129.29    4.90
  -3  -2  -1  138.09    5.10
  -3  -2  -1  127.69    5.10
  -3  -2  -1  127.09    7.70
   3   2   1  128.69    7.30
  -3   2  -1  129.59    4.50
  -3   2  -1  133.59    5.40
   3   2   1  126.79    5.00
   3   2   1  125.99    4.80
   4  -2   1   35.90    2.90
  -4  -2  -1   45.50    4.90
  -4  -2  -1   26.30    4.70
  -4  -2  -1   35.30    2.00
  -4  -2  -1   33.30    1.80
  -4  -2  -1   35.10    2.30
   4   2   1   35.40    2.00
  -4   2  -1   35.90    1.60
  -4   2  -1   37.80    2.60
  -5  -2  -1    4.40    2.80
  -5  -2  -1    3.70    0.80
  -5  -2  -1   -2.80    3.00
  -5  -2  -1    4.70    1.10
  -5  -2  -1    2.90    0.70
  -5   2  -1    4.70    1.40
  -5   2  -1    6.90    1.60
  -5   2  -1    3.60    0.60
  -6  -2  -1  261.67    9.80
  -6  -2  -1  260.47    9.50
  -6  -2  -1  256.77   14.10
  -6  -2  -1  261.17   14.60
  -6  -2  -1  265.17   10.10
  -6   2  -1  256.27   10.70
  -6   2  -1  255.07    9.20
  -6   2  -1  252.27    9.10
  -6   2  -1  259.47   10.80
  -7  -2  -1   61.49    3.40
  -7  -2  -1   61.59    7.90
  -7  -2  -1   59.19    3.60
  -7  -2  -1   60.69    7.90
  -7   2  -1   68.89    3.00
  -7   2  -1   65.89    4.60
  -7   2  -1   61.69    2.90
  -7   2  -1   58.79    4.90
  -8  -2  -1    5.80    5.30
  -8  -2  -1    8.10    4.50
  -8  -2  -1    6.90    1.50
  -8  -2  -1    5.30    1.20
  -8  -2  -1    7.50    1.30
  -8   2  -1    8.70    1.20
  -8   2  -1    6.70    1.50
  -8   2  -1    6.30    1.90
  -8   2  -1    7.90    1.10
  -9  -2  -1    7.00    5.90
  -9  -2  -1    2.90    5.00
  -9  -2  -1    1.20    0.90
  -9  -2  -1    1.20    1.20
  -9  -2  -1   -1.30    1.10
  -9  -2  -1    0.50    1.00
  -9   2  -1   -0.70    1.00
  -9   2  -1    0.40    0.70
  -9   2  -1    0.90    0.90
  -9   2  -1    0.70    1.90
 -10  -2  -1   61.29    8.50
 -10  -2  -1   61.49    4.10
 -10  -2  -1   67.79    9.80
 -10  -2  -1   63.39    3.90
 -10   2  -1   60.79    4.20
 -10   2  -1   56.99    3.50
 -10   2  -1   68.49    5.20
 -10   2  -1   65.39    3.10
 -11  -2  -1   13.30    2.60
 -11  -2  -1   17.60    7.50
 -11  -2  -1   15.30    2.20
 -11  -2  -1   20.40    6.00
 -11   2  -1   18.50    1.60
 -11   2  -1   17.90    3.40
 -11   2  -1   14.30    2.40
 -11   2  -1   15.20    2.20
 -12  -2  -1    8.50    2.20
 -12  -2  -1    4.00    3.70
 -12  -2  -1    9.60    1.70
 -12  -2  -1   12.40    2.50
 -12   2  -1    5.20    2.10
 -12   2  -1   10.80    2.30
 -12   2  -1    9.90    3.20
 -13  -2  -1    8.60    1.60
 -13  -2  -1    6.00    2.70
 -13  -2  -1    7.20    2.00
 -13   2  -1    4.30    2.00
 -13   2  -1    8.50    2.60
 -14  -2  -1    0.00    1.20
 -14  -3   1    3.40    3.20
 -14  -3   1    4.10    2.00
 -13  -3   1   11.00    2.40
 -13  -3   1   19.00   14.10
 -13  -3   1    5.00    2.80
 -13   3   1    7.50    2.20
 -13   3   1    7.00    1.40
 -13   3   1    6.20    3.10
 -12  -3   1  -16.10   11.40
 -12  -3   1    4.40    1.80
 -12  -3   1    2.00    2.10
 -12   3   1    8.40    2.10
 -12   3   1    2.90    2.60
 -12   3   1    1.60    1.20
 -12   3   1    3.00    2.10
 -11  -3   1   12.10   10.40
 -11  -3   1   -3.90    8.20
 -11  -3   1    0.10    1.80
 -11  -3   1    1.90    1.60
 -11   3   1    1.00    1.50
 -11   3   1   -1.70    4.20
 -11   3   1    2.80    2.30
 -11   3   1    3.00    6.70
 -11   3   1    2.30    1.00
 -11   3   1    2.00    1.50
 -10  -3   1   48.90    9.90
 -10  -3   1   58.79    4.30
 -10  -3   1   68.89    4.30
 -10  -3   1   49.50   12.10
 -10   3   1   62.39    7.50
 -10   3   1   62.89    7.00
 -10   3   1   58.69    4.90
 -10   3   1   63.59    4.10
 -10   3   1   64.89    3.70
  -9  -3   1   36.40    8.10
  -9  -3   1   31.40    9.50
  -9  -3   1   28.50    2.80
  -9  -3   1   23.80    2.80
  -9   3   1   40.80    7.10
  -9   3   1   18.20    4.70
  -9   3   1   28.70    2.50
  -9   3   1   25.60    3.60
  -9   3   1   25.10    2.20
  -8  -3   1    7.10    1.60
   8  -3  -1    4.80    0.80
  -8  -3   1    7.60    5.30
  -8  -3   1    5.40    1.40
   8  -3  -1    5.80    4.70
  -8  -3   1   -1.90    6.20
  -8   3   1    5.00    4.00
  -8   3   1    5.40    1.10
  -8   3   1    4.90    1.70
  -8   3   1    4.70    1.20
  -7  -3   1    0.90    4.90
  -7  -3   1    1.60    1.10
   7  -3  -1    0.80    0.60
   7  -3  -1    0.10    3.80
  -7  -3   1   -6.20    4.10
  -7  -3   1    0.60    0.90
  -7   3   1    0.40    0.70
  -7   3   1   -0.40    1.40
   7   3  -1    1.00    0.90
  -7   3   1    2.90    3.40
  -7   3   1    0.70    0.70
  -6  -3   1  146.29    6.20
  -6  -3   1  131.99    6.20
  -6  -3   1  116.79   10.50
   6  -3  -1  145.09    9.50
   6  -3  -1  142.09    5.30
   6   3  -1  138.59    6.10
  -6   3   1  133.59    5.60
  -6   3   1  129.19    9.30
   6   3  -1  135.69    5.30
  -6   3   1  138.69    7.10
  -6   3   1  138.89    5.70
   5  -3  -1   36.50    5.10
  -5  -3   1   34.50    6.70
   5  -3  -1   36.60    1.90
  -5  -3   1   36.50    2.50
  -5  -3   1   33.80    2.30
  -5  -3   1   37.00    6.00
   5   3  -1   36.10    2.40
  -5   3   1   35.10    2.50
  -5   3   1   33.90    2.10
   5   3  -1   36.70    2.10
  -5   3   1   39.10    5.30
  -5   3   1   33.00    2.90
   4  -3  -1  128.39    8.00
  -4  -3   1  122.19    5.20
   4  -3  -1  120.39    4.70
  -4  -3   1  119.19    5.30
  -4  -3   1  111.49    9.40
  -4  -3   1  125.49    9.00
   4   3  -1  120.79    5.10
   4   3  -1  124.99    5.20
  -4   3   1  122.59    4.90
  -4   3   1  117.39    7.70
  -4   3   1  122.09    4.80
  -4   3   1  115.49    5.90
   3  -3  -1   31.40    1.50
   3  -3  -1   34.70    4.40
   3  -3  -1   32.40    1.40
  -3  -3   1   32.80    2.00
  -3  -3   1   35.10    2.20
  -3  -3   1   36.00    5.70
   3  -3  -1   33.40    1.70
  -3  -3   1   33.40    4.80
  -3   3   1   34.90    1.70
   3   3  -1   32.50    2.00
  -3   3   1   33.00    1.80
  -3   3   1   30.70    3.90
   3   3  -1   31.50    2.00
   2  -3  -1  800.02   26.40
   2  -3  -1  800.12   26.60
  -2  -3   1  786.72   27.10
  -2  -3   1  797.42   26.90
   2  -3  -1  766.42   29.40
  -2   3   1  749.03   29.10
  -2   3   1  820.92   26.50
  -2   3   1  801.42   27.70
  -2   3   1  774.72   26.60
   2   3  -1  789.92   27.00
   1  -3  -1  736.63   24.60
  -1  -3   1  653.43   27.50
  -1  -3   1  717.33   25.30
   1  -3  -1  736.73   26.00
   1  -3  -1  767.52   24.80
  -1  -3   1  720.43   24.90
   1  -3  -1  746.13   24.90
  -1   3   1  778.92   27.40
  -1   3   1  720.23   24.60
  -1   3   1  742.73   24.80
  -1   3   1  750.82   25.50
   1   3  -1  738.73   24.90
  -1   3   1  738.23   25.10
   1   3  -1  739.93   25.00
   1   3  -1  697.73   27.50
   0  -3   1  137.89    5.10
   0  -3  -1  134.09    5.30
   0  -3  -1  129.89    5.10
   0  -3  -1  134.79    5.50
   0  -3  -1  138.59    5.30
   0  -3   1  140.99    5.20
   0  -3  -1  128.99    7.20
   0   3   1  126.29    5.20
   0   3   1  138.39    5.20
   0   3   1  139.29    5.30
   0   3  -1  133.89    5.20
   0   3  -1  126.89    7.00
   0   3   1  144.49    7.50
   0   3  -1  141.09    5.10
   0   3  -1  144.29    5.20
   0   3   1  129.69    5.50
   1  -3   1   31.00    1.40
  -1  -3  -1   32.00    1.70
   1  -3   1   29.90    2.90
   1  -3   1   31.80    1.40
  -1  -3  -1   32.90    1.80
  -1  -3  -1   36.70    3.70
  -1  -3  -1   33.30    1.80
   1  -3   1   28.80    1.60
  -1  -3  -1   29.90    1.80
   1   3   1   35.40    1.80
  -1   3  -1   32.00    1.50
   1   3   1   32.90    1.70
  -1   3  -1   34.70    1.60
   1   3   1   29.80    1.70
  -1   3  -1   33.70    1.50
  -1   3  -1   32.90    3.00
   1   3   1   35.80    3.60
   2  -3   1   32.60    2.70
   2  -3   1   35.00    1.50
  -2  -3  -1   34.20    2.70
  -2  -3  -1   35.80    1.80
  -2  -3  -1   33.40    1.90
   2  -3   1   33.90    1.50
  -2  -3  -1   33.40    4.40
  -2   3  -1   31.70    1.60
   2   3   1   34.40    1.80
   2   3   1   29.80    4.10
  -2   3  -1   33.30    2.80
  -2   3  -1   33.70    1.30
  -2   3  -1   32.60    1.40
   2   3   1   35.30    1.70
   3  -3   1   14.20    0.80
  -3  -3  -1   15.60    1.30
   3  -3   1   15.60    0.80
  -3  -3  -1   12.80    3.10
  -3  -3  -1   17.60    1.00
   3  -3   1   14.70    2.30
  -3  -3  -1   17.20    1.40
   3   3   1   15.10    1.20
   3   3   1   13.20    0.90
  -3   3  -1   15.70    0.90
   3   3   1   19.40    3.50
  -4  -3  -1   64.99    6.40
   4  -3   1   63.19    4.00
  -4  -3  -1   65.39    2.70
  -4  -3  -1   65.09    3.20
  -4  -3  -1   60.39    3.30
   4   3   1   76.19    6.10
  -4   3  -1   65.49    3.80
   4   3   1   65.89    3.20
  -4   3  -1   64.89    2.60
  -5  -3  -1   68.39    2.90
   5  -3   1   69.49    4.50
  -5  -3  -1   73.29    7.40
  -5  -3  -1   72.89    3.60
  -5  -3  -1   66.79    3.70
  -5   3  -1   75.39    2.90
  -5   3  -1   67.29    2.70
  -5   3  -1   71.99    4.20
  -6  -3  -1    5.60    0.80
  -6  -3  -1    3.00    3.40
  -6  -3  -1    5.30    1.10
  -6  -3  -1    5.40    1.30
  -6  -3  -1    7.20    4.40
  -6   3  -1    4.00    1.40
  -6   3  -1    5.80    1.80
  -6   3  -1    5.50    0.80
  -6   3  -1    5.20    0.70
  -7  -3  -1   35.90    2.00
  -7  -3  -1   36.10    7.10
  -7  -3  -1   38.20    1.90
  -7  -3  -1   36.40    7.00
  -7  -3  -1   36.30    2.50
  -7  -3  -1   40.00    2.90
  -7   3  -1   33.30    2.70
  -7   3  -1   39.60    3.00
  -7   3  -1   40.60    2.00
  -7   3  -1   34.20    2.00
  -8  -3  -1   20.70    2.30
  -8  -3  -1   22.50    2.70
  -8  -3  -1   27.90    7.20
  -8  -3  -1   17.60    1.20
  -8  -3  -1   11.20    5.50
  -8   3  -1   19.60    2.60
  -8   3  -1   19.00    1.40
  -8   3  -1   14.60    1.50
  -9  -3  -1    5.10    1.20
  -9  -3  -1    4.70    6.50
  -9  -3  -1   10.80    5.90
  -9  -3  -1    3.90    1.60
  -9   3  -1    5.50    2.40
  -9   3  -1    3.60    1.60
  -9   3  -1    4.00    1.20
  -9   3  -1    3.10    0.80
 -10  -3  -1   48.50    3.80
 -10  -3  -1   40.80    8.80
 -10  -3  -1   53.09   11.00
 -10  -3  -1   51.99    3.60
 -10   3  -1   45.10    3.90
 -10   3  -1   45.20    3.20
 -10   3  -1   48.70    2.40
 -10   3  -1   46.80    4.80
 -11  -3  -1    8.00    2.00
 -11  -3  -1   -4.20    8.50
 -11  -3  -1   10.50    7.00
 -11   3  -1    8.80    1.00
 -11   3  -1    7.50    1.70
 -11   3  -1    5.80    2.80
 -11   3  -1    7.30    2.20
 -12  -3  -1    3.50    1.40
 -12  -3  -1    5.20    2.20
 -12   3  -1    6.00    2.10
 -12   3  -1   -1.80    2.70
 -12   3  -1    6.70    2.00
 -13  -3  -1   -0.20    2.20
 -13  -3  -1   -1.10    1.80
 -13  -3  -1    3.00    1.60
 -13   3  -1    0.70    2.20
 -13   3  -1   -3.90    2.10
 -14  -3  -1    5.70    1.90
 -14  -3  -1   -3.00    2.00
 -14  -3  -1    1.40    2.90
 -14  -4   1   11.90    3.50
 -14  -4   1    6.70    3.60
 -14  -4   1    5.90    2.20
 -13  -4   1    1.40    1.90
 -13  -4   1    3.60    2.70
 -13   4   1   -3.60    1.90
 -13   4   1    0.70    1.20
 -12  -4   1   46.40    4.10
 -12  -4   1   55.19    4.70
 -12  -4   1   36.90   14.60
 -12   4   1   42.80    6.40
 -12   4   1   38.50    4.10
 -12   4   1   42.70    4.00
 -12   4   1   44.70    3.00
 -11  -4   1    5.00   11.10
 -11  -4   1    3.50    1.80
 -11  -4   1    3.20    1.60
 -11   4   1    4.40    1.80
 -11   4   1    2.60    1.60
 -11   4   1    3.80    1.20
 -10  -4   1    8.60    2.20
 -10  -4   1    8.20    7.90
 -10  -4   1    6.90    9.00
 -10  -4   1    5.30    1.70
 -10   4   1    2.70    1.50
 -10   4   1    0.80    4.50
 -10   4   1    6.00    4.10
 -10   4   1    9.30    2.90
  -9  -4   1    0.50    7.70
  -9  -4   1   -0.60    1.00
  -9  -4   1    0.20    1.20
  -9  -4   1   -4.80    6.60
  -9   4   1   -0.60    1.80
  -9   4   1    0.70    0.80
  -9   4   1   -0.80    1.10
  -8  -4   1   22.70    2.80
  -8  -4   1   24.40    7.50
   8  -4  -1   24.60    1.50
  -8  -4   1   19.80    8.00
   8  -4  -1   28.60    5.70
  -8  -4   1   21.10    2.70
  -8   4   1   29.00    4.00
  -8   4   1   26.40    2.20
  -8   4   1   27.90    5.40
  -8   4   1   23.00    2.00
  -7  -4   1   13.70    1.90
  -7  -4   1   18.80    2.50
  -7  -4   1   22.80    6.90
  -7  -4   1   20.70    7.50
   7  -4  -1   19.00    1.40
   7  -4  -1    6.30    4.00
  -7   4   1   14.40    4.40
  -7   4   1   18.30    1.70
  -7   4   1   19.60    1.70
  -7   4   1   19.10    3.10
  -6  -4   1  476.85   18.00
  -6  -4   1  494.35   17.80
  -6  -4   1  447.36   24.80
  -6  -4   1  437.46   23.60
   6  -4  -1  493.25   16.70
   6  -4  -1  520.75   21.50
   6   4  -1  475.55   17.70
  -6   4   1  484.25   19.10
  -6   4   1  502.15   21.20
  -6   4   1  487.85   17.20
   6   4  -1  486.15   17.10
  -6   4   1  480.35   17.10
  -5  -4   1   63.09    9.30
   5  -4  -1   70.19    3.10
  -5  -4   1   70.59    8.80
  -5  -4   1   66.89    3.70
   5  -4  -1   68.09    6.50
  -5  -4   1   67.69    3.90
  -5   4   1   71.79    3.30
   5   4  -1   68.09    3.70
  -5   4   1   74.69    4.70
  -5   4   1   74.09    3.40
  -5   4   1   72.39    6.40
  -4  -4   1   49.90    7.70
   4  -4  -1   46.10    5.60
  -4  -4   1   48.70    6.90
  -4  -4   1   48.20    3.00
  -4  -4   1   49.10    2.80
   4  -4  -1   49.70    2.40
  -4   4   1   54.59    5.30
   4   4  -1   53.59    3.30
  -4   4   1   46.40    3.50
   4   4  -1   51.59    2.90
  -4   4   1   47.20    2.50
  -3  -4   1   78.89    3.80
  -3  -4   1   74.79    7.10
   3  -4  -1   89.49    6.50
   3  -4  -1   79.69    3.50
  -3  -4   1   77.39    7.90
   3  -4  -1   82.19    3.10
   3  -4  -1   82.49    3.30
  -3  -4   1   77.89    4.00
  -3   4   1   85.89    3.70
  -3   4   1   85.79    6.00
  -3   4   1   86.89    4.70
  -3   4   1   78.49    3.50
   3   4  -1   80.59    3.90
   2  -4  -1  336.47   11.90
  -2  -4   1  346.77   12.30
   2  -4  -1  338.77   11.80
   2  -4  -1  338.97   12.00
  -2  -4   1  344.27   12.50
  -2  -4   1  327.27   16.20
   2  -4  -1  332.57   15.00
  -2   4   1  327.97   14.80
  -2   4   1  343.57   12.10
   2   4  -1  315.97   17.20
   2   4  -1  347.47   12.30
  -2   4   1  346.37   13.20
  -2   4   1  343.77   12.10
  -2   4   1  339.97   12.10
   2   4  -1  335.67   12.90
   1  -4  -1    0.10    0.20
  -1  -4   1   -0.10    0.30
   1  -4  -1    1.80    1.50
   1  -4  -1    0.10    0.20
  -1  -4   1    0.00    0.30
  -1  -4   1   -0.10    1.60
  -1   4   1    0.10    1.40
   1   4  -1   -0.60    1.50
   1   4  -1    0.00    0.40
  -1   4   1   -0.30    0.40
   1   4  -1    0.10    0.30
  -1   4   1    0.10    0.40
  -1   4   1   -0.30    0.20
   0  -4  -1   70.79    3.10
   0  -4  -1   74.59    3.40
   0  -4  -1   63.69    5.30
   0  -4  -1   68.29    3.30
   0  -4   1   70.49    3.10
   0  -4   1   53.79    5.10
   0  -4   1   68.69    3.10
   0   4   1   71.39    3.20
   0   4  -1   76.49    3.30
   0   4  -1   77.69    3.20
   0   4   1   68.59    3.30
   0   4   1   69.19    3.30
   0   4   1   72.39    5.60
   0   4   1   65.79    3.50
   0   4  -1   70.99    5.40
   1  -4   1   76.29    5.50
  -1  -4  -1   62.19    3.20
  -1  -4  -1   67.79    5.70
   1  -4   1   67.59    2.80
   1  -4   1   67.99    3.10
   1  -4   1   66.59    2.90
  -1  -4  -1   69.99    3.20
  -1  -4  -1   68.39    3.20
  -1  -4  -1   71.79    3.40
  -1  -4  -1   68.99    3.30
  -1   4  -1   67.89    5.10
  -1   4  -1   70.89    3.00
   1   4   1   66.29    3.20
  -1   4  -1   69.99    3.00
  -1   4  -1   65.59    2.90
   1   4   1   67.69    3.10
   1   4   1   73.19    5.90
   1   4   1   65.69    3.20
  -2  -4  -1 1259.27   41.40
   2  -4   1 1232.28   40.80
  -2  -4  -1 1238.68   41.20
  -2  -4  -1 1232.58   41.60
  -2  -4  -1 1195.38   45.60
   2  -4   1 1202.68   40.80
   2  -4   1 1178.98   43.20
  -2   4  -1 1240.88   43.60
  -2   4  -1 1230.78   40.80
   2   4   1 1228.68   41.30
   2   4   1 1233.78   41.00
  -2   4  -1 1200.88   41.00
   2   4   1 1211.58   45.60
  -2   4  -1 1230.48   40.60
   3  -4   1  176.68    6.30
   3  -4   1  172.38    6.30
  -3  -4  -1  165.48   10.70
  -3  -4  -1  183.78    7.30
   3  -4   1  182.38    8.50
  -3  -4  -1  175.38    6.60
  -3  -4  -1  175.38    7.10
  -3   4  -1  174.28    6.30
   3   4   1  166.68    6.40
  -3   4  -1  177.78    6.20
   3   4   1  182.58    6.90
  -3   4  -1  174.28    8.50
   3   4   1  170.78   10.40
  -3   4  -1  179.38    6.50
   4  -4   1  188.28    6.60
   4  -4   1  187.98    6.60
  -4  -4  -1  190.48    6.90
  -4  -4  -1  176.98   11.70
  -4  -4  -1  187.78    7.60
   4  -4   1  187.78    9.00
  -4  -4  -1  195.18    7.90
   4   4   1  196.78   11.50
   4   4   1  189.38    6.80
  -4   4  -1  187.48    6.60
  -4   4  -1  197.68    8.90
  -4   4  -1  196.98    7.00
   4   4   1  192.28    7.60
  -4   4  -1  194.18    6.80
   5  -4   1  223.08   10.00
  -5  -4  -1  227.18    8.00
  -5  -4  -1  219.38   14.90
  -5  -4  -1  236.98    9.00
  -5  -4  -1  233.08   14.10
  -5  -4  -1  214.28    9.20
  -5   4  -1  224.38    8.00
  -5   4  -1  227.88    7.90
  -5   4  -1  227.28    8.10
  -5   4  -1  228.28    9.90
  -6  -4  -1  492.25   17.30
  -6  -4  -1  457.95   23.10
   6  -4   1  489.05   18.30
  -6  -4  -1  428.26   23.90
  -6  -4  -1  482.95   17.70
  -6   4  -1  471.65   16.30
  -6   4  -1  469.45   16.20
  -6   4  -1  483.55   17.80
  -7  -4  -1    9.40    1.50
  -7  -4  -1    7.60    4.90
  -7  -4  -1    6.80    6.00
  -7  -4  -1    6.40    1.60
  -7   4  -1   12.20    1.20
  -7   4  -1    8.40    1.10
  -7   4  -1    8.50    2.10
  -7   4  -1    9.60    1.80
  -8  -4  -1   70.89    9.80
  -8  -4  -1   75.09   11.00
  -8  -4  -1   66.29    3.80
  -8  -4  -1   62.69    4.20
  -8   4  -1   62.89    3.20
  -8   4  -1   65.39    3.00
  -9  -4  -1   42.40    8.50
  -9  -4  -1   42.10    9.50
  -9  -4  -1   27.80    3.40
  -9  -4  -1   29.30    2.80
  -9   4  -1   31.40    2.40
  -9   4  -1   36.00    4.70
  -9   4  -1   33.20    1.90
  -9   4  -1   38.40    3.60
 -10  -4  -1    9.50    7.40
 -10  -4  -1   19.00    2.50
 -10  -4  -1   19.70    2.70
 -10   4  -1   18.00    2.70
 -10   4  -1   16.80    1.40
 -10   4  -1   18.00    2.20
 -11  -4  -1    7.70    1.80
 -11  -4  -1    5.70    9.10
 -11  -4  -1   17.40   10.10
 -11   4  -1    2.90    1.90
 -11   4  -1    6.80    1.70
 -11   4  -1    6.30    3.10
 -12  -4  -1    9.10    2.00
 -12  -4  -1   11.00    2.50
 -12  -4  -1    7.60   10.80
 -12  -4  -1    6.40    2.50
 -12   4  -1    6.10    4.00
 -12   4  -1   12.20    2.20
 -12   4  -1    5.80    3.50
 -13  -4  -1    1.80    2.20
 -13  -4  -1    1.10    1.60
 -13  -4  -1   -1.60    2.40
 -13   4  -1    1.00    2.10
 -14  -4  -1    2.40    1.90
 -14  -4  -1    1.10    2.30
 -14  -4  -1    7.50    3.50
 -14  -5   1    2.50    3.30
 -13  -5   1   -1.40   16.60
 -13  -5   1    7.00    2.80
 -13  -5   1    0.20    1.90
 -13   5   1    0.50    1.20
 -13   5   1    2.70    2.30
 -12  -5   1    0.90    2.10
 -12  -5   1   16.30   14.00
 -12  -5   1    1.40    1.80
 -12   5   1    2.80    2.20
 -12   5   1    4.30    2.10
 -12   5   1    3.80    1.30
 -12   5   1    8.50    3.80
 -11  -5   1   -0.10    1.30
 -11  -5   1   -0.40    1.80
 -11   5   1   -0.30    2.60
 -11   5   1    0.00    0.90
 -11   5   1   -0.30    1.60
 -10  -5   1   41.50   11.60
 -10  -5   1   38.40    3.70
 -10  -5   1   18.40    9.50
 -10  -5   1   43.50    3.70
 -10   5   1   31.50    4.80
 -10   5   1   33.00    4.60
 -10   5   1   35.20    3.10
 -10   5   1   41.30    2.80
 -10   5   1   44.10    6.20
  -9  -5   1   15.80    9.30
  -9  -5   1   16.20    2.70
  -9  -5   1   20.40    2.60
  -9   5   1   22.70    6.40
  -9   5   1   21.00    2.50
  -9   5   1   18.90    1.90
   8  -5  -1   48.00    6.90
  -8  -5   1   59.09    4.00
  -8  -5   1   39.60    8.70
  -8  -5   1   51.59   11.00
  -8  -5   1   48.30    3.60
  -8   5   1   44.70    3.10
  -8   5   1   56.79    5.00
  -8   5   1   54.99    3.00
  -8   5   1   50.59    6.70
  -7  -5   1    5.60    7.50
  -7  -5   1    6.90    1.50
  -7  -5   1    2.60    5.40
   7  -5  -1   -0.10    3.70
   7  -5  -1    6.40    0.90
  -7  -5   1    7.10    1.80
   7   5  -1    5.50    1.00
  -7   5   1    4.10    1.00
  -7   5   1    2.10    3.60
  -7   5   1    5.90    1.20
  -7   5   1    9.30    2.40
  -6  -5   1  128.19   12.00
  -6  -5   1  131.59   13.20
  -6  -5   1  139.99    6.60
   6  -5  -1  132.29    9.60
  -6   5   1  127.89    9.10
   6   5  -1  133.79    6.20
   6   5  -1  135.19    5.80
  -6   5   1  127.59    5.50
  -6   5   1  123.39    5.40
  -6   5   1  133.39    7.40
  -5  -5   1   92.09    4.70
   5  -5  -1   89.99    3.90
   5  -5  -1   91.09    7.90
  -5  -5   1   96.19    5.00
  -5  -5   1   88.79   10.80
  -5  -5   1   80.39   11.10
   5   5  -1  100.29    4.70
  -5   5   1   99.69    5.80
  -5   5   1   79.29    7.00
   5   5  -1   93.49    4.70
  -5   5   1   96.29    4.10
  -5   5   1   96.89    4.20
  -4  -5   1   41.50    2.90
   4  -5  -1   43.90    2.30
  -4  -5   1   40.40    2.70
   4  -5  -1   43.40    5.80
  -4  -5   1   41.10    7.80
  -4  -5   1   54.89    8.00
  -4   5   1   46.40    2.30
   4   5  -1   44.40    2.80
   4   5  -1   49.80    3.00
  -4   5   1   45.90    3.70
  -4   5   1   48.10    5.10
  -4   5   1   45.30    2.50
  -3  -5   1   76.09    3.80
   3  -5  -1   78.09    6.50
   3  -5  -1   72.99    3.00
   3  -5  -1   73.59    3.30
  -3  -5   1   76.49    7.80
  -3  -5   1   69.29    3.90
   3  -5  -1   72.29    3.30
  -3   5   1   73.19    3.40
   3   5  -1   74.69    3.80
  -3   5   1   71.89    3.20
  -3   5   1   74.99    4.50
   3   5  -1   78.59    3.80
   3   5  -1   67.39    3.10
   3   5  -1   78.19    7.00
  -3   5   1   69.09    6.00
  -3   5   1   72.59    3.70
  -2  -5   1   76.69    7.20
   2  -5  -1   82.39    6.30
  -2  -5   1   82.69    4.10
  -2  -5   1   78.69    3.90
   2  -5  -1   79.99    3.70
   2  -5  -1   75.19    3.30
   2  -5  -1   82.39    3.60
  -2   5   1   78.39    3.40
   2   5  -1   84.09    7.00
  -2   5   1   87.69    4.70
  -2   5   1   88.59    6.60
   2   5  -1   88.99    4.00
   2   5  -1   80.09    4.00
  -2   5   1   77.99    3.70
  -2   5   1   72.49    3.80
  -1  -5   1   15.90    3.80
  -1  -5   1   14.80    1.30
   1  -5  -1   15.30    1.10
   1  -5  -1   11.90    1.20
  -1  -5   1   13.80    1.30
  -1  -5   1   15.90    1.50
   1  -5  -1   15.30    1.40
  -1   5   1   15.10    1.50
   1   5  -1   14.10    1.40
   1   5  -1   13.80    1.30
  -1   5   1   13.80    1.20
   1   5  -1   17.30    3.60
  -1   5   1   12.50    1.80
  -1   5   1   11.20    2.80
  -1   5   1   14.60    1.30
   0  -5   1   43.90    2.40
   0  -5   1   44.60    2.40
   0  -5  -1   39.90    2.50
   0  -5   1   45.50    2.50
   0  -5   1   37.30    5.30
   0  -5  -1   32.80    4.90
   0  -5  -1   44.00    2.60
   0   5  -1   49.00    2.50
   0   5  -1   44.50    2.80
   0   5   1   41.50    2.60
   0   5  -1   46.20    2.40
   0   5   1   42.60    5.50
   0   5  -1   43.00    4.70
   0   5   1   42.60    2.80
   0   5   1   46.30    2.40
  -1  -5  -1    0.80    0.50
  -1  -5  -1   -0.50    2.00
   1  -5   1    0.60    0.40
  -1  -5  -1    0.10    0.40
   1  -5   1    0.20    0.30
  -1  -5  -1    1.70    0.60
  -1  -5  -1    0.30    0.50
   1  -5   1    0.80    0.50
  -1  -5  -1    1.30    0.60
   1   5   1    1.00    0.50
   1   5   1    1.20    0.70
   1   5   1    0.70    0.50
   1   5   1    2.20    2.50
  -1   5  -1    1.00    0.40
  -1   5  -1    0.50    1.90
  -1   5  -1    0.40    0.40
  -1   5  -1    0.30    0.30
  -2  -5  -1   45.90    2.80
  -2  -5  -1   44.00    2.50
   2  -5   1   46.30    4.60
  -2  -5  -1   42.80    2.50
   2  -5   1   42.70    2.20
   2  -5   1   40.80    2.20
   2  -5   1   44.90    2.00
  -2  -5  -1   30.80    5.50
  -2  -5  -1   46.50    2.70
   2  -5   1   43.20    1.90
   2   5   1   43.20    6.10
  -2   5  -1   43.20    2.20
  -2   5  -1   46.20    5.20
  -2   5  -1   44.00    2.40
   2   5   1   40.60    2.40
  -2   5  -1   48.20    2.10
   2   5   1   42.20    2.60
  -3  -5  -1  410.86   15.00
   3  -5   1  408.56   14.10
  -3  -5  -1  406.16   15.20
   3  -5   1  417.96   17.00
   3  -5   1  395.96   14.20
  -3  -5  -1  409.46   14.50
  -3  -5  -1  375.46   19.60
  -3   5  -1  407.76   14.30
  -3   5  -1  425.76   17.50
  -3   5  -1  404.66   14.00
  -3   5  -1  417.86   14.50
   3   5   1  400.36   19.50
   3   5   1  418.96   14.30
   3   5   1  414.26   14.90
  -4  -5  -1   32.80    6.40
  -4  -5  -1   34.10    2.60
  -4  -5  -1   32.70    2.40
   4  -5   1   33.90    1.70
   4  -5   1   35.90    4.20
  -4   5  -1   33.70    4.20
  -4   5  -1   33.10    1.90
  -4   5  -1   32.50    1.70
   4   5   1   33.70    5.90
  -4   5  -1   34.70    1.80
   4   5   1   35.30    1.70
  -5  -5  -1   12.20    0.90
   5  -5   1   13.50    0.80
   5  -5   1   14.10    0.80
   5  -5   1   19.10    3.40
  -5  -5  -1   15.10    5.10
  -5  -5  -1   15.50    2.00
  -5  -5  -1   13.50    2.00
  -5   5  -1   14.70    1.00
  -5   5  -1   14.10    1.10
  -5   5  -1   11.20    2.70
  -5   5  -1   13.90    1.20
  -6  -5  -1  147.49    6.90
   6  -5   1  140.59    7.70
  -6   5  -1  147.49    7.70
  -6   5  -1  144.89    5.50
  -6   5  -1  144.69    5.70
  -6   5  -1  142.29    5.60
  -7  -5  -1   30.20    6.80
  -7  -5  -1   25.70    7.30
   7  -5   1   33.50    3.80
  -7  -5  -1   30.00    2.50
  -7  -5  -1   26.70    3.20
  -7   5  -1   32.60    3.30
  -7   5  -1   30.90    2.20
  -8  -5  -1   68.89    4.60
  -8  -5  -1   57.49    9.70
  -8  -5  -1   58.79   11.20
  -8  -5  -1   67.59    4.10
  -8   5  -1   66.69    3.30
  -8   5  -1   64.79    3.10
  -9  -5  -1   31.70    8.60
  -9  -5  -1   18.20    8.80
  -9  -5  -1   24.20    2.90
  -9  -5  -1   30.40    3.70
  -9   5  -1   29.60    1.90
  -9   5  -1   31.50    2.30
  -9   5  -1   35.00    4.90
 -10  -5  -1   16.20    9.20
 -10  -5  -1   58.69   10.80
 -10  -5  -1   40.50    3.80
 -10  -5  -1   28.30    3.20
 -10   5  -1   42.20    5.40
 -10   5  -1   36.70    2.00
 -10   5  -1   33.80    2.70
 -11  -5  -1    4.60    2.10
 -11  -5  -1    2.30    1.40
 -11  -5  -1    1.40   10.50
 -11   5  -1    4.80    3.30
 -11   5  -1   -2.00    1.50
 -11   5  -1    2.90    1.90
 -12  -5  -1   12.80    2.50
 -12  -5  -1   13.00    2.80
 -12  -5  -1   13.00   12.00
 -12  -5  -1    8.10    2.60
 -12   5  -1   12.60    2.20
 -12   5  -1   12.30    2.80
 -13  -5  -1   -0.80    2.40
 -13  -5  -1    0.60    2.50
 -13  -5  -1   -1.20    1.70
 -13  -5  -1   -9.80   14.00
 -13   5  -1    1.10    2.50
 -13   5  -1    3.10    2.30
 -14  -5  -1    5.20    2.70
 -14  -5  -1    0.00    2.10
 -14  -5  -1   -6.20    3.20
 -14  -6   1   16.80    4.10
 -13  -6   1   -2.30   17.30
 -13  -6   1    2.30    2.20
 -13  -6   1    8.90    3.20
 -13   6   1    5.20    2.50
 -13   6   1    3.40    1.10
 -12  -6   1    5.10   14.60
 -12  -6   1    6.00    2.20
 -12  -6   1    9.80    2.80
 -12   6   1    9.10    1.60
 -12   6   1    8.70    2.50
 -12   6   1    9.90    2.20
 -11  -6   1    0.80    2.00
 -11  -6   1    2.00    1.60
 -11  -6   1   -6.50   12.10
 -11   6   1    4.30    1.20
 -10  -6   1    7.80    2.30
 -10  -6   1    9.10    9.40
 -10  -6   1   17.70   11.00
 -10  -6   1   10.20    2.10
 -10   6   1    6.30    1.60
 -10   6   1    5.60    4.60
 -10   6   1    8.00    3.10
 -10   6   1    9.70    1.50
  -9  -6   1   11.00    2.10
  -9  -6   1   23.80    9.70
  -9   6   1    9.60    1.50
  -9   6   1    5.60    4.50
  -9   6   1   11.00    2.90
  -9   6   1    8.80    1.70
   8  -6  -1   15.90    5.20
  -8  -6   1   16.90    9.10
  -8  -6   1   12.80    2.30
  -8  -6   1    9.80    6.50
  -8  -6   1   10.70    2.20
  -8   6   1    6.70    1.30
  -8   6   1   11.10    1.70
  -8   6   1   14.40    4.50
   7  -6  -1    5.10    0.90
  -7  -6   1    4.20    1.30
  -7  -6   1    2.70    1.50
  -7  -6   1   11.90    7.60
   7  -6  -1    5.30    3.90
  -7  -6   1    6.50    6.10
  -7   6   1    4.80    1.10
   7   6  -1    6.50    1.30
  -7   6   1   12.90    4.00
  -7   6   1    6.60    1.20
  -7   6   1    5.00    2.30
   6  -6  -1   18.50    1.50
  -6  -6   1   24.00    2.30
   6  -6  -1   15.10    5.00
  -6  -6   1   16.30    2.60
  -6  -6   1    7.20    6.60
   6   6  -1   22.20    2.00
  -6   6   1   23.90    4.60
  -6   6   1   20.00    1.70
   6   6  -1   17.70    2.30
  -6   6   1   17.80    1.60
  -6   6   1   14.10    2.80
  -5  -6   1   45.10    3.30
   5  -6  -1   41.60    6.40
   5  -6  -1   43.20    2.40
  -5  -6   1   46.00    3.10
  -5  -6   1   29.30    7.70
  -5  -6   1   56.99    8.70
  -5   6   1   48.40    6.20
   5   6  -1   42.20    3.30
  -5   6   1   41.70    3.80
  -5   6   1   42.50    2.40
  -5   6   1   46.80    2.60
   5   6  -1   41.70    2.90
   4  -6  -1  142.29    5.70
   4  -6  -1  142.39    9.90
  -4  -6   1  150.48    6.50
  -4  -6   1  115.49   10.70
  -4  -6   1  141.09    6.70
   4  -6  -1  141.59    5.10
   4  -6  -1  143.79    5.30
  -4   6   1  134.99    5.90
  -4   6   1  137.29    5.90
   4   6  -1  146.49    5.20
  -4   6   1  141.49    7.50
   4   6  -1  144.69    6.50
  -4   6   1  138.59    9.50
  -4   6   1  143.29    5.70
   4   6  -1  145.79    6.50
  -3  -6   1   24.60    2.10
   3  -6  -1   26.20    1.70
   3  -6  -1   23.50    1.70
   3  -6  -1   26.50    1.50
  -3  -6   1   28.50    2.30
  -3  -6   1   29.20    6.00
   3  -6  -1   24.50    4.60
  -3   6   1   29.10    5.00
   3   6  -1   25.00    2.10
   3   6  -1   25.60    1.70
   3   6  -1   26.40    5.40
  -3   6   1   24.10    1.90
  -3   6   1   21.70    1.80
  -3   6   1   25.40    1.60
   3   6  -1   21.40    2.10
  -3   6   1   25.70    3.20
   2  -6  -1  145.69    5.70
  -2  -6   1  139.09    6.30
  -2  -6   1  141.39   10.40
   2  -6  -1  129.49    5.70
   2  -6  -1  132.89    5.30
  -2  -6   1  127.89    5.90
  -2   6   1  137.19    5.90
  -2   6   1  125.79    9.00
  -2   6   1  142.99    5.50
  -2   6   1  144.89    6.90
   2   6  -1  150.88   10.20
  -2   6   1  137.19    5.90
   2   6  -1  128.29    6.10
   2   6  -1  149.69    6.10
   1  -6  -1  211.48    8.30
  -1  -6   1  210.18    8.30
  -1  -6   1  203.68    8.40
  -1  -6   1  212.08    8.30
  -1  -6   1  182.78   12.20
   1  -6  -1  204.18    7.80
   1  -6  -1  208.08    8.40
  -1   6   1  207.28    9.10
   1   6  -1  209.88   12.40
  -1   6   1  210.88    8.30
   1   6  -1  208.88    8.50
  -1   6   1  207.18    8.40
  -1   6   1  235.28   12.70
   1   6  -1  212.58    8.30
  -1   6   1  211.68    8.10
   0  -6   1  349.37   13.00
   0  -6   1  354.96   12.90
   0  -6  -1  336.97   17.10
   0  -6   1  341.17   17.30
   0  -6  -1  358.26   12.80
   0  -6  -1  344.57   13.60
   0  -6   1  328.97   12.70
   0  -6  -1  360.06   13.20
   0   6   1  343.77   13.20
   0   6  -1  358.26   13.10
   0   6   1  334.57   13.50
   0   6  -1  375.16   13.00
   0   6   1  356.86   12.90
   0   6  -1  354.86   17.30
   0   6   1  333.17   17.30
   0   6  -1  352.36   12.80
   0   6   1  357.06   13.10
  -1  -6  -1   -0.40    0.50
   1  -6   1    0.80    0.40
  -1  -6  -1   -0.60    0.50
  -1  -6  -1    2.40    3.10
  -1  -6  -1    0.30    0.40
  -1  -6  -1    1.20    0.60
   1  -6   1    0.20    0.40
   1  -6   1   -0.10    0.50
  -1   6  -1   -4.10    1.90
   1   6   1   -3.00    2.40
  -1   6  -1    0.10    0.40
   1   6   1    0.40    0.60
   1   6   1    0.30    0.60
  -1   6  -1    0.90    0.40
  -1   6  -1    0.60    0.40
   1   6   1    0.30    0.50
  -2  -6  -1  145.19    6.10
   2  -6   1  137.29    5.20
  -2  -6  -1  140.99    6.20
  -2  -6  -1  142.79    6.20
   2  -6   1  148.49    5.90
  -2  -6  -1  138.09    6.40
   2  -6   1  135.69    8.90
   2  -6   1  135.69    5.70
  -2  -6  -1  135.09   10.40
   2   6   1  131.89    5.90
   2   6   1  141.79    6.20
  -2   6  -1  147.79    5.60
  -2   6  -1  140.09    9.10
   2   6   1  157.08   11.00
   3  -6   1   84.09    6.40
  -3  -6  -1   75.09    3.80
  -3  -6  -1   80.39    4.40
   3  -6   1   82.99    3.50
  -3  -6  -1   79.59    8.60
  -3  -6  -1   76.29    4.10
   3  -6   1   79.49    2.90
   3  -6   1   80.79    3.60
  -3  -6  -1   75.49    4.00
  -3   6  -1   75.39    3.40
  -3   6  -1   79.79    3.80
  -3   6  -1   80.09    3.70
   3   6   1   76.29    3.60
   3   6   1   81.09    4.10
   3   6   1   73.09    8.90
  -3   6  -1   85.59    6.80
   4  -6   1  126.29    4.80
  -4  -6  -1  123.59    5.80
   4  -6   1  120.89    8.00
  -4  -6  -1  102.99   10.20
  -4  -6  -1  125.29    6.10
   4  -6   1  125.19    4.90
   4   6   1  148.99   10.80
  -4   6  -1  129.59    5.30
   4   6   1  125.89    5.60
  -4   6  -1  116.69    5.10
  -4   6  -1  124.59    8.10
   4   6   1  122.69    4.90
  -5  -6  -1   15.10    5.40
  -5  -6  -1    6.90    1.50
  -5  -6  -1    6.70    1.60
   5  -6   1   11.60    3.40
   5  -6   1    7.60    0.90
   5  -6   1    8.10    0.80
   5   6   1    7.90    0.70
  -5   6  -1    4.60    2.80
  -5   6  -1    7.70    1.10
  -5   6  -1    8.00    1.10
   5   6   1    6.60    4.20
  -5   6  -1    7.30    1.10
  -6  -6  -1  308.07   21.00
  -6  -6  -1  325.77   12.80
  -6  -6  -1  324.07   13.20
  -6  -6  -1  327.87   19.70
   6  -6   1  338.17   14.70
  -6   6  -1  316.17   14.40
  -6   6  -1  322.07   11.80
   7  -6   1    2.70    2.70
  -7  -6  -1    2.10    1.50
  -7  -6  -1    5.50    1.50
  -7  -6  -1    4.90    6.90
  -7  -6  -1    0.70    5.50
  -7   6  -1    4.50    2.60
  -7   6  -1    4.40    0.90
  -7   6  -1    5.40    1.00
  -8  -6  -1   -1.30    0.90
  -8  -6  -1   -0.20    1.30
  -8  -6  -1   13.90    8.80
  -8  -6  -1   -0.30    6.30
  -8   6  -1    0.80    0.90
  -8   6  -1    0.80    0.70
  -9  -6  -1   -3.90    8.50
  -9  -6  -1    0.60   12.80
  -9  -6  -1    3.80    1.80
  -9  -6  -1    4.60    1.70
  -9   6  -1    6.30    1.20
  -9   6  -1    3.70    1.00
  -9   6  -1    7.00    2.70
 -10  -6  -1    7.60    9.80
 -10  -6  -1   22.60   10.10
 -10  -6  -1   20.40    3.30
 -10  -6  -1   22.40    3.00
 -10   6  -1   20.10    1.50
 -10   6  -1   18.20    4.00
 -10   6  -1   22.90    2.40
 -10   6  -1   18.50    3.40
 -11  -6  -1   20.40   11.60
 -11  -6  -1   11.60    2.30
 -11  -6  -1   14.30    2.80
 -11  -6  -1   14.10    3.00
 -11   6  -1   16.90    3.10
 -11   6  -1   13.20    2.10
 -12  -6  -1   -1.50    1.50
 -12  -6  -1    2.70    2.40
 -12  -6  -1  -13.40   12.90
 -12  -6  -1    0.40    2.30
 -12   6  -1    3.90    1.90
 -12   6  -1   -0.20    2.30
 -13  -6  -1    3.40    2.70
 -13  -6  -1    1.00    1.80
 -13  -6  -1   17.90   15.90
 -13  -6  -1    6.10    3.30
 -13   6  -1   -2.30    2.60
 -14  -6  -1    5.20    3.30
 -14  -6  -1    3.10    2.20
 -14  -7   1    2.60    2.50
 -13  -7   1  -28.10   18.00
 -13  -7   1    7.10    3.40
 -13  -7   1    6.80    2.30
 -13   7   1    1.40    2.70
 -12  -7   1    5.10    2.60
 -12  -7   1    5.10    2.10
 -12  -7   1    3.10   15.80
 -12   7   1    3.20    2.70
 -12   7   1   -0.50    2.00
 -12   7   1    5.90    1.40
 -11  -7   1    0.80    2.00
 -11  -7   1   11.80   13.30
 -11  -7   1   -0.80    1.50
 -11   7   1   -2.50    1.50
 -11   7   1   -2.00    1.10
  10  -7  -1    5.10    6.10
 -10  -7   1    8.10    2.50
 -10  -7   1    9.40    2.30
 -10  -7   1   -2.60   11.60
 -10  -7   1   18.50   11.60
 -10   7   1   11.10    1.80
 -10   7   1    9.50    1.80
 -10   7   1    9.20    5.20
  -9  -7   1   31.90    3.80
  -9  -7   1   23.20    3.10
   9  -7  -1   28.80   10.60
  -9  -7   1   30.90   10.90
  -9   7   1   23.00    2.60
  -9   7   1   24.90    2.30
  -9   7   1   32.90    4.80
  -9   7   1   32.80    6.40
  -8  -7   1   40.80    3.90
  -8  -7   1   52.59    3.90
   8  -7  -1   43.70    2.40
  -8  -7   1   37.70   10.80
  -8  -7   1   54.79   12.50
  -8   7   1   43.90    3.10
  -8   7   1   50.09    3.20
  -8   7   1   47.40    5.70
  -8   7   1   50.99    7.20
   7  -7  -1   17.10    1.60
  -7  -7   1   16.10    8.70
  -7  -7   1    5.60    7.20
  -7  -7   1   16.60    2.70
   7  -7  -1   17.10    5.80
  -7  -7   1   21.20    2.60
  -7   7   1   18.30    4.40
  -7   7   1   18.10    2.00
  -7   7   1   13.10    4.90
  -7   7   1   14.30    1.80
   7   7  -1   17.20    2.10
  -6  -7   1   27.40    2.70
  -6  -7   1   32.20    8.00
   6  -7  -1   29.40    1.90
   6  -7  -1   26.40    5.70
  -6  -7   1   26.90    3.20
  -6  -7   1   29.80    9.10
  -6   7   1   31.20    4.20
   6   7  -1   29.00    2.50
   6   7  -1   27.90    2.80
  -6   7   1   31.40    2.40
  -6   7   1   26.80    5.40
  -6   7   1   29.30    2.10
  -5  -7   1   -0.40    5.70
   5  -7  -1    2.40    0.90
  -5  -7   1    0.70    1.10
  -5  -7   1    3.20    1.40
   5  -7  -1    0.10    3.60
  -5  -7   1    4.10    5.00
   5   7  -1   -0.70    0.80
   5   7  -1    1.00    1.00
  -5   7   1    3.30    3.20
  -5   7   1    2.00    0.80
  -5   7   1    2.70    0.90
  -5   7   1    1.60    1.40
   4  -7  -1  149.69    6.00
   4  -7  -1  154.58   10.70
  -4  -7   1  139.39    6.90
   4  -7  -1  138.09    5.40
  -4  -7   1  137.99   12.30
  -4  -7   1  153.98    6.80
  -4   7   1  143.59    6.30
  -4   7   1  145.89    5.90
   4   7  -1  138.69    5.60
   4   7  -1  140.29    6.60
  -4   7   1  133.99    7.60
  -4   7   1  143.29    6.20
   4   7  -1  148.59    6.80
  -4   7   1  133.09   10.10
   3  -7  -1  302.17   10.90
   3  -7  -1  286.47   10.50
  -3  -7   1  296.27   11.50
   3  -7  -1  296.57   10.90
  -3  -7   1  316.57   12.00
  -3  -7   1  263.87   17.30
   3  -7  -1  252.57   14.90
   3   7  -1  279.57   16.40
  -3   7   1  290.47   10.70
  -3   7   1  285.87   11.20
  -3   7   1  283.97   15.50
  -3   7   1  289.27   12.60
   3   7  -1  294.87   11.00
  -3   7   1  294.77   11.20
   3   7  -1  293.67   11.70
   3   7  -1  291.37   11.50
   2  -7  -1  233.98    9.00
  -2  -7   1  250.27   10.10
  -2  -7   1  246.18   15.50
   2  -7  -1  256.97    9.50
  -2  -7   1  245.58    9.80
   2  -7  -1  254.27    9.60
  -2  -7   1  242.88    9.70
   2   7  -1  239.08    9.70
  -2   7   1  246.08   10.90
  -2   7   1  241.58    9.60
   2   7  -1  236.88    9.90
  -2   7   1  238.28    9.70
  -2   7   1  243.78   14.00
   2   7  -1  224.38   14.20
  -2   7   1  245.28    9.20
   1  -7  -1  157.08    6.90
  -1  -7   1  160.98    6.90
   1  -7  -1  157.28    6.40
  -1  -7   1  139.29   11.10
   1  -7  -1  165.98    6.90
  -1  -7   1  155.38    6.80
  -1  -7   1  161.18    7.10
   1  -7  -1  162.98   11.00
   1   7  -1  181.08    7.60
  -1   7   1  166.18    7.80
   1   7  -1  156.18    7.00
  -1   7   1  156.18    7.00
   1   7  -1  171.08   11.50
  -1   7   1  166.48    7.00
  -1   7   1  166.78   11.20
  -1   7   1  152.98    6.60
   0  -7   1  280.27   16.20
   0  -7  -1  312.87   11.80
   0  -7   1  291.77   11.40
   0  -7   1  297.17   11.50
   0  -7  -1  301.17   11.40
   0  -7  -1  316.97   11.90
   0  -7   1  314.47   11.70
   0  -7  -1  273.17   16.00
   0  -7  -1  304.07   11.60
   0   7   1  298.07   11.50
   0   7  -1  302.87   11.70
   0   7   1  316.47   16.80
   0   7   1  301.37   11.90
   0   7  -1  298.87   11.40
   0   7  -1  316.47   16.60
   0   7   1  294.87   11.70
   0   7   1  304.87   12.30
   0   7  -1  299.07   11.50
   1  -7   1  247.38    9.40
   1  -7   1  257.07    9.90
  -1  -7  -1  234.78    9.90
   1  -7   1  253.37    9.70
  -1  -7  -1  247.38    9.80
  -1  -7  -1  250.67   10.20
   1  -7   1  248.78    9.70
  -1  -7  -1  255.87   10.20
  -1  -7  -1  219.78   14.40
  -1   7  -1  248.48    9.60
   1   7   1  237.38   10.10
   1   7   1  255.57   10.00
   1   7   1  269.27   18.00
  -1   7  -1  252.07    9.80
   1   7   1  255.77    9.90
  -1   7  -1  243.58   14.00
  -1   7  -1  258.87    9.70
  -2  -7  -1  104.09    5.20
  -2  -7  -1  111.19    5.50
   2  -7   1  104.09    4.50
  -2  -7  -1   96.99    5.30
   2  -7   1  104.19    8.50
  -2  -7  -1  105.19    5.10
  -2  -7  -1  104.19    9.60
   2  -7   1  109.29    4.90
   2  -7   1  105.19    4.30
   2   7   1  102.59    9.50
  -2   7  -1  108.49    4.90
  -2   7  -1  112.99    4.70
   2   7   1  108.09    5.20
  -2   7  -1  111.79    8.70
   3  -7   1   60.69    6.20
   3  -7   1   65.09    2.70
  -3  -7  -1   62.49    4.00
   3  -7   1   62.39    3.20
  -3  -7  -1   63.79    3.70
   3  -7   1   65.29    3.20
  -3  -7  -1   59.89    8.80
   3  -7   1   64.89    2.70
  -3  -7  -1   65.09    3.80
   3   7   1   67.19    3.40
  -3   7  -1   68.19    3.40
  -3   7  -1   62.29    6.80
  -3   7  -1   63.69    3.10
   3   7   1   66.19    3.80
  -3   7  -1   65.89    3.50
   3   7   1   69.49    9.10
  -4  -7  -1   87.19    4.90
   4  -7   1   83.79    7.30
  -4  -7  -1   91.59    4.80
  -4  -7  -1   86.99    4.60
   4  -7   1   89.29    3.90
   4  -7   1   85.79    3.70
  -4  -7  -1   77.19   10.30
  -4   7  -1   90.19    7.70
  -4   7  -1   85.99    4.10
   4   7   1   89.19    9.20
  -4   7  -1   85.79    4.20
  -4   7  -1   85.39    3.70
   4   7   1   86.89    3.90
   4   7   1   80.29    4.40
  -5  -7  -1    1.10    0.90
   5  -7   1    2.50    0.60
   5  -7   1    1.10    0.60
  -5  -7  -1    4.30    1.30
  -5  -7  -1   -3.00    4.30
   5  -7   1    1.90    3.00
  -5   7  -1    1.00    0.80
   5   7   1    0.70    0.90
   5   7   1    2.00    0.60
  -5   7  -1    2.20    0.80
   5   7   1    3.30    4.70
  -5   7  -1    2.70    0.70
  -5   7  -1   -2.60    2.80
  -6  -7  -1   31.20    3.50
  -6  -7  -1   25.00    2.50
   6  -7   1   23.70    1.40
  -6  -7  -1   16.30    6.80
   6  -7   1   30.90    5.10
  -6   7  -1   23.90    2.00
  -6   7  -1   24.60    1.70
  -6   7  -1   27.70    2.30
  -6   7  -1   22.80    4.50
  -7  -7  -1    5.20    8.00
  -7  -7  -1    7.70    6.40
  -7  -7  -1   12.20    2.10
   7  -7   1   12.60    3.70
  -7  -7  -1   13.60    2.50
  -7   7  -1    7.10    3.40
  -7   7  -1   14.20    1.60
  -7   7  -1   11.70    1.50
   8  -7   1   48.50    5.20
  -8  -7  -1   42.50   11.40
  -8  -7  -1   57.69    4.40
  -8  -7  -1   50.99    3.80
  -8   7  -1   51.29    2.90
  -8   7  -1   48.40    2.80
  -8   7  -1   49.60    4.00
  -9  -7  -1    6.20    1.50
  -9  -7  -1   -3.50    9.20
  -9   7  -1    5.30    1.20
  -9   7  -1    4.90    1.10
  -9   7  -1    4.00    3.20
 -10  -7  -1   32.70    4.00
 -10  -7  -1   14.70   11.40
 -10  -7  -1   39.00    5.70
 -10  -7  -1   23.20   10.50
 -10   7  -1   26.80    2.50
 -11  -7  -1    8.00   13.50
 -11  -7  -1    7.20    1.90
 -11  -7  -1    4.00    2.20
 -11  -7  -1    2.60    2.40
 -11   7  -1    5.10    2.40
 -11   7  -1    8.30    1.60
 -12  -7  -1   29.20    3.90
 -12  -7  -1   24.30    3.20
 -12  -7  -1   22.40    3.80
 -12  -7  -1   44.30   15.70
 -12   7  -1   22.20    2.70
 -12   7  -1   22.30    3.90
 -13  -7  -1   -2.30    1.80
 -13  -7  -1    1.00    2.70
 -13  -7  -1    7.50   23.60
 -13  -7  -1    2.90    3.00
 -13   7  -1    4.00    2.90
 -14  -7  -1    0.30    3.50
 -14  -7  -1    6.00    2.40
 -14  -8   1    3.60    2.40
 -14  -8   1   -5.10    3.20
 -14   8   1    1.40    5.10
 -13  -8   1   -0.70    3.10
 -13  -8   1   42.60   20.40
 -13  -8   1    3.40    2.40
 -13   8   1    3.70    2.30
 -13   8   1    1.40    2.90
 -12  -8   1   16.70    3.60
 -12  -8   1    8.40    2.40
 -12  -8   1   25.80   17.50
 -12   8   1    8.20    2.20
 -12   8   1   11.00    1.70
 -11  -8   1    5.80   14.10
 -11  -8   1    1.90    2.20
 -11  -8   1    3.30    1.90
 -11   8   1    0.80    1.60
 -10  -8   1    1.50    2.00
  10  -8  -1    3.40    5.70
 -10  -8   1    2.20    2.00
 -10  -8   1    2.70   10.30
 -10  -8   1    2.70   12.00
 -10   8   1    8.90    5.20
 -10   8   1    3.50    1.20
 -10   8   1    1.00    1.30
  -9  -8   1   13.00    2.70
  -9  -8   1   19.70   11.10
  -9  -8   1   13.20    2.50
   9  -8  -1   11.50    6.10
  -9   8   1   12.60    6.20
  -9   8   1   13.00    1.80
  -9   8   1   17.30    2.20
  -8  -8   1   41.40    3.50
   8  -8  -1   36.80    2.30
  -8  -8   1   30.80   10.60
  -8  -8   1   37.10    4.40
   8  -8  -1   42.30    7.40
  -8  -8   1   41.30   12.40
  -8   8   1   48.10    7.40
  -8   8   1   33.70    2.90
  -8   8   1   41.70    5.50
  -8   8   1   41.10    3.00
  -7  -8   1   36.50    3.30
  -7  -8   1   42.60   10.90
  -7  -8   1   47.30   12.30
   7  -8  -1   44.40    7.60
  -7  -8   1   43.00    3.70
  -7   8   1   39.80    7.50
  -7   8   1   33.40    5.10
  -7   8   1   39.70    2.70
   7   8  -1   39.50    3.20
  -7   8   1   42.80    3.00
  -6  -8   1   39.20    3.20
  -6  -8   1   56.09   11.50
   6  -8  -1   37.70    7.20
  -6  -8   1   33.40    8.60
   6  -8  -1   34.70    2.30
  -6  -8   1   37.00    3.50
  -6   8   1   33.90    2.60
  -6   8   1   31.90    2.30
  -6   8   1   36.20    6.80
   6   8  -1   32.40    2.90
  -6   8   1   51.59    6.40
  -5  -8   1   54.09    3.70
   5  -8  -1   54.29    3.00
  -5  -8   1   67.49   10.90
   5  -8  -1   56.79    8.20
  -5  -8   1   61.29   11.90
  -5  -8   1   50.39    4.00
  -5   8   1   46.70    3.10
  -5   8   1   63.19    8.20
   5   8  -1   44.40    3.50
   5   8  -1   52.49    2.40
  -5   8   1   53.99    3.30
  -5   8   1   54.69    4.80
   5   8  -1   52.99    2.30
   5   8  -1   52.39    3.70
  -5   8   1   53.99    2.90
   4  -8  -1  200.48    7.90
   4  -8  -1  193.28   13.00
   4  -8  -1  191.98    7.60
  -4  -8   1  201.18    9.10
  -4  -8   1  197.08   15.70
  -4  -8   1  204.88    8.80
   4  -8  -1  197.88    7.40
   4   8  -1  192.08    8.60
  -4   8   1  192.28   10.00
   4   8  -1  222.58   14.60
   4   8  -1  195.58    7.80
  -4   8   1  201.38    8.40
  -4   8   1  198.58   12.90
  -4   8   1  204.08    8.30
  -4   8   1  188.18    7.70
   4   8  -1  204.68    8.90
   3  -8  -1   14.20    4.40
   3  -8  -1    7.80    1.10
  -3  -8   1    5.80    1.50
  -3  -8   1    7.20    1.60
   3  -8  -1    8.60    1.30
  -3  -8   1    6.10    1.60
  -3  -8   1   -0.20    4.60
   3  -8  -1    9.00    1.40
   3   8  -1    8.30    1.60
   3   8  -1    7.80    1.50
   3   8  -1   10.10    2.00
  -3   8   1    9.70    1.60
  -3   8   1   11.80    4.70
  -3   8   1    7.70    1.20
  -3   8   1    8.70    2.20
  -3   8   1    6.00    1.30
   3   8  -1    9.80    4.50
  -2  -8   1   94.29   10.20
   2  -8  -1   92.39    4.30
  -2  -8   1   97.99    5.30
  -2  -8   1   96.09    5.00
   2  -8  -1  103.49    4.80
  -2  -8   1   89.89    4.90
   2  -8  -1  102.59    4.90
   2   8  -1   99.29    5.10
  -2   8   1   97.29    9.10
  -2   8   1   97.59    5.10
   2   8  -1   92.29    9.40
  -2   8   1  106.29    5.00
   2   8  -1  103.29    5.20
  -2   8   1  108.09    6.10
  -2   8   1   96.99    4.60
   1  -8  -1  238.28    9.70
  -1  -8   1  234.38    9.50
  -1  -8   1  219.38    9.70
  -1  -8   1  240.58   15.90
   1  -8  -1  230.28    9.00
   1  -8  -1  242.48    9.60
  -1  -8   1  224.68    9.50
   1  -8  -1  224.68   14.20
   1  -8  -1  241.08    9.60
   1   8  -1  243.28   15.00
  -1   8   1  228.98    9.30
   1   8  -1  239.38    9.60
  -1   8   1  227.18   10.50
  -1   8   1  229.88    9.80
  -1   8   1  249.97    9.70
   1   8  -1  232.58    9.70
  -1   8   1  232.98   14.70
   0  -8  -1   39.90    2.70
   0  -8   1   36.20    2.80
   0  -8  -1   27.50    5.80
   0  -8  -1   36.50    2.50
   0  -8   1   37.50    2.70
   0  -8  -1   39.50    2.80
   0  -8   1   43.30    2.70
   0  -8   1   33.80    6.80
   0  -8  -1   38.10    2.80
   0   8   1   35.70    6.70
   0   8   1   37.40    2.70
   0   8   1   40.50    3.30
   0   8   1   37.70    2.70
   0   8  -1   37.80    2.60
   0   8  -1   40.80    2.80
   0   8  -1   42.80    7.30
   0   8  -1   39.50    2.70
  -1  -8  -1  191.08    8.80
  -1  -8  -1  200.68    8.50
   1  -8   1  213.98    8.50
   1  -8   1  209.98    8.70
  -1  -8  -1  205.58   14.30
  -1  -8  -1  221.28    9.10
  -1  -8  -1  203.28    8.70
   1  -8   1  206.68    8.20
   1  -8   1  205.98    8.40
  -1   8  -1  196.38    8.30
  -1   8  -1  209.68   13.50
   1   8   1  225.58   14.70
   1   8   1  213.08    8.70
   1   8   1  203.78    8.80
   1   8   1  205.58    9.10
  -1   8  -1  206.08    8.60
  -2  -8  -1  373.66   14.50
   2  -8   1  373.16   14.10
  -2  -8  -1  372.66   14.50
  -2  -8  -1  351.56   13.90
   2  -8   1  331.17   18.20
   2  -8   1  371.86   13.70
   2  -8   1  349.96   12.90
  -2  -8  -1  356.26   20.40
  -2  -8  -1  372.56   14.20
   2  -8   1  373.76   13.40
  -2   8  -1  366.66   18.90
   2   8   1  362.96   14.00
  -2   8  -1  370.86   13.50
   2   8   1  358.96   14.10
  -2   8  -1  368.76   13.80
   2   8   1  352.66   20.20
  -3  -8  -1  239.58   10.10
  -3  -8  -1  237.68   10.20
   3  -8   1  239.38    8.80
  -3  -8  -1  229.58   10.40
   3  -8   1  246.98    9.50
   3  -8   1  249.48    9.50
   3  -8   1  250.67    9.00
   3  -8   1  242.48   13.90
  -3   8  -1  240.78   14.20
   3   8   1  252.27   10.20
  -3   8  -1  249.78    9.40
   3   8   1  246.58   16.10
   3   8   1  247.28   10.30
  -3   8  -1  243.38    9.70
   4  -8   1    9.60    4.20
  -4  -8  -1    4.40    1.60
  -4  -8  -1    5.10    1.30
   4  -8   1    6.40    1.10
   4  -8   1    6.20    1.00
  -4  -8  -1    4.50    1.30
  -4  -8  -1    8.40    4.90
  -4   8  -1    5.10    1.10
  -4   8  -1    4.60    1.10
   4   8   1    4.70    0.90
   4   8   1    6.40    1.40
   4   8   1    0.70    4.80
  -4   8  -1    7.40    1.10
  -4   8  -1    4.70    3.30
   5  -8   1   33.70    2.10
  -5  -8  -1   35.40    3.10
  -5  -8  -1   28.80    3.40
  -5  -8  -1   28.20    2.80
   5  -8   1   34.00    5.80
  -5  -8  -1   43.50    9.10
   5   8   1   31.30    1.90
  -5   8  -1   30.60    2.00
   5   8   1   30.50    2.60
  -5   8  -1   39.50    6.10
   5   8   1   36.80    7.20
  -5   8  -1   38.20    2.60
  -5   8  -1   31.00    2.40
   6  -8   1  182.08   12.00
  -6  -8  -1  195.08    9.10
  -6  -8  -1  204.58    8.90
   6  -8   1  186.78    7.10
  -6  -8  -1  145.69   15.40
   6  -8   1  185.98    7.00
  -6   8  -1  177.08   11.50
  -6   8  -1  190.28    7.30
  -6   8  -1  183.98    7.70
  -6   8  -1  204.48    8.00
  -7  -8  -1  260.17   22.20
   7  -8   1  250.87   13.70
  -7  -8  -1  272.07   11.30
  -7  -8  -1  261.67   11.80
  -7  -8  -1  237.58   19.10
  -7   8  -1  258.67    9.80
  -7   8  -1  262.77   13.70
  -7   8  -1  259.77   10.20
  -8  -8  -1   13.10    2.10
  -8  -8  -1   -4.90    9.00
   8  -8   1    6.70    3.70
  -8   8  -1   12.70    1.60
  -8   8  -1   11.20    1.60
  -8   8  -1   12.60    3.50
  -9  -8  -1    2.20   10.70
  -9  -8  -1   -0.80    1.20
  -9  -8  -1   -0.10    1.80
  -9   8  -1   -1.30    0.80
  -9   8  -1    1.90    1.00
 -10  -8  -1   31.90   13.80
 -10  -8  -1   37.50    3.70
 -10  -8  -1   47.30    5.10
 -10   8  -1   36.40    2.70
 -11  -8  -1   61.79    5.60
 -11  -8  -1   44.30    4.40
 -11   8  -1   58.09    5.50
 -11   8  -1   54.59    3.60
 -12  -8  -1    7.80    2.80
 -12  -8  -1    1.10    2.60
 -12  -8  -1   20.50   16.10
 -12  -8  -1    0.40    1.80
 -12   8  -1   -3.90    1.60
 -12   8  -1    3.50    2.80
 -13  -8  -1    8.50    3.50
 -13  -8  -1    9.50    2.50
 -13   8  -1    6.10    3.40
 -14  -8  -1   -2.00    2.40
 -14  -8  -1   -1.90    4.00
 -14  -9   1    6.00    2.80
 -14  -9   1    5.20    3.90
 -14   9   1    4.00    3.90
 -13  -9   1    2.10    2.30
 -13   9   1    3.80    2.30
 -13   9   1   -5.00    3.00
 -12  -9   1    1.00    2.40
 -12  -9   1    3.40    2.30
 -12   9   1    3.50    2.10
 -12   9   1    3.50    1.40
 -11  -9   1    7.50    2.80
 -11  -9   1   11.10   15.20
 -11  -9   1    8.40    2.30
 -11   9   1    4.80    1.40
 -11   9   1    2.40    1.70
  10  -9  -1   58.79    8.40
 -10  -9   1   55.69    5.20
 -10  -9   1   74.19   16.80
 -10  -9   1   56.29    4.70
 -10   9   1   61.29    3.90
 -10   9   1   46.00    7.80
 -10   9   1   53.59    3.80
  -9  -9   1  120.59    7.10
  -9  -9   1   80.19   16.70
   9  -9  -1  117.69   12.00
   9  -9  -1   97.99    4.20
  -9  -9   1  120.39    6.60
  -9  -9   1   61.29   20.30
  -9   9   1  104.99    5.40
  -9   9   1  113.39    5.60
  -9   9   1  127.29   12.10
   8  -9  -1    4.60    5.50
  -8  -9   1    2.00    2.00
   8  -9  -1    1.20    0.80
  -8  -9   1    1.10    1.30
  -8  -9   1   -6.60    9.60
  -8  -9   1    8.90    9.00
   8   9  -1    1.70    1.50
  -8   9   1    0.50    0.90
  -8   9   1    0.90    5.50
  -8   9   1    2.00    1.10
  -7  -9   1   20.00   10.70
   7  -9  -1   11.80    1.70
  -7  -9   1   25.80    9.30
  -7  -9   1   14.10    2.60
   7  -9  -1    7.40    6.10
  -7  -9   1   13.10    2.40
   7   9  -1   12.30    2.20
  -7   9   1   14.80    6.10
  -7   9   1   16.80    2.20
  -7   9   1   10.70    1.60
  -7   9   1   14.30    3.50
  -6  -9   1   30.60    8.90
  -6  -9   1   20.90    3.10
  -6  -9   1    7.70    9.30
   6  -9  -1   21.70    6.20
  -6  -9   1   26.50    3.20
  -6   9   1   22.80    4.00
  -6   9   1   19.90    2.20
  -6   9   1   21.70    2.50
   6   9  -1   23.50    3.00
  -6   9   1   21.60    5.90
  -5  -9   1   91.79    5.70
   5  -9  -1   88.09    4.40
   5  -9  -1   89.99    3.50
   5  -9  -1   85.09   11.10
  -5  -9   1   76.49   12.20
   5  -9  -1   93.79    3.90
   5   9  -1   89.29    5.30
  -5   9   1   90.39    6.60
  -5   9   1   92.89   10.80
  -5   9   1   93.49    4.40
   5   9  -1   89.69    4.00
   5   9  -1   91.79    5.40
  -5   9   1   88.59    4.70
   4  -9  -1   39.50    2.40
  -4  -9   1   41.90    3.20
  -4  -9   1   35.20    3.10
  -4  -9   1   46.50    9.20
  -4  -9   1   40.10    3.30
   4  -9  -1   32.40    6.30
   4   9  -1   31.30    3.10
  -4   9   1   40.80    2.90
   4   9  -1   42.90    8.70
  -4   9   1   34.10    7.40
  -4   9   1   38.10    4.70
   4   9  -1   32.60    3.00
   4   9  -1   38.50    2.60
  -4   9   1   37.20    2.50
  -4   9   1   40.60    3.00
  -3  -9   1   99.59    5.40
  -3  -9   1  102.39    5.80
   3  -9  -1  116.29   10.00
   3  -9  -1  103.69    4.50
  -3  -9   1  103.09   13.30
  -3  -9   1  106.09    5.50
   3  -9  -1  102.39    4.90
   3  -9  -1  100.39    4.90
  -3   9   1  101.19    5.20
   3   9  -1   97.29    5.50
  -3   9   1  100.69    5.40
   3   9  -1   91.39    5.30
   3   9  -1  100.19   10.80
  -3   9   1  100.99    9.80
  -3   9   1  107.69    6.60
  -3   9   1  105.59    4.90
   3   9  -1   96.19    5.10
  -2  -9   1    9.60    1.90
   2  -9  -1    1.80    3.30
  -2  -9   1   11.40    1.90
   2  -9  -1   12.20    1.80
  -2  -9   1    9.60    1.70
  -2  -9   1   13.70    5.90
   2  -9  -1    7.90    1.50
   2  -9  -1   10.70    1.70
   2  -9  -1   10.20    1.40
  -2   9   1    9.50    1.80
  -2   9   1   10.20    1.80
   2   9  -1   16.60    5.60
  -2   9   1    7.80    2.00
   2   9  -1    9.50    1.70
   2   9  -1    6.40    1.50
  -2   9   1    6.60    4.40
  -2   9   1    7.90    1.50
  -1  -9   1  139.29    6.80
   1  -9  -1  147.69   11.90
  -1  -9   1  142.39   12.90
   1  -9  -1  142.09    7.20
   1  -9  -1  146.99    6.90
   1  -9  -1  149.99    6.90
   1  -9  -1  140.69    6.20
  -1  -9   1  140.49    6.70
  -1  -9   1  151.78    7.10
   1   9  -1  162.98    7.00
  -1   9   1  161.78    7.90
  -1   9   1  158.98   12.30
  -1   9   1  136.09    6.70
   1   9  -1  139.89    6.90
  -1   9   1  145.79    7.10
  -1   9   1  148.19    6.60
   0  -9   1   -1.50    3.60
   0  -9  -1   10.40    4.80
   0  -9   1    7.30    1.70
   0  -9   1    4.20    1.30
   0  -9  -1    4.90    1.40
   0  -9  -1    4.50    1.40
   0  -9  -1    2.90    1.10
   0  -9   1    4.00    1.20
   0  -9   1    3.80    1.10
   0  -9  -1    7.30    1.40
   0   9   1    3.60    1.20
   0   9  -1    5.40    4.40
   0   9  -1    4.20    1.40
   0   9   1    5.00    4.20
   0   9   1    5.30    1.40
   0   9  -1    4.90    1.10
   0   9   1    3.50    1.60
   0   9  -1    3.10    1.10
  -1  -9  -1    0.10    3.50
  -1  -9  -1    4.00    1.40
  -1  -9  -1    2.60    1.30
  -1  -9  -1    2.20    0.90
   1  -9   1    2.90    3.50
   1  -9   1    2.00    1.00
   1  -9   1    4.20    1.00
  -1  -9  -1    2.90    0.90
   1  -9   1    2.80    1.00
   1  -9   1    1.80    0.90
  -1   9  -1    0.40    3.80
   1   9   1    2.60    1.00
   1   9   1    2.60    1.20
  -1   9  -1    2.60    1.10
  -1   9  -1    3.50    1.00
   1   9   1    7.60    4.50
   1   9   1    1.00    0.90
  -2  -9  -1   20.80    6.50
   2  -9   1   22.20    2.20
  -2  -9  -1   24.40    2.30
   2  -9   1   22.80    5.40
  -2  -9  -1   22.40    2.80
  -2  -9  -1   25.50    2.60
  -2  -9  -1   28.00    2.50
   2  -9   1   22.80    1.70
   2  -9   1   23.30    1.90
  -2   9  -1   25.40    2.10
   2   9   1   24.20    6.80
   2   9   1   25.70    2.40
   2   9   1   22.10    2.70
  -2   9  -1   23.70    5.80
  -2   9  -1   22.90    2.10
   3  -9   1  294.87   10.60
   3  -9   1  270.17   11.00
  -3  -9  -1  277.67   12.10
   3  -9   1  283.97   10.70
  -3  -9  -1  314.17   19.60
   3  -9   1  301.27   11.20
  -3  -9  -1  279.87   11.80
   3  -9   1  270.37   15.80
  -3  -9  -1  296.87   12.30
  -3  -9  -1  270.97   11.60
  -3   9  -1  273.47   11.00
   3   9   1  304.07   19.00
  -3   9  -1  285.07   11.40
   3   9   1  294.87   11.50
  -3   9  -1  295.07   16.90
   3   9   1  294.37   11.80
   4  -9   1  194.28    6.90
  -4  -9  -1  197.48    8.80
   4  -9   1  192.88    6.90
  -4  -9  -1  198.08    9.30
  -4  -9  -1  198.08    9.00
  -4  -9  -1  195.78   16.10
   4  -9   1  184.08   13.30
   4  -9   1  192.18    8.00
   4   9   1  195.78    8.70
  -4   9  -1  202.08    8.40
   4   9   1  214.28   15.90
   4   9   1  203.18    8.60
  -4   9  -1  190.58    7.80
   5  -9   1   48.50    2.80
  -5  -9  -1   50.29    4.10
  -5  -9  -1   45.60    9.20
   5  -9   1   52.39    7.70
  -5  -9  -1   49.80    3.90
  -5   9  -1   49.70    7.40
  -5   9  -1   52.89    2.80
   5   9   1   48.50    2.70
  -5   9  -1   49.40    3.30
   5   9   1   49.90    9.10
   5   9   1   50.09    3.50
   6  -9   1    6.50    1.00
   6  -9   1    5.60    0.90
  -6  -9  -1    4.10    1.90
  -6  -9  -1    5.90    1.70
  -6  -9  -1    5.40    1.80
   6  -9   1    1.20    4.70
  -6  -9  -1    5.70    7.10
  -6   9  -1    4.50    1.50
   6   9   1   -4.30    5.00
  -6   9  -1    5.50    1.10
   6   9   1    5.30    0.80
  -6   9  -1    2.90    4.30
  -6   9  -1    4.90    1.20
  -7  -9  -1   18.20    9.80
  -7  -9  -1   10.80    2.10
   7  -9   1    6.00    0.80
  -7  -9  -1    9.20    2.20
   7  -9   1    9.50    4.30
  -7  -9  -1    7.30    7.70
  -7   9  -1    5.80    1.20
  -7   9  -1    4.50    1.30
  -7   9  -1    8.20    4.40
  -7   9  -1    3.90    1.30
   8  -9   1   16.00    6.50
  -8  -9  -1   21.60   10.80
  -8  -9  -1   14.10    2.50
  -8  -9  -1   16.00    3.00
  -8   9  -1    9.20    4.20
  -8   9  -1   17.60    2.10
  -8   9  -1   18.00    1.90
  -9  -9  -1    0.70    1.90
   9  -9   1   -0.20    3.10
  -9  -9  -1   13.10   11.60
  -9  -9  -1    1.20    1.40
  -9   9  -1    0.10    1.00
 -10  -9  -1    9.00    2.00
 -10  -9  -1    6.90    2.80
 -10  -9  -1   22.30   13.90
 -10  -9  -1    7.00    2.60
 -10   9  -1   11.10    1.80
 -11  -9  -1   -3.50   14.70
 -11  -9  -1   23.60    3.30
 -11  -9  -1   30.50    4.50
 -11  -9  -1   26.30    4.50
 -11   9  -1   24.20    2.60
 -12  -9  -1    9.30    3.80
 -12  -9  -1    5.70    2.50
 -12  -9  -1   29.90   17.80
 -12  -9  -1   16.50    3.90
 -12   9  -1   13.60    3.50
 -12   9  -1   11.20    2.10
 -13  -9  -1    3.80    3.30
 -13  -9  -1  -22.70   20.10
 -13  -9  -1    1.10    2.40
 -13   9  -1    5.10    3.00
 -14  -9  -1   -4.20    2.30
 -14  -9  -1   11.30    4.10
 -14   9  -1   -0.10    3.80
 -14 -10   1   -0.70    2.60
 -14 -10   1    4.30    4.10
 -13 -10   1    0.40    3.20
 -13 -10   1   -2.70    3.10
 -13  10   1    0.40    2.30
 -13  10   1   -3.60    3.30
 -12 -10   1   12.50    3.60
 -12 -10   1   19.50    3.40
 -12 -10   1   15.30   19.60
 -11 -10   1    3.40    2.60
 -11 -10   1   -0.60    1.90
 -11 -10   1   -0.50   16.40
 -11  10   1    2.60    1.50
 -11  10   1    1.20    1.80
 -10 -10   1    2.50    1.70
  10 -10  -1    4.10    6.70
 -10 -10   1   -0.10   13.90
 -10 -10   1    1.50    2.20
 -10  10   1   -4.90    6.10
 -10  10   1    0.20    1.40
 -10  10   1    2.30    1.50
  -9 -10   1  -10.30   11.60
  -9 -10   1    6.40    2.00
  -9 -10   1   -0.70   10.60
  -9 -10   1    4.70    2.30
   9 -10  -1    3.60    1.00
   9 -10  -1   -0.20    6.70
  -9  10   1    5.70    1.70
  -9  10   1    6.50    6.40
  -9  10   1    4.00    1.20
  -8 -10   1    6.20    9.80
  -8 -10   1   -5.40   10.70
  -8 -10   1    0.70    1.70
  -8 -10   1    0.70    1.20
   8 -10  -1    0.30    1.00
   8 -10  -1    8.50    6.30
   8  10  -1    0.70    1.50
  -8  10   1    0.50    1.10
  -8  10   1    0.40    1.10
  -8  10   1    2.00    6.00
   7 -10  -1    6.90    6.30
  -7 -10   1    4.60    1.70
  -7 -10   1    0.70    8.70
  -7 -10   1   -0.70    1.40
  -7 -10   1   -0.40    9.60
   7 -10  -1    3.80    1.10
  -7  10   1    1.70    5.80
  -7  10   1    1.00    1.10
  -7  10   1    5.40    1.30
   7  10  -1    6.40    1.80
  -6 -10   1   69.49   14.10
   6 -10  -1   42.80    8.90
  -6 -10   1   33.50   10.80
  -6 -10   1   42.20    3.70
  -6 -10   1   38.00    3.80
  -6  10   1   38.80    7.90
   6  10  -1   47.40    3.90
  -6  10   1   42.40    2.80
   6  10  -1   45.20    2.10
   6  10  -1   44.90    2.00
  -6  10   1   40.10    3.30
  -6  10   1   52.59    6.30
  -5 -10   1   90.99    5.30
   5 -10  -1   96.09   19.70
   5 -10  -1   82.89    4.30
   5 -10  -1   84.09    3.50
   5 -10  -1   84.39    3.70
  -5 -10   1   80.49    5.20
  -5 -10   1   71.69    5.30
  -5 -10   1   78.29   13.00
   5 -10  -1   85.99    4.60
  -5  10   1   85.79    4.90
  -5  10   1   92.09   11.60
  -5  10   1   78.09    4.20
   5  10  -1   79.79    4.00
   5  10  -1   92.09    5.40
  -5  10   1   77.99    4.60
  -5  10   1   68.59    6.00
   5  10  -1   82.89    5.20
  -4 -10   1   48.70    3.60
  -4 -10   1   42.70    3.30
   4 -10  -1   37.50    2.90
   4 -10  -1   41.50    2.50
   4 -10  -1   43.10    2.90
  -4 -10   1   37.30    3.60
   4 -10  -1   42.00    2.80
  -4 -10   1   48.60   10.20
   4 -10  -1   46.10    7.80
  -4  10   1   45.10    3.50
   4  10  -1   40.50    3.60
  -4  10   1   42.20    2.80
  -4  10   1   42.00    4.30
  -4  10   1   31.70    7.10
  -4  10   1   39.90    3.10
   4  10  -1   43.70    3.00
   4  10  -1   52.09    9.50
   3 -10  -1    0.80    0.90
  -3 -10   1    1.10    1.20
   3 -10  -1    2.60    0.80
  -3 -10   1    2.00    5.40
  -3 -10   1    0.70    1.20
   3 -10  -1   -0.50    3.80
  -3 -10   1    1.40    1.10
   3 -10  -1   -0.80    0.70
  -3  10   1    2.80    4.70
   3  10  -1    0.80    1.10
  -3  10   1    2.40    1.70
   3  10  -1    0.60    1.00
  -3  10   1    1.00    1.00
  -3  10   1   -0.40    0.60
   3  10  -1    1.60    1.00
  -3  10   1    3.70    1.40
   3  10  -1   -7.20    4.50
   2 -10  -1  363.56   13.70
   2 -10  -1  339.87   13.70
  -2 -10   1  353.86   14.30
   2 -10  -1  334.27   12.80
  -2 -10   1  349.07   13.90
  -2 -10   1  325.57   21.70
   2 -10  -1  346.87   13.70
  -2 -10   1  335.07   13.80
   2  10  -1  362.16   14.00
  -2  10   1  342.17   13.80
  -2  10   1  360.36   15.40
  -2  10   1  342.37   14.00
   2  10  -1  358.56   14.20
  -2  10   1  348.97   13.50
   2  10  -1  412.96   22.20
  -2  10   1  315.17   19.80
  -1 -10   1   95.39    5.30
   1 -10  -1  113.79    5.80
  -1 -10   1  101.19   12.60
   1 -10  -1   98.79   10.30
  -1 -10   1  103.59    5.80
  -1 -10   1  107.89    5.70
   1 -10  -1  110.19    5.60
   1 -10  -1  105.99    5.60
   1 -10  -1  106.29    5.00
   1  10  -1  105.89   12.60
  -1  10   1  109.59    5.70
  -1  10   1   99.29    6.30
  -1  10   1  101.29    5.80
   1  10  -1  106.69    5.80
  -1  10   1   90.89   11.30
  -1  10   1  104.29    5.40
   1  10  -1  109.49    5.60
   0 -10   1   93.89   11.50
   0 -10  -1   73.99    4.50
   0 -10  -1   68.99    4.10
   0 -10  -1   66.89   10.00
   0 -10   1   66.89    4.10
   0 -10  -1   76.99    4.70
   0 -10  -1   82.59    4.80
   0 -10   1   72.89    4.40
   0 -10   1   75.89    4.50
   0 -10   1   73.69    4.70
   0  10   1   74.99    4.60
   0  10  -1   77.59    4.60
   0  10  -1   75.19    4.30
   0  10  -1   75.29   10.50
   0  10  -1   78.19    4.90
   0  10   1   76.89    5.00
   0  10   1   79.19   11.30
   0  10   1   71.29    4.30
  -1 -10  -1  187.08    8.50
   1 -10   1  180.88    8.40
  -1 -10  -1  183.38    8.60
   1 -10   1  189.68    7.90
   1 -10   1  193.78   14.30
   1 -10   1  175.88    8.10
   1 -10   1  184.78    8.10
  -1 -10  -1  186.88    8.80
  -1 -10  -1  169.88    8.10
  -1 -10  -1  197.48   15.00
   1  10   1  200.58    8.70
  -1  10  -1  188.38   14.30
   1  10   1  186.38    8.90
   1  10   1  174.18   14.60
  -1  10  -1  181.48    8.30
   1  10   1  196.58    8.40
  -1  10  -1  184.28    8.10
  -2 -10  -1   44.00    9.50
  -2 -10  -1   38.70    3.10
   2 -10   1   39.60    2.80
   2 -10   1   39.00    2.40
   2 -10   1   38.60    3.00
  -2 -10  -1   39.90    3.40
  -2 -10  -1   39.20    3.20
  -2 -10  -1   34.60    3.20
   2  10   1   33.80    3.10
   2  10   1   39.30    3.20
  -2  10  -1   41.90    7.80
  -2  10  -1   41.40    2.80
  -2  10  -1   36.60    2.90
   2  10   1   48.10    9.30
  -3 -10  -1   -1.60    5.20
   3 -10   1    1.80    1.10
   3 -10   1    3.10    0.90
  -3 -10  -1    5.70    1.60
  -3 -10  -1    0.20    0.80
   3 -10   1    0.50    0.60
  -3 -10  -1    4.60    1.50
   3 -10   1    1.70    4.10
  -3 -10  -1    2.70    1.40
   3 -10   1    2.70    0.70
   3  10   1    2.40    1.20
   3  10   1    1.40    0.90
  -3  10  -1   -1.10    4.10
  -3  10  -1    2.00    1.10
  -3  10  -1    3.70    1.30
   3  10   1    2.10    5.40
   4 -10   1   37.20    2.00
  -4 -10  -1   35.10    4.10
  -4 -10  -1   35.50    3.30
   4 -10   1   36.30    2.60
  -4 -10  -1   39.10    3.70
   4 -10   1   34.70    6.60
  -4 -10  -1   45.90    9.60
  -4 -10  -1   33.90    3.50
   4 -10   1   38.60    2.70
   4 -10   1   36.10    1.90
  -4  10  -1   65.59    9.10
   4  10   1   44.50    3.40
   4  10   1   44.10    9.20
   4  10   1   42.50    2.80
  -4  10  -1   35.20    2.60
  -4  10  -1   35.50    2.90
  -5 -10  -1   15.30    2.80
  -5 -10  -1   12.70    8.60
  -5 -10  -1   10.80    2.20
   5 -10   1   14.80    1.80
   5 -10   1   10.50    1.70
  -5 -10  -1    8.80    2.10
   5 -10   1   14.60    5.30
  -5  10  -1    9.30    1.60
   5  10   1   15.80    2.40
   5  10   1   21.80   11.30
  -5  10  -1    8.90    5.20
  -5  10  -1   13.50    2.20
  -6 -10  -1  132.79    7.20
   6 -10   1  156.18   12.10
  -6 -10  -1  155.88   16.00
   6 -10   1  135.99    5.80
  -6 -10  -1  142.69    7.30
   6  10   1  155.58   14.50
   6  10   1  134.99    5.50
  -6  10  -1  121.69    6.30
  -6  10  -1  138.19    6.60
  -6  10  -1  135.09    5.90
  -6  10  -1  141.69   11.80
   6  10   1  137.89    6.80
  -7 -10  -1   11.60    9.20
   7 -10   1   34.70    6.90
   7 -10   1   29.60    1.90
  -7 -10  -1   28.60   11.80
  -7 -10  -1   28.40    3.90
  -7 -10  -1   31.90    3.70
  -7  10  -1   33.20    6.50
  -7  10  -1   26.60    2.60
  -7  10  -1   30.00    2.30
  -8 -10  -1    8.50   13.30
  -8 -10  -1   -3.10    1.60
  -8 -10  -1   -0.90    1.20
  -8  10  -1   -4.70    4.30
  -8  10  -1    0.90    1.00
  -9 -10  -1    7.00    2.80
  -9 -10  -1   23.40   13.10
   9 -10   1    8.20    4.30
  -9 -10  -1    8.80    2.60
  -9 -10  -1    5.40    2.00
  -9 -10  -1   -3.70   14.80
  -9  10  -1    6.90    3.60
  -9  10  -1    5.80    1.40
 -10 -10  -1   60.89    5.90
 -10 -10  -1   64.19    5.90
 -10 -10  -1   54.59   15.10
 -10 -10  -1   65.29    5.00
 -10  10  -1   50.79    3.50
 -11 -10  -1    5.10    2.80
 -11 -10  -1   -1.40   16.20
 -11 -10  -1    3.70    2.00
 -11 -10  -1    8.90    3.40
 -11  10  -1    8.70    1.80
 -12 -10  -1   -2.70    3.10
 -12 -10  -1    0.70    2.10
 -12 -10  -1    7.40    3.30
 -12 -10  -1   -6.80   18.70
 -12  10  -1   -2.30    1.80
 -12  10  -1   -0.10    2.90
 -13 -10  -1    4.80    3.30
 -13 -10  -1    6.20    2.70
 -13  10  -1    3.70    3.40
 -14 -10  -1    7.40    4.10
 -14 -10  -1    4.70    3.60
 -14  10  -1   -1.70    3.90
 -14 -11   1   11.80    4.30
 -14  11   1   13.70    4.30
 -13 -11   1   -3.00    2.50
 -13 -11   1   -0.40    3.50
 -13  11   1    2.00    3.00
 -12 -11   1   -6.00    3.70
 -12 -11   1  -24.20   21.30
 -12 -11   1   -1.20    2.10
 -12  11   1    1.10    2.00
 -11 -11   1  -14.50   17.00
 -11 -11   1    1.70    1.90
 -11 -11   1   -6.60    2.40
 -11  11   1    1.20    1.50
 -11  11   1    2.50    2.90
 -11  11   1    2.10    4.90
 -10 -11   1   63.39   19.40
  10 -11  -1   69.99   10.20
 -10 -11   1   71.99    5.50
 -10 -11   1   66.89    6.10
 -10  11   1   77.09   10.30
 -10  11   1   73.99    4.50
 -10  11   1   60.29    5.40
   9 -11  -1   20.70    2.00
  -9 -11   1   26.20    3.60
  -9 -11   1   28.20   13.70
   9 -11  -1   17.70    7.60
  -9 -11   1   25.50    4.00
  -9 -11   1    0.90   11.30
  -9  11   1   22.10    2.60
  -9  11   1   48.60    8.90
  -9  11   1   26.80    3.00
   8 -11  -1    6.00    7.10
   8 -11  -1    4.40    1.30
  -8 -11   1   16.20   12.10
  -8 -11   1    7.10    2.20
  -8 -11   1    4.10    1.60
   8  11  -1    5.40    2.00
  -8  11   1    7.80    7.20
  -8  11   1    4.40    1.40
  -8  11   1    2.90    1.40
   7 -11  -1   18.40    2.30
  -7 -11   1   28.80   11.40
   7 -11  -1   21.20    7.60
  -7 -11   1   19.90    3.00
  -7 -11   1   16.00   11.90
  -7 -11   1   21.30    3.60
  -7  11   1   18.10    2.20
  -7  11   1   17.00    2.50
  -7  11   1   21.40    7.40
   6 -11  -1  323.57   13.10
  -6 -11   1  336.57   14.30
   6 -11  -1  361.16   21.40
  -6 -11   1  325.97   14.80
  -6 -11   1  362.06   28.10
  -6 -11   1  322.37   24.90
  -6  11   1  335.17   13.80
   6  11  -1  337.37   12.10
  -6  11   1  335.37   12.90
  -6  11   1  343.27   21.00
   6  11  -1  344.87   12.30
   5 -11  -1   35.00    2.30
  -5 -11   1   35.00    3.60
  -5 -11   1   30.20    3.60
  -5 -11   1   35.30    4.00
   5 -11  -1   40.10    8.10
   5 -11  -1   34.00    2.90
   5 -11  -1   33.80    2.10
   5  11  -1   23.30   11.10
  -5  11   1   34.00    4.80
  -5  11   1   34.90    3.30
  -5  11   1   34.90    2.70
   5  11  -1   33.30    2.60
  -5  11   1   36.60    3.10
  -4 -11   1   95.99   14.20
   4 -11  -1   76.79   10.40
   4 -11  -1   77.39    4.30
   4 -11  -1   76.29    4.20
   4 -11  -1   73.39    3.70
  -4 -11   1   74.39    5.20
  -4 -11   1   64.89    4.70
  -4 -11   1   78.49    5.00
  -4  11   1   81.29    4.40
  -4  11   1   77.69    6.30
   4  11  -1   66.79    4.80
  -4  11   1   84.59    4.70
  -4  11   1   99.19   12.40
   4  11  -1   78.29   11.90
  -4  11   1   77.29    5.00
   4  11  -1   74.89    4.40
  -3 -11   1   66.79    4.60
  -3 -11   1   61.09    4.30
  -3 -11   1   75.19   12.10
   3 -11  -1   67.49    4.00
  -3 -11   1   59.19    4.50
   3 -11  -1   59.39    3.90
   3 -11  -1   61.29    3.50
   3 -11  -1   94.99   13.30
   3  11  -1   59.89    4.60
  -3  11   1   67.69    4.50
   3  11  -1   68.49    4.50
   3  11  -1   76.79   11.30
  -3  11   1   71.59   10.60
  -3  11   1   69.79    4.10
  -3  11   1   69.49    4.40
  -3  11   1   62.69    5.40
   3  11  -1   63.19    4.40
   2 -11  -1  556.54   28.60
   2 -11  -1  573.24   21.50
   2 -11  -1  585.44   21.70
   2 -11  -1  583.54   21.60
  -2 -11   1  562.14   30.90
  -2 -11   1  582.54   21.90
   2 -11  -1  591.34   20.70
  -2 -11   1  586.74   22.30
  -2 -11   1  573.54   21.80
  -2  11   1  562.04   21.70
  -2  11   1  571.04   21.50
  -2  11   1  608.14   30.00
   2  11  -1  582.74   22.20
  -2  11   1  593.84   23.50
   2  11  -1  541.85   22.00
   2  11  -1  598.24   21.90
  -2  11   1  591.44   22.20
   2  11  -1  632.74   30.90
   1 -11  -1  169.78   14.00
  -1 -11   1  163.48    8.00
   1 -11  -1  167.18    7.40
  -1 -11   1  173.28    8.60
  -1 -11   1  175.08    8.40
   1 -11  -1  179.98    8.30
  -1 -11   1  182.48    8.10
   1 -11  -1  160.08    7.90
   1 -11  -1  175.08    8.20
  -1 -11   1  169.18   15.20
   1  11  -1  166.28    8.30
   1  11  -1  175.48   14.90
  -1  11   1  162.08   14.30
   1  11  -1  180.58    8.20
   1  11  -1  178.78    8.00
  -1  11   1  176.88    8.20
  -1  11   1  176.58    8.00
  -1  11   1  161.38    8.90
   0 -11   1 1176.28   41.10
   0 -11  -1 1116.69   53.59
   0 -11  -1 1125.19   40.90
   0 -11   1 1058.39   48.80
   0 -11   1 1149.58   40.60
   0 -11   1 1178.28   40.90
   0 -11   1 1127.69   40.30
   0 -11  -1 1164.88   41.10
   0 -11  -1 1153.68   40.80
   0 -11  -1 1134.29   40.30
   0  11  -1 1225.28   49.90
   0  11   1 1158.58   63.89
   0  11   1 1122.09   41.70
   0  11  -1 1141.29   40.90
   0  11  -1 1200.78   40.60
   0  11   1 1189.68   41.00
   0  11   1 1227.48   40.80
  -1 -11  -1   -0.30    1.10
   1 -11   1   -0.70    4.20
  -1 -11  -1    0.90    1.10
  -1 -11  -1    0.60    1.00
  -1 -11  -1    0.50    1.10
   1 -11   1    1.00    0.90
  -1 -11  -1    3.30    5.60
   1 -11   1    0.20    0.80
   1 -11   1   -0.10    0.80
   1  11   1    3.50    1.30
   1  11   1    0.90    1.20
  -1  11  -1    1.20    1.00
   1  11   1    1.60    1.10
  -1  11  -1   -5.00    4.60
  -1  11  -1   -0.40    1.00
   1  11   1   -0.20    5.20
  -2 -11  -1   12.00    2.40
  -2 -11  -1   18.60    2.90
  -2 -11  -1   15.70    2.60
  -2 -11  -1   14.50    2.40
  -2 -11  -1   16.90    7.10
   2 -11   1   16.50    1.60
   2 -11   1   13.70    2.10
   2 -11   1   19.50    2.40
   2 -11   1   17.50    2.40
   2  11   1   14.80    2.50
  -2  11  -1   16.00    2.20
   2  11   1   20.70    7.70
  -2  11  -1   16.40    6.00
  -2  11  -1   20.30    2.80
   2  11   1   19.50    2.90
  -3 -11  -1  121.99    7.20
  -3 -11  -1  124.69    6.70
   3 -11   1  132.69    6.40
  -3 -11  -1  135.19    7.30
   3 -11   1  142.59    6.00
  -3 -11  -1  139.89   16.60
   3 -11   1  130.29   12.20
   3 -11   1  124.49    5.50
  -3 -11  -1  138.09    7.10
  -3  11  -1  128.09    6.20
  -3  11  -1  123.19    6.50
   3  11   1  134.39    6.70
  -3  11  -1  134.69   12.40
   3  11   1  140.69   16.00
   3  11   1  125.59    6.70
  -4 -11  -1  654.63   25.00
   4 -11   1  655.43   22.90
   4 -11   1  679.63   22.80
   4 -11   1  674.13   30.60
  -4 -11  -1  626.64   24.60
  -4 -11  -1  636.34   25.30
   4 -11   1  646.94   23.70
   4 -11   1  657.93   23.50
  -4 -11  -1  647.84   25.40
  -4 -11  -1  656.63   34.90
   4  11   1  671.63   24.00
   4  11   1  669.93   34.00
  -4  11  -1  644.24   24.10
  -4  11  -1  687.23   31.50
  -4  11  -1  661.83   23.80
   4  11   1  693.33   24.80
  -5 -11  -1   49.60    4.40
  -5 -11  -1   50.79    4.20
  -5 -11  -1   54.29    4.30
   5 -11   1   42.60    3.10
  -5 -11  -1   45.00   11.00
  -5 -11  -1   46.00    6.00
   5 -11   1   65.19    8.90
   5  11   1   51.49    3.20
   5  11   1   40.70   10.30
  -5  11  -1   50.59    3.60
  -5  11  -1   52.29    3.40
  -5  11  -1   55.39    8.80
   5  11   1   53.99    4.00
  -6 -11  -1   15.40    9.10
  -6 -11  -1   24.10    3.60
   6 -11   1   25.30    2.20
  -6 -11  -1   27.40    3.50
   6 -11   1   30.90    7.40
  -6  11  -1   28.20    7.10
   6  11   1   37.80    9.60
   6  11   1   31.10    3.50
   6  11   1   23.50    2.00
  -6  11  -1   23.90    2.20
  -6  11  -1   25.90    3.00
   7 -11   1   -2.90    5.40
   7 -11   1    0.10    0.80
  -7 -11  -1    0.60    1.30
  -7 -11  -1    1.00    1.80
  -7 -11  -1   11.40    9.40
  -7  11  -1   -1.20    1.20
  -7  11  -1    0.80    1.10
  -7  11  -1    2.40    5.50
  -8 -11  -1   10.90    2.50
   8 -11   1   14.40    1.20
  -8 -11  -1   13.70    3.30
  -8 -11  -1   24.00   14.50
  -8 -11  -1   11.20    3.10
  -8  11  -1   18.00    6.90
  -8  11  -1   14.20    2.00
  -9 -11  -1    4.50    2.60
  -9 -11  -1    7.70    2.70
  -9 -11  -1   10.50   11.40
   9 -11   1   12.40    5.50
  -9 -11  -1   23.10   14.70
  -9  11  -1    4.70    1.40
  -9  11  -1   13.60    4.70
 -10 -11  -1   20.90    3.90
 -10 -11  -1   34.90   16.30
 -10 -11  -1   17.00    3.00
 -10 -11  -1   12.90    3.70
 -10  11  -1   17.30    2.20
 -11 -11  -1    8.40    3.50
 -11 -11  -1   13.20    3.70
 -11 -11  -1    5.10    2.40
 -11 -11  -1   23.20   18.20
 -11  11  -1    8.80    1.80
 -12 -11  -1  -13.80   20.70
 -12 -11  -1    6.20    2.50
 -12 -11  -1    5.40    3.70
 -12  11  -1   -1.40    1.80
 -12  11  -1   -0.40    3.20
 -13 -11  -1   -8.30    3.30
 -13 -11  -1    4.30    2.70
 -13  11  -1   -1.20    3.50
 -13 -12   1    0.20    2.40
 -13 -12   1    0.00    3.80
 -12 -12   1   -1.00    3.20
 -12 -12   1    6.10    2.70
 -12  12   1    5.60    2.10
 -11 -12   1   36.60   19.40
 -11 -12   1   21.30    4.30
 -11 -12   1   19.00    3.60
 -11  12   1   14.70    2.60
 -11  12   1   11.20    6.50
 -10 -12   1    3.10    2.50
  10 -12  -1    2.50    8.00
 -10 -12   1    9.20   17.00
 -10 -12   1    7.40    2.30
 -10  12   1    2.50    1.60
 -10  12   1   -0.10    7.70
 -10  12   1    2.70    1.80
  -9 -12   1    1.10    2.30
  -9 -12   1    1.40   15.30
  -9 -12   1    1.60    2.10
  -9 -12   1   33.10   13.30
   9 -12  -1   -5.20    8.30
   9 -12  -1    0.30    1.20
  -9  12   1    1.30    1.70
  -9  12   1   -1.70    7.70
  -9  12   1   -0.20    1.30
  -8 -12   1   29.60    4.50
  -8 -12   1   27.20    3.80
   8 -12  -1   23.80    2.60
   8 -12  -1   25.30    8.80
  -8 -12   1   29.10   14.70
  -8  12   1   24.60    3.20
  -8  12   1   30.50    2.70
  -8  12   1   46.00    9.80
   8  12  -1   31.00    3.80
  -7 -12   1    6.80   12.80
  -7 -12   1   12.80    2.80
  -7 -12   1    5.40   11.00
   7 -12  -1   10.50    7.80
  -7 -12   1   22.70    3.60
   7 -12  -1   16.80    2.30
   7  12  -1   13.60    2.70
  -7  12   1   16.30    2.50
  -7  12   1   17.90    2.30
  -7  12   1   17.20    7.80
  -6 -12   1    1.90    1.60
   6 -12  -1    4.10    6.80
  -6 -12   1    1.70    9.10
  -6 -12   1   -0.80    1.60
   6 -12  -1    0.00    1.10
  -6  12   1    1.50    1.20
   6  12  -1    0.20    0.80
  -6  12   1   10.60    6.80
   6  12  -1    0.40    1.90
  -6  12   1    1.50    1.40
   5 -12  -1   31.80    3.20
   5 -12  -1   32.60    2.20
  -5 -12   1   38.70    3.80
   5 -12  -1   32.20    2.40
   5 -12  -1   20.10    7.90
  -5 -12   1   42.00    4.10
  -5 -12   1   36.30   11.20
  -5  12   1   31.50    2.80
   5  12  -1   28.50    2.70
   5  12  -1   39.30    3.80
  -5  12   1   42.30    9.60
  -5  12   1   38.40    3.60
   5  12  -1   33.10    9.20
  -5  12   1   27.70    3.70
  -4 -12   1  142.79    8.10
   4 -12  -1  155.28    7.00
  -4 -12   1  151.38    7.90
   4 -12  -1  160.98    6.50
  -4 -12   1  145.59    8.00
   4 -12  -1  168.08   14.70
  -4 -12   1  156.08   19.00
  -4  12   1  145.29    7.50
   4  12  -1  159.88    8.20
  -4  12   1  151.98    9.20
   4  12  -1  132.29   15.90
   4  12  -1  142.29    7.30
  -4  12   1  155.48    7.90
  -4  12   1  147.79    7.10
  -4  12   1  171.08   14.70
   4  12  -1  147.59    7.80
   3 -12  -1   16.00    2.60
  -3 -12   1   22.40    8.80
  -3 -12   1   17.30    2.70
   3 -12  -1   18.90    2.50
   3 -12  -1   15.80    2.30
   3 -12  -1   18.20    2.10
  -3 -12   1   19.40    3.10
  -3  12   1   22.30    2.80
  -3  12   1   16.40    3.90
   3  12  -1   15.20    2.70
  -3  12   1   16.10    6.50
   3  12  -1   27.30    8.20
   3  12  -1   15.90    2.70
  -3  12   1   12.50    2.40
   3  12  -1   16.30    2.90
   2 -12  -1  798.32   28.70
   2 -12  -1  759.92   36.60
   2 -12  -1  790.82   28.70
   2 -12  -1  781.32   28.80
  -2 -12   1  786.32   28.90
  -2 -12   1  771.32   28.80
  -2 -12   1  784.42   29.30
   2 -12  -1  766.12   27.60
  -2 -12   1  711.93   38.40
   2  12  -1  792.02   28.90
  -2  12   1  787.72   28.50
  -2  12   1  788.92   30.60
   2  12  -1  834.32   38.90
   2  12  -1  788.82   29.20
   2  12  -1  796.92   29.40
  -2  12   1  831.02   38.20
  -2  12   1  793.72   28.80
  -1 -12   1   84.29    5.60
   1 -12  -1   85.49    5.30
  -1 -12   1   92.09    5.60
   1 -12  -1   95.89    5.50
   1 -12  -1   86.79   12.30
  -1 -12   1   94.19   13.50
  -1 -12   1   89.79    5.50
   1 -12  -1   90.89    5.30
   1 -12  -1   78.89    4.60
  -1 -12   1   95.79    5.50
  -1  12   1   87.99    5.10
   1  12  -1   86.49    5.20
   1  12  -1  113.09   14.10
  -1  12   1   86.39    6.30
  -1  12   1   87.49    5.40
  -1  12   1   82.19   12.40
   0 -12   1   94.59    5.90
   0 -12   1  110.39    5.80
   0 -12  -1  104.99    6.00
   0 -12  -1   89.19    5.70
   0 -12  -1   95.59    5.30
   0 -12   1  116.49   14.00
   0 -12   1   96.59    5.40
   0 -12  -1   98.49    5.70
   0 -12  -1   89.19   12.40
   0 -12   1   97.29    5.60
   0  12  -1   97.39    5.50
   0  12   1   89.59    5.40
   0  12   1   94.59   13.40
   0  12   1   98.69    6.30
   0  12  -1   89.09    5.70
   0  12   1   90.69    6.30
   0  12  -1  109.49   13.80
   1 -12   1   30.60    2.90
  -1 -12  -1   34.20    8.70
  -1 -12  -1   28.40    3.70
   1 -12   1   23.20    2.30
  -1 -12  -1   27.30    3.60
   1 -12   1   25.40    3.10
   1 -12   1   23.60    7.40
   1 -12   1   29.70    2.80
  -1 -12  -1   30.00    3.10
   1  12   1   24.70    3.20
  -1  12  -1   28.20    2.70
   1  12   1   27.40    8.40
   1  12   1   25.20    3.70
  -1  12  -1   30.20    3.60
  -1  12  -1   28.80    7.00
  -2 -12  -1  395.36   16.20
  -2 -12  -1  366.96   24.50
  -2 -12  -1  417.76   16.80
   2 -12   1  386.36   15.80
   2 -12   1  420.06   15.50
   2 -12   1  391.26   15.60
   2 -12   1  408.96   14.80
  -2 -12  -1  392.56   15.90
  -2 -12  -1  371.86   16.30
   2  12   1  397.86   16.30
  -2  12  -1  412.26   15.70
  -2  12  -1  419.26   24.00
   2  12   1  435.56   25.90
  -2  12  -1  399.86   16.00
   2  12   1  365.46   16.10
  -3 -12  -1   57.99    4.40
  -3 -12  -1   64.19   12.40
   3 -12   1   62.99   10.00
  -3 -12  -1   52.59    4.20
   3 -12   1   55.99    3.50
  -3 -12  -1   72.09    9.20
  -3 -12  -1   67.89    4.90
   3 -12   1   59.29    4.00
   3 -12   1   51.49    3.10
  -3  12  -1   65.89   10.10
  -3  12  -1   49.90    4.00
  -3  12  -1   59.59    3.90
   3  12   1   62.79    4.30
   3  12   1   55.29   11.60
   3  12   1   66.19    4.70
  -4 -12  -1   36.30    4.10
  -4 -12  -1   34.50    3.50
   4 -12   1   35.80    2.30
  -4 -12  -1   29.20    4.10
   4 -12   1   27.40    7.20
  -4 -12  -1   46.50    4.10
   4 -12   1   33.30    2.90
   4 -12   1   32.80    2.30
  -4 -12  -1   26.80    9.90
  -4  12  -1   36.90    3.30
  -4  12  -1   40.80    9.00
   4  12   1   35.90    3.10
   4  12   1   20.90    8.70
   4  12   1   32.90    3.40
  -4  12  -1   33.10    3.00
  -5 -12  -1    1.40    1.30
   5 -12   1   -0.90    5.10
  -5 -12  -1    1.40    1.70
  -5 -12  -1    0.80    1.70
  -5 -12  -1    6.50    8.50
   5 -12   1   -0.30    1.00
   5 -12   1    0.90    0.40
   5 -12   1    1.30    0.50
   5  12   1    0.20    1.60
  -5  12  -1    4.40    5.90
   5  12   1    1.20    1.10
   5  12   1    7.20    7.00
  -5  12  -1    1.00    1.10
  -5  12  -1   -0.20    1.40
   6 -12   1   21.10    7.30
  -6 -12  -1   17.90    3.50
  -6 -12  -1   13.50    3.00
  -6 -12  -1   12.60    2.70
   6 -12   1   16.70    2.00
  -6 -12  -1    7.30    9.70
  -6  12  -1   12.50    2.20
   6  12   1   15.70    1.80
   6  12   1   15.60    2.80
   6  12   1   19.90    8.50
  -6  12  -1   15.00    2.10
  -6  12  -1    7.30    6.50
  -7 -12  -1    1.30    1.70
  -7 -12  -1   -2.00    9.20
   7 -12   1    1.20    6.50
  -7 -12  -1    2.10    1.40
  -7 -12  -1    0.20    2.00
   7 -12   1   -0.20    1.00
   7  12   1    0.40    0.70
  -7  12  -1    2.10    1.20
  -7  12  -1    5.60    6.20
  -7  12  -1   -1.50    1.40
   8 -12   1    0.70    0.80
  -8 -12  -1    5.00   14.10
  -8 -12  -1    1.30    2.10
  -8 -12  -1    0.00    1.90
   8 -12   1    9.70    9.80
  -8 -12  -1    4.70    1.70
  -8  12  -1    1.80    1.20
   9 -12   1   -8.40    5.70
  -9 -12  -1    7.00   16.60
  -9 -12  -1    2.40    2.60
  -9 -12  -1    2.50    1.70
  -9 -12  -1    6.20   12.40
  -9 -12  -1    5.30    2.80
  -9  12  -1   -1.30    1.20
  -9  12  -1    3.90    5.40
 -10 -12  -1   -5.10    2.70
 -10 -12  -1   -1.50    1.80
 -10 -12  -1   -2.90    2.70
 -10 -12  -1   -3.90   17.00
 -10  12  -1    3.40    1.40
 -11 -12  -1    1.80    3.00
 -11 -12  -1  -14.10   18.70
 -11 -12  -1    2.10    2.10
 -11 -12  -1    0.90    3.40
 -11  12  -1    2.20    1.90
 -12 -12  -1    5.30    3.50
 -12 -12  -1   -1.50    2.00
 -12  12  -1   -0.30    2.00
 -13 -12  -1    2.00    2.70
 -13 -12  -1    1.70    4.00
 -13  12  -1   10.30    4.10
 -13 -13   1    7.20    3.90
 -13 -13   1    7.80    3.30
 -12 -13   1   -1.30    3.10
 -12 -13   1    1.60    2.60
 -12  13   1   -0.20    2.10
 -11 -13   1   23.60    3.90
 -11 -13   1   20.00    4.30
 -11 -13   1   35.50   21.40
 -11  13   1   13.10    7.50
 -11  13   1   16.80    2.80
 -10 -13   1    4.30    2.70
 -10 -13   1    0.80    2.10
  10 -13  -1    8.20    9.40
 -10 -13   1  -14.00   18.00
 -10  13   1    5.80    1.90
 -10  13   1   18.70    9.00
  -9 -13   1    5.90   14.10
   9 -13  -1    1.70    1.40
   9 -13  -1   11.50   10.30
  -9 -13   1  -18.40   15.30
  -9 -13   1    0.90    1.70
  -9 -13   1    2.50    2.60
  -9  13   1    2.40    8.70
  -8 -13   1    3.30    2.30
   8 -13  -1    6.10    8.50
   8 -13  -1   13.10    2.00
  -8 -13   1    9.20    2.10
  -8 -13   1   16.70   14.40
  -8  13   1    6.50    8.50
  -8  13   1    7.60    1.90
  -8  13   1   14.10    2.60
   8  13  -1    5.70    2.40
  -7 -13   1   15.60    2.70
  -7 -13   1   19.80    3.80
   7 -13  -1   14.90    9.20
  -7 -13   1   21.40   14.30
   7 -13  -1   11.70    2.10
  -7 -13   1   20.40   11.90
  -7  13   1   14.80    2.30
   7  13  -1   17.00    3.20
   7  13  -1   14.40    1.30
  -7  13   1   25.60    9.60
  -7  13   1   15.60    2.60
   7  13  -1   13.30    1.30
   6 -13  -1   32.30    8.90
  -6 -13   1   29.90   11.30
   6 -13  -1   34.50    3.10
  -6 -13   1   31.40    4.20
   6 -13  -1   36.60    1.80
  -6 -13   1   28.40    4.00
  -6  13   1   32.10    3.70
   6  13  -1   36.70    2.70
  -6  13   1   39.30    3.70
   6  13  -1   36.60    4.50
  -6  13   1   34.50    3.10
  -6  13   1   42.30    9.60
   5 -13  -1  226.58   10.10
   5 -13  -1  237.98    9.20
   5 -13  -1  239.78   18.20
   5 -13  -1  225.28    8.90
  -5 -13   1  193.68   21.30
  -5 -13   1  227.58   10.80
  -5 -13   1  243.08   11.70
  -5  13   1  223.08   10.30
   5  13  -1  250.17   20.50
  -5  13   1  245.58   19.00
   5  13  -1  237.08   11.10
   5  13  -1  210.48    9.70
  -5  13   1  237.28   10.90
  -5  13   1  212.88    9.90
  -4 -13   1   22.00    3.30
  -4 -13   1   14.40    9.40
  -4 -13   1   21.50    3.20
   4 -13  -1   21.10    2.10
   4 -13  -1   25.10    2.80
   4 -13  -1   20.20    7.80
   4  13  -1   23.80    3.30
  -4  13   1   28.30    8.90
   4  13  -1   20.80    3.30
  -4  13   1   19.20    2.60
  -4  13   1   25.60    3.30
   4  13  -1   22.80    3.20
  -4  13   1   23.50    3.30
   4  13  -1   13.80    7.60
  -3 -13   1   23.30    9.10
   3 -13  -1   16.80    2.40
  -3 -13   1   18.30    3.10
  -3 -13   1   15.90    2.60
   3 -13  -1   17.50    2.70
  -3 -13   1   17.30    3.00
   3 -13  -1   20.30    2.40
   3 -13  -1   19.30    2.80
  -3  13   1   23.20    3.10
  -3  13   1   22.50    3.30
   3  13  -1   14.50    2.80
   3  13  -1   13.50    3.20
   3  13  -1   19.10    3.00
   3  13  -1   26.90    9.00
  -3  13   1   23.80    8.40
  -3  13   1   14.30    3.40
  -3  13   1   22.20    3.40
  -2 -13   1  268.67   14.30
   2 -13  -1  313.27   13.00
   2 -13  -1  318.07   13.10
   2 -13  -1  313.67   20.90
   2 -13  -1  320.77   11.90
   2 -13  -1  303.47   12.80
  -2 -13   1  294.97   13.00
  -2 -13   1  316.17   13.80
  -2 -13   1  290.37   22.30
  -2 -13   1  269.27   12.70
   2  13  -1  298.97   13.30
   2  13  -1  331.67   22.40
   2  13  -1  282.67   13.30
  -2  13   1  322.77   14.80
  -2  13   1  285.27   12.60
   2  13  -1  317.77   13.10
  -2  13   1  310.57   13.00
  -2  13   1  297.27   21.10
   1 -13  -1  389.86   15.50
  -1 -13   1  393.86   15.50
   1 -13  -1  397.06   15.70
  -1 -13   1  358.96   15.10
   1 -13  -1  375.56   14.60
  -1 -13   1  362.96   15.80
   1 -13  -1  343.27   16.40
  -1 -13   1  394.86   25.30
  -1 -13   1  394.26   15.90
   1 -13  -1  392.26   24.10
  -1  13   1  354.36   16.60
  -1  13   1  354.96   15.40
  -1  13   1  392.66   24.60
   1  13  -1  364.76   15.60
   1  13  -1  412.96   25.20
  -1  13   1  377.26   15.30
   0 -13  -1  253.47   19.00
   0 -13   1  234.08   10.30
   0 -13  -1  203.28   10.20
   0 -13   1  209.38   10.20
   0 -13   1  220.38   33.70
   0 -13  -1  221.28    9.70
   0 -13   1  217.18   10.00
   0 -13  -1  230.98   10.30
   0 -13  -1  197.58   10.00
   0  13   1  220.48   10.20
   0  13  -1  217.28   18.00
   0  13   1  210.48    9.90
   0  13  -1  204.48   10.10
   0  13  -1  213.88    9.80
   0  13   1  228.68   18.90
   1 -13   1   62.29   10.70
  -1 -13  -1   55.19    4.10
   1 -13   1   53.39    4.00
  -1 -13  -1   45.30   10.30
  -1 -13  -1   48.20    4.40
   1 -13   1   51.29    3.50
   1 -13   1   52.69    4.20
   1 -13   1   48.90    3.80
  -1 -13  -1   49.60    3.90
  -1 -13  -1   44.90    4.20
   1  13   1   48.00    4.50
  -1  13  -1   44.20    4.00
   1  13   1   59.79   11.60
   1  13   1   52.49    4.30
  -1  13  -1   45.20    9.80
  -1  13  -1   45.90    3.60
   1  13   1   52.49    4.20
  -2 -13  -1    6.30    2.00
  -2 -13  -1    6.80    7.20
   2 -13   1    8.40    1.90
   2 -13   1    7.10    1.70
  -2 -13  -1    4.60    1.70
   2 -13   1    6.20    1.70
   2 -13   1    7.50    1.50
   2 -13   1   -3.50    5.20
  -2 -13  -1    5.50    2.00
  -2 -13  -1    3.70    2.00
   2  13   1    7.90    2.00
   2  13   1    2.80    6.80
  -2  13  -1    7.30    2.20
  -2  13  -1    7.00    6.90
  -2  13  -1    5.00    1.50
   2  13   1    9.80    2.40
   3 -13   1   57.09    3.20
  -3 -13  -1   42.30    4.50
   3 -13   1   46.20    9.30
  -3 -13  -1   52.09    4.70
  -3 -13  -1   54.79    4.40
  -3 -13  -1   45.60    4.50
   3 -13   1   55.19    3.60
  -3 -13  -1   46.20   10.90
   3  13   1   51.89    4.20
   3  13   1   44.90   10.40
  -3  13  -1   54.89    3.90
   3  13   1   53.09    4.50
  -3  13  -1   49.10    9.80
   4 -13   1   64.89    4.30
   4 -13   1   73.79    3.80
   4 -13   1   62.59   10.40
   4 -13   1   68.39    3.50
  -4 -13  -1   69.59   13.20
  -4 -13  -1   74.69    5.20
  -4 -13  -1   68.59    5.30
  -4 -13  -1   73.59    5.60
   4  13   1   78.49   13.50
  -4  13  -1   64.19   11.40
  -4  13  -1   68.59    4.50
   4  13   1   75.29    5.10
   4  13   1   58.09    4.40
  -5 -13  -1  101.89   16.60
   5 -13   1  110.59    4.50
  -5 -13  -1  117.19    7.60
  -5 -13  -1  104.49    7.20
   5 -13   1  105.59    4.40
   5 -13   1  101.99    5.60
  -5 -13  -1  111.69    6.80
   5 -13   1  114.89   13.40
   5  13   1  141.79   17.50
  -5  13  -1  114.39   14.20
   5  13   1  107.69    6.60
  -5  13  -1  117.39    6.00
   5  13   1  116.69    5.90
  -6 -13  -1    7.70    2.80
   6 -13   1    2.50    1.30
  -6 -13  -1    2.40    2.10
  -6 -13  -1    3.20    1.60
   6 -13   1    9.90    6.90
  -6 -13  -1    1.30    9.40
  -6  13  -1    4.80    1.50
   6  13   1  -10.10    8.00
   6  13   1    4.20    1.10
  -6  13  -1    2.10    2.10
   6  13   1    6.60    2.20
  -6  13  -1    8.20    6.90
  -7 -13  -1  -11.30   10.00
   7 -13   1   10.20    7.30
   7 -13   1    1.80    1.20
  -7 -13  -1    2.60    2.30
  -7 -13  -1    1.20    1.60
  -7 -13  -1    2.10    1.90
   7  13   1    2.60    0.90
  -7  13  -1    0.50    1.30
  -7  13  -1    7.70    7.00
  -7  13  -1   -0.80    1.50
  -8 -13  -1   23.00    3.70
  -8 -13  -1   30.70    4.80
  -8 -13  -1   12.30   13.30
  -8 -13  -1   21.80    3.80
   8 -13   1   17.80    7.90
  -8 -13  -1    6.40   14.80
  -8  13  -1   19.90    2.60
  -9 -13  -1   64.49    6.20
  -9 -13  -1   75.99    5.70
  -9 -13  -1   63.99   20.70
  -9 -13  -1   63.79    6.60
   9 -13   1   84.09   10.90
  -9 -13  -1   70.59   20.20
  -9  13  -1   63.49    9.20
  -9  13  -1   71.59    4.50
  10 -13   1    6.10    7.90
 -10 -13  -1   21.60   19.50
 -10 -13  -1   -1.70    2.80
 -10 -13  -1    3.90    1.90
 -10 -13  -1    4.30    2.90
 -10  13  -1   -1.50    1.60
 -11 -13  -1   -0.40    2.20
 -11 -13  -1    8.00   21.30
 -11  13  -1    3.90    2.40
 -12 -13  -1    4.10    3.50
 -12 -13  -1   -0.60    3.80
 -12  13  -1    1.90    2.30
 -13 -13  -1    1.40    3.70
 -13 -13  -1    0.50    2.90
 -13  13  -1   -4.00    3.90
 -13 -14   1    7.00    3.80
 -13 -14   1   -1.60    3.10
 -12 -14   1   -2.20    3.30
 -12 -14   1   -2.90    3.20
 -12  14   1   -2.60    2.20
 -11 -14   1   21.80    4.80
 -11 -14   1   14.00    3.70
 -11 -14   1   -6.00   23.10
  11 -14  -1   27.00   13.70
 -11  14   1   13.70    8.80
 -11  14   1   15.50    2.80
 -10 -14   1    0.20    2.10
 -10 -14   1   -3.90   20.40
  10 -14  -1   12.20   10.10
 -10  14   1   -3.70    1.70
 -10  14   1    2.90    9.60
   9 -14  -1    6.60    1.70
  -9 -14   1   14.50   18.40
   9 -14  -1    0.00   10.80
  -9 -14   1    7.80    3.20
  -9 -14   1   16.20   18.40
  -9 -14   1    6.00    2.60
  -9  14   1    5.40    1.70
  -9  14   1    9.60    9.80
   8 -14  -1   74.09   13.20
  -8 -14   1   51.39    6.20
   8 -14  -1   50.09    3.80
  -8 -14   1   41.30   16.90
  -8 -14   1   21.60   18.10
  -8 -14   1   59.69    5.00
  -8  14   1   59.79    4.80
  -8  14   1   46.70   11.60
  -8  14   1   56.89    4.30
  -7 -14   1  120.09   21.40
   7 -14  -1  159.18   17.90
  -7 -14   1  142.49   20.60
  -7 -14   1  154.68    8.60
   7 -14  -1  144.39    7.30
  -7 -14   1  166.48    9.50
  -7  14   1  154.68    8.10
  -7  14   1  144.39   16.90
   7  14  -1  141.79    6.10
   7  14  -1  159.88    6.20
   6 -14  -1    2.30    1.60
  -6 -14   1    0.10    2.00
   6 -14  -1    0.70    0.70
  -6 -14   1   -1.30   10.30
   6 -14  -1    9.00    7.90
   6 -14  -1    2.40    0.80
  -6 -14   1   -1.10    1.30
   6  14  -1    1.60    1.20
  -6  14   1    1.70    1.40
  -6  14   1    6.40    8.40
  -6  14   1    2.10    1.80
  -5 -14   1   16.70    3.20
   5 -14  -1   12.70    1.90
  -5 -14   1   11.90   10.00
   5 -14  -1   10.10    2.00
   5 -14  -1   16.50    1.90
   5 -14  -1    0.00    7.40
  -5 -14   1   10.20    3.00
  -5  14   1   16.70    3.00
   5  14  -1    2.80    8.80
  -5  14   1   12.30    2.50
   5  14  -1   10.20    2.10
  -5  14   1   14.40    2.80
  -5  14   1    7.60    7.70
   4 -14  -1  129.39   15.60
  -4 -14   1  117.09    7.00
   4 -14  -1  130.59    6.40
   4 -14  -1  117.99    5.70
  -4 -14   1  137.09   19.10
  -4 -14   1  120.69    7.40
  -4  14   1  118.59    7.20
  -4  14   1  133.99   17.00
  -4  14   1  127.99    6.80
   4  14  -1  107.99    6.60
   4  14  -1  144.09   17.60
  -4  14   1  115.69    6.80
   3 -14  -1  252.27   11.00
  -3 -14   1  248.88   11.90
   3 -14  -1  233.88   10.70
  -3 -14   1  258.47   11.50
   3 -14  -1  227.48    9.70
  -3 -14   1  285.77   22.90
   3  14  -1  226.58   11.10
  -3  14   1  214.08   19.00
   3  14  -1  252.17   20.90
  -3  14   1  243.18   11.10
   3  14  -1  233.38   11.20
  -3  14   1  248.88   11.70
   2 -14  -1  174.68    8.80
   2 -14  -1  176.78    8.80
   2 -14  -1  159.18   16.10
  -2 -14   1  175.38    9.60
  -2 -14   1  186.18    9.50
  -2 -14   1  174.08   18.40
  -2 -14   1  173.08    9.00
   2 -14  -1  187.48    9.00
   2 -14  -1  172.18    7.80
  -2 -14   1  176.48    9.50
  -2  14   1  184.98    9.00
   2  14  -1  174.78   17.40
   2  14  -1  178.38    9.60
  -2  14   1  186.08   17.80
  -2  14   1  176.28   11.40
   2  14  -1  193.58   10.10
  -1 -14   1  108.89    6.30
  -1 -14   1   95.19    6.40
   1 -14  -1  107.89    6.40
  -1 -14   1  118.39   16.70
   1 -14  -1  101.79    5.50
   1 -14  -1  106.09    6.20
   1 -14  -1  108.89   15.10
  -1 -14   1  106.89    6.40
   1 -14  -1  113.89    6.50
  -1 -14   1   88.59    5.80
   1  14  -1   99.99    6.30
  -1  14   1  106.69    6.30
  -1  14   1   91.19    6.80
  -1  14   1   86.59   14.20
   1  14  -1   88.79    9.30
   1  14  -1  112.09   15.20
  -1  14   1   95.39    6.70
   0 -14  -1   92.19    5.50
   0 -14  -1  128.39   16.70
   0 -14  -1  100.29    6.10
   0 -14   1  107.69    6.10
   0 -14  -1   95.99    7.20
   0 -14   1  101.49    6.40
   0 -14   1   99.69    6.60
   0 -14   1  111.79   15.20
   0 -14   1   92.99    5.60
   0  14   1   91.09    5.90
   0  14   1   96.19    5.80
   0  14   1   81.99   13.60
   0  14  -1  102.09    6.00
   0  14  -1  103.29   14.80
   0  14   1  104.39    6.90
   0  14  -1   89.09    6.00
  -1 -14  -1  280.87   12.90
   1 -14   1  282.17   12.20
   1 -14   1  275.47   12.10
   1 -14   1  301.57   21.90
  -1 -14  -1  289.87   12.60
  -1 -14  -1  269.17   12.10
  -1 -14  -1  270.47   22.00
  -1 -14  -1  265.87   12.70
   1 -14   1  261.37   12.30
   1  14   1  297.67   12.40
  -1  14  -1  262.07   12.30
   1  14   1  280.77   12.60
   1  14   1  268.77   14.30
   1  14   1  284.17   22.20
  -1  14  -1  291.47   21.20
   2 -14   1  410.16   15.80
   2 -14   1  369.86   24.20
   2 -14   1  401.16   16.70
   2 -14   1  388.96   14.70
  -2 -14  -1  379.36   26.30
  -2 -14  -1  394.76   16.30
  -2 -14  -1  372.36   16.60
  -2 -14  -1  374.76   16.50
   2 -14   1  395.66   15.50
  -2  14  -1  373.56   16.00
   2  14   1  391.16   26.30
  -2  14  -1  385.86   15.70
   2  14   1  382.76   16.30
   2  14   1  374.66   16.40
  -2  14  -1  351.66   23.90
   3 -14   1   50.19    3.50
   3 -14   1   21.00    8.20
  -3 -14  -1   38.90   10.60
  -3 -14  -1   42.30    4.20
  -3 -14  -1   43.40    5.20
   3 -14   1   41.20    2.90
   3 -14   1   39.30    4.10
  -3 -14  -1   44.80    4.30
  -3  14  -1   40.20    3.80
   3  14   1   38.40    4.70
   3  14   1   42.70    3.90
  -3  14  -1   45.10    3.60
  -3  14  -1   58.69   11.20
   3  14   1   52.39   11.80
  -4 -14  -1   25.60    4.20
   4 -14   1   22.50    2.10
  -4 -14  -1   29.10    4.20
   4 -14   1   15.80    2.50
  -4 -14  -1   20.50   11.20
   4 -14   1   20.20    2.40
  -4 -14  -1   21.10    3.50
   4 -14   1   11.10    7.50
  -4  14  -1   26.10    3.20
  -4  14  -1   27.70    3.50
  -4  14  -1   23.30    8.80
   4  14   1   30.90    3.70
   5 -14   1   86.09    5.10
  -5 -14  -1   85.49    6.00
  -5 -14  -1   93.79   16.80
   5 -14   1   70.39   11.30
  -5 -14  -1   80.19    6.40
   5 -14   1   87.19    3.90
   5 -14   1   93.49    5.20
  -5 -14  -1   87.59    6.50
  -5  14  -1  107.49   14.00
   5  14   1   82.29    5.10
   5  14   1  120.09   16.70
  -5  14  -1   76.89    5.50
  -5  14  -1   95.59    5.50
  -6 -14  -1   -1.20    1.80
   6 -14   1   -0.40    1.20
  -6 -14  -1    0.70    2.20
   6 -14   1  -16.90    6.70
  -6 -14  -1    1.80    1.50
  -6 -14  -1   -3.50   10.10
   6  14   1   -2.10    1.00
  -6  14  -1   -2.70    1.10
  -6  14  -1   -0.50    1.80
   6  14   1    2.10    9.40
  -6  14  -1    0.20    7.30
  -7 -14  -1   13.30    3.70
  -7 -14  -1   18.30    4.20
  -7 -14  -1   24.60    3.80
   7 -14   1   20.30    7.90
   7 -14   1   21.30    2.50
  -7  14  -1   15.00    8.30
  -7  14  -1   23.00    3.10
   7  14   1   21.50   10.50
   7  14   1   25.70    2.90
  -7  14  -1   14.50    2.80
   8 -14   1   -3.30    8.20
  -8 -14  -1   -0.30    2.10
  -8 -14  -1   -0.80   12.40
  -8 -14  -1    0.80    2.50
  -8 -14  -1   -8.70   16.60
  -8 -14  -1    4.60    2.50
  -8  14  -1    1.80    1.50
  -9 -14  -1   -0.50    2.00
  -9 -14  -1   -0.40    2.70
   9 -14   1   -1.50    8.30
  -9 -14  -1    5.80   19.20
  -9 -14  -1    2.10    3.10
  -9  14  -1   -0.10    7.10
  -9  14  -1   -2.80    1.60
 -10 -14  -1   -0.10    2.00
 -10 -14  -1   -2.50    3.50
 -10 -14  -1    5.90   21.20
 -10 -14  -1    1.70    3.20
  10 -14   1    5.20    7.60
 -10  14  -1   -0.20    2.20
 -11 -14  -1   12.80    3.50
 -11 -14  -1   23.20   24.20
 -11 -14  -1   12.80    4.20
 -11  14  -1   13.80    2.70
 -12 -14  -1   -0.30    2.80
 -12 -14  -1    0.70    3.80
 -12  14  -1    0.60    2.60
 -13 -14  -1    9.50    4.40
 -13  14  -1    8.30    4.10
 -13 -15   1    1.00    4.10
 -12 -15   1    5.20    3.70
 -12 -15   1    3.50    3.20
 -12  15   1   -0.90    2.60
  11 -15  -1   17.10   11.30
 -11 -15   1   16.80    3.70
 -11 -15   1   18.90    4.60
 -11  15   1   24.10    3.40
 -11  15   1   12.30    9.70
 -10 -15   1    0.80    4.20
 -10 -15   1   27.90   22.80
  10 -15  -1   18.30   11.90
 -10 -15   1   -4.00    2.10
 -10 -15   1   -1.60    2.90
 -10  15   1    3.30    2.10
 -10  15   1  -11.20   10.30
   9 -15  -1   22.00   12.80
  -9 -15   1   23.10    5.20
  -9 -15   1    5.90   19.60
  -9 -15   1   17.90    3.40
   9 -15  -1   23.80    3.20
  -9  15   1   21.00    3.10
  -9  15   1   14.50   11.10
  -8 -15   1   26.40   18.00
   8 -15  -1   -3.50   10.50
   8 -15  -1    3.60    1.80
  -8 -15   1    5.90    2.80
  -8 -15   1    1.90   14.10
  -8  15   1   -1.00    9.80
  -8  15   1    5.80    2.00
  -7 -15   1   30.10    4.20
  -7 -15   1   22.80   17.90
  -7 -15   1   29.60   17.70
   7 -15  -1   25.90    3.40
   7 -15  -1   34.90   10.90
  -7 -15   1   35.60    4.90
  -7  15   1   30.10   11.00
   7  15  -1   26.90    2.40
   7  15  -1   31.10    2.30
  -7  15   1   30.80    3.80
  -6 -15   1   42.90   13.00
   6 -15  -1   11.20    2.50
   6 -15  -1   13.00    9.40
  -6 -15   1   17.30    3.60
   6 -15  -1   15.80    1.70
  -6 -15   1   19.40    3.60
  -6  15   1   12.00    9.10
  -6  15   1   13.70    2.60
   6  15  -1   14.20    2.30
   5 -15  -1   45.20    3.30
  -5 -15   1   43.60    4.20
  -5 -15   1   46.10   13.90
  -5 -15   1   39.10    5.10
   5 -15  -1   37.50   10.30
   5 -15  -1   44.70    3.00
   5 -15  -1   48.60    3.90
  -5  15   1   59.19   12.30
  -5  15   1   50.59    4.00
   5  15  -1   70.09   14.30
   5  15  -1   42.80    3.90
   4 -15  -1    3.50    1.30
  -4 -15   1    3.50    1.70
   4 -15  -1    4.40    1.50
  -4 -15   1    4.30    2.30
   4 -15  -1   -0.50    7.30
  -4 -15   1    6.50    2.40
  -4 -15   1   -5.20   10.70
   4  15  -1    4.60    1.90
   4  15  -1   -5.00    8.60
  -4  15   1    5.50    2.00
  -4  15   1    7.00    8.50
  -3 -15   1    7.80    2.10
   3 -15  -1    3.90    1.50
   3 -15  -1    8.40    2.00
   3 -15  -1   -4.30    6.60
  -3 -15   1   10.00   10.10
   3 -15  -1    8.30    1.60
  -3 -15   1    6.20    2.30
  -3 -15   1    5.90    2.40
  -3  15   1    6.60    1.80
   3  15  -1   -0.30    8.70
   3  15  -1   12.20    2.60
  -3  15   1    6.20    8.10
  -2 -15   1  188.68   10.00
  -2 -15   1  215.58   11.50
  -2 -15   1  146.69   19.40
   2 -15  -1  173.78    8.20
  -2 -15   1  183.18    9.50
   2 -15  -1  179.08    9.30
   2 -15  -1  197.38   18.30
  -2  15   1  203.58    9.50
  -2  15   1  221.38   19.60
   2  15  -1  185.98   10.10
   2  15  -1  192.88   19.10
  -1 -15   1    2.50    1.70
   1 -15  -1    2.90    1.70
   1 -15  -1   -0.30   14.40
   1 -15  -1    3.80    1.70
   1 -15  -1    4.20    1.40
  -1 -15   1    5.70    8.00
  -1 -15   1    3.30    1.40
   1 -15  -1    3.50    1.60
  -1 -15   1    0.60    1.70
   1  15  -1   -2.80    6.70
  -1  15   1   17.50    9.00
   1  15  -1    1.40    2.00
  -1  15   1    3.30    1.50
   0 -15   1    7.30    2.00
   0 -15  -1    7.90    2.20
   0 -15  -1    9.20    8.50
   0 -15   1    4.40    1.80
   0 -15  -1    5.70    2.00
   0 -15   1   -0.40    7.40
   0 -15  -1    6.00    2.10
   0 -15   1    8.30    2.20
   0 -15  -1    7.70    2.00
   0 -15   1    7.00    2.00
   0  15  -1    6.30    2.50
   0  15   1    5.90    2.50
   0  15   1   -0.70    7.60
   0  15   1    5.20    1.80
   0  15  -1    0.10    7.20
   1 -15   1   10.90    2.00
  -1 -15  -1    0.00    8.30
  -1 -15  -1   10.60    2.50
   1 -15   1   19.10    8.90
   1 -15   1    9.10    2.60
  -1 -15  -1   11.10    2.40
   1 -15   1   14.90    2.90
   1  15   1   -3.40    8.60
  -1  15  -1   13.30    2.40
  -1  15  -1   17.20    8.10
   1  15   1   10.50    2.30
   1  15   1    9.50    2.90
  -2 -15  -1   -0.20    1.40
   2 -15   1    0.50    1.30
   2 -15   1   -0.10    1.40
  -2 -15  -1    1.30    1.40
  -2 -15  -1    1.80    2.00
   2 -15   1   -0.50    1.20
  -2 -15  -1    1.10    8.70
   2 -15   1   -0.30    7.00
  -2  15  -1    0.80    1.20
   2  15   1   18.20    9.50
  -2  15  -1    8.50    7.70
  -2  15  -1   -0.70    1.40
   2  15   1   -2.60    1.60
   3 -15   1   26.70    3.50
   3 -15   1   23.80    2.40
  -3 -15  -1   23.70    3.90
  -3 -15  -1   15.00    9.80
  -3 -15  -1   25.30    4.00
   3 -15   1   27.70    3.20
  -3 -15  -1   25.70    4.00
   3  15   1   22.00    3.30
  -3  15  -1   27.40    3.60
   3  15   1   28.90    9.90
  -3  15  -1   23.10    8.90
  -3  15  -1   21.80    3.40
  -4 -15  -1   26.80    3.90
   4 -15   1   21.40    8.00
   4 -15   1   21.30    2.30
  -4 -15  -1   29.00   11.50
  -4 -15  -1   22.90    4.20
  -4 -15  -1   17.70    3.60
   4 -15   1   23.60    2.70
  -4  15  -1   22.30    8.80
   4  15   1   24.50    3.50
  -4  15  -1   21.20    3.50
   4  15   1   13.70    9.40
  -4  15  -1   22.10    3.60
   5 -15   1   39.10   10.30
   5 -15   1   41.00    2.60
  -5 -15  -1   32.90    5.10
  -5 -15  -1   54.29   14.10
  -5 -15  -1   36.50    5.10
   5 -15   1   39.10    3.40
  -5 -15  -1   34.60    4.50
   5 -15   1   36.60    2.40
   5  15   1   39.30    3.70
  -5  15  -1   33.20    4.40
  -5  15  -1   35.50   10.50
   5  15   1   38.00   11.80
  -6 -15  -1   27.10    4.60
  -6 -15  -1   23.90   12.80
  -6 -15  -1   17.20    3.20
   6 -15   1   21.90    9.40
  -6 -15  -1   21.30    4.10
   6  15   1   20.00    2.60
  -6  15  -1   24.50    9.30
   6  15   1   10.40   10.80
  -7 -15  -1   54.09    6.30
  -7 -15  -1   49.40    5.00
   7 -15   1   53.39    3.90
  -7 -15  -1   57.39    7.00
   7 -15   1   77.69   12.50
   7  15   1   45.90   14.40
   7  15   1   57.49    3.50
  -7  15  -1   39.80   10.80
  -7  15  -1   56.79    5.20
  -8 -15  -1   16.80   15.20
  -8 -15  -1    8.80    2.60
  -8 -15  -1    7.70    3.60
   8 -15   1   11.00    1.90
  -8 -15  -1    7.40    3.00
  -8 -15  -1  -10.90   16.60
   8 -15   1   16.30   10.30
  -8  15  -1    8.60    2.00
  -9 -15  -1   14.00    3.30
  -9 -15  -1   20.10    4.20
  -9 -15  -1    5.00   20.20
   9 -15   1    7.20    9.60
  -9 -15  -1   14.20    3.90
  -9  15  -1   16.90    8.50
  -9  15  -1   18.40    3.00
  10 -15   1   -1.40    9.20
 -10 -15  -1    0.80    2.40
 -10 -15  -1   -1.80    5.20
 -10 -15  -1   -2.80   23.10
 -10 -15  -1   -1.60    3.10
 -10  15  -1    2.10    2.10
 -11 -15  -1   -4.10    3.20
 -11 -15  -1    1.90    2.50
 -11  15  -1   -1.10    2.30
 -12 -15  -1   -1.60    2.80
 -12 -15  -1    4.90    4.00
 -12 -16   1    2.30    3.40
 -12 -16   1    7.00    3.70
 -12  16   1    4.60    3.10
 -11 -16   1   16.50    4.60
 -11 -16   1   10.00    3.40
  11 -16  -1   12.40   12.50
 -11  16   1   20.50    3.50
 -11  16   1   15.50   11.00
 -10 -16   1    3.00    2.50
  10 -16  -1   -3.80   12.60
 -10 -16   1   -0.60    2.90
 -10 -16   1   -9.20   23.30
 -10  16   1   11.80   11.90
 -10  16   1   -4.50    2.10
   9 -16  -1    3.90    3.60
  -9 -16   1  -23.00   20.50
   9 -16  -1    3.50   12.30
  -9 -16   1   -2.20    2.50
  -9 -16   1    0.60    3.60
  -9 -16   1   -1.20    1.70
  -9  16   1    0.10   11.70
  -9  16   1    1.10    2.00
  -8 -16   1  -47.20   18.50
  -8 -16   1   -6.10   15.50
  -8 -16   1    2.90    3.50
   8 -16  -1    1.90    2.00
  -8 -16   1    2.60    2.30
   8 -16  -1    7.20   11.90
  -8  16   1   23.10   11.60
  -8  16   1    3.20    1.90
  -7 -16   1   89.79    6.60
   7 -16  -1   86.59    5.60
  -7 -16   1  109.79   23.60
  -7 -16   1   90.49    7.10
   7 -16  -1   89.89   15.30
  -7 -16   1   87.09    7.90
   7  16  -1   91.79    4.60
  -7  16   1   90.09    6.00
   7  16  -1   92.39    4.90
  -7  16   1   90.29   16.10
   6 -16  -1   30.40    3.70
  -6 -16   1   42.10    6.00
   6 -16  -1   40.80   11.80
  -6 -16   1   49.80   14.80
   6 -16  -1   30.10    2.40
   6 -16  -1   37.80    2.50
  -6 -16   1   37.80    5.30
  -6 -16   1   35.00    4.50
   6  16  -1   32.50    3.50
  -6  16   1   38.60    3.90
  -6  16   1   34.50   12.00
   5 -16  -1    7.60    9.00
  -5 -16   1   -5.50   11.00
   5 -16  -1    1.20    1.20
   5 -16  -1   -2.00    1.30
  -5 -16   1    1.60    1.80
   5 -16  -1   -1.10    1.30
  -5 -16   1   -2.10    2.30
  -5 -16   1    1.40    1.90
  -5  16   1   -0.80    1.40
  -5  16   1   14.80    9.40
   5  16  -1   -0.80    1.50
   5  16  -1    6.60    9.90
   4 -16  -1    1.20    1.30
   4 -16  -1    3.40    1.60
  -4 -16   1   -0.60    2.30
   4 -16  -1   -6.10    7.70
   4 -16  -1    0.80    1.40
  -4 -16   1    2.60    2.20
  -4 -16   1   -1.00    1.50
  -4 -16   1   -6.40   10.80
   4  16  -1    1.80    2.00
  -4  16   1    7.70    8.80
   4  16  -1   -2.00    8.80
  -4  16   1    0.40    1.40
   3 -16  -1   34.40    3.00
  -3 -16   1   37.30   13.30
  -3 -16   1   33.80    4.90
  -3 -16   1   38.80    5.00
   3 -16  -1   42.80   11.00
   3  16  -1   34.10    4.80
  -3  16   1   36.60    4.30
  -3  16   1   61.49   13.60
   3  16  -1   43.50   12.20
  -2 -16   1    7.10   10.00
   2 -16  -1    6.90    1.70
  -2 -16   1    7.80    2.40
   2 -16  -1    4.80    2.00
  -2 -16   1    3.40    2.20
   2 -16  -1    7.20    2.20
   2 -16  -1   25.00    9.90
   2  16  -1    6.60    2.80
  -2  16   1    9.60    2.30
   2  16  -1   -5.00    7.90
  -2  16   1   10.40    9.30
  -1 -16   1   36.00   11.70
  -1 -16   1   34.50    4.30
   1 -16  -1   31.30    3.90
  -1 -16   1   33.00    4.70
   1 -16  -1   24.20    3.50
   1 -16  -1   20.80   10.70
  -1 -16   1   25.40    3.90
   1 -16  -1   30.60    4.20
  -1  16   1   25.40    3.50
  -1  16   1   41.40   12.00
   1  16  -1   24.10   10.30
   1  16  -1   28.30    4.60
   0 -16   1   30.40   10.20
   0 -16   1   35.00    4.30
   0 -16  -1   37.30    4.40
   0 -16  -1   41.00    4.90
   0 -16   1   36.20    4.50
   0 -16  -1   43.70    4.40
   0 -16  -1   55.69   12.90
   0  16   1   47.60   11.40
   0  16  -1   34.70    3.50
   0  16  -1   33.60   11.20
   0  16   1   35.30    3.60
  -1 -16  -1  132.49    8.10
   1 -16   1  108.79   16.50
  -1 -16  -1  155.18    8.60
  -1 -16  -1  117.49   17.00
  -1 -16  -1  131.09    8.00
   1 -16   1  117.69    7.30
   1 -16   1  150.18    7.80
   1 -16   1  132.59    7.00
  -1  16  -1  136.59    7.50
  -1  16  -1  171.18   20.40
   1  16   1  139.09    7.80
   1  16   1  123.59    8.20
   1  16   1  134.59   19.10
  -2 -16  -1   88.09    7.90
   2 -16   1   93.29    5.20
   2 -16   1   93.39    6.10
   2 -16   1   94.19    6.70
  -2 -16  -1   99.59    6.60
   2 -16   1  128.99   17.20
  -2 -16  -1   97.19   16.90
  -2 -16  -1   96.89    6.90
  -2  16  -1   90.29    5.90
   2  16   1  162.88   20.50
   2  16   1   85.49    6.50
  -2  16  -1  111.89   16.20
   3 -16   1    3.40    1.70
  -3 -16  -1    5.90    2.50
   3 -16   1    6.00    1.70
  -3 -16  -1   12.20    3.10
   3 -16   1    6.10    1.70
  -3 -16  -1    8.20    9.30
  -3 -16  -1    4.10    1.90
  -3  16  -1    0.30    8.10
   3  16   1    6.20    2.40
   3  16   1   13.40    9.50
  -3  16  -1    5.30    1.90
  -4 -16  -1    6.90   10.30
  -4 -16  -1    7.10    2.90
  -4 -16  -1    7.40    2.50
   4 -16   1    6.50    1.60
  -4 -16  -1    3.20    2.10
   4 -16   1    5.50    1.70
   4 -16   1    0.00    7.70
  -4  16  -1    5.40    8.40
   4  16   1   10.50    2.70
  -4  16  -1    8.20    2.30
   4  16   1    6.20   10.50
   5 -16   1   53.99    4.10
  -5 -16  -1   61.99   14.90
  -5 -16  -1   42.00    5.80
   5 -16   1   41.30    2.90
   5 -16   1   43.70    2.90
  -5 -16  -1   51.29    5.20
  -5 -16  -1   36.60    4.70
  -5  16  -1   39.50    4.50
   5  16   1   43.80    4.00
  -5  16  -1   27.30   10.80
   5  16   1   47.20   12.60
  -6 -16  -1    0.10    1.80
   6 -16   1   -1.30    1.40
  -6 -16  -1   -1.00    2.70
   6 -16   1    7.20    9.00
  -6 -16  -1  -12.40   12.10
  -6 -16  -1   -1.20    1.80
   6  16   1    3.60   11.00
  -6  16  -1    1.70    8.60
   6  16   1    0.50    1.50
  -6  16  -1    1.30    1.50
  -7 -16  -1   15.70    4.10
   7 -16   1    3.40    9.90
   7 -16   1   12.70    2.30
  -7 -16  -1   18.20    3.30
  -7 -16  -1   14.70    3.70
  -7  16  -1   13.70    2.70
  -7  16  -1   24.70    9.50
   7  16   1   12.90    2.20
   8 -16   1    2.40    1.60
  -8 -16  -1   -1.50    2.50
  -8 -16  -1    4.90   19.40
  -8 -16  -1    0.00    2.20
  -8 -16  -1    4.30    3.60
   8 -16   1    9.50   10.70
  -8 -16  -1   14.50   16.40
   8  16   1    3.00    1.00
  -8  16  -1    0.30    1.70
  -9 -16  -1   -8.30   21.40
  -9 -16  -1   10.20    3.70
   9 -16   1   24.80   11.50
  -9 -16  -1    7.40    2.90
  -9 -16  -1   12.40    4.20
  -9  16  -1    7.00    2.30
  -9  16  -1    4.50    9.70
 -10 -16  -1    0.40    2.30
 -10 -16  -1   18.30   26.00
 -10 -16  -1    3.60    3.40
  10 -16   1   -9.10   10.70
 -10  16  -1    1.80    2.20
 -11 -16  -1    7.10    3.30
 -11 -16  -1    2.80    3.90
 -11  16  -1   10.30    2.80
 -12 -16  -1    2.00    3.00
 -12 -16  -1    1.90    4.20
 -12 -17   1    1.80    4.00
 -12 -17   1    2.20    3.10
 -12  17   1    2.10    3.40
 -11 -17   1   18.00    4.70
  11 -17  -1   10.00   14.50
 -11  17   1   12.60   12.50
 -11  17   1   15.20    3.70
 -10 -17   1   -0.10    3.10
 -10 -17   1    1.10    2.60
  10 -17  -1    1.60   14.70
 -10  17   1    3.40   12.40
 -10  17   1    2.70    2.50
   9 -17  -1   14.90   15.00
  -9 -17   1   30.20    5.20
  -9 -17   1   19.40    5.00
  -9 -17   1   47.40   26.20
  -9 -17   1   27.30    4.50
  -9  17   1   14.40   13.40
  -8 -17   1    1.80    2.40
   8 -17  -1    2.30    2.30
  -8 -17   1   -3.20   17.20
  -8 -17   1    3.30    2.70
  -8 -17   1   -2.40    3.50
   8 -17  -1   -3.80   13.10
  -8 -17   1  -10.80   20.20
  -8  17   1    0.70    2.00
  -8  17   1  -25.00   11.60
   8  17  -1    0.50    1.10
  -7 -17   1    1.00    3.30
  -7 -17   1   -1.30    2.00
   7 -17  -1   -3.20    3.60
  -7 -17   1    3.60    2.30
  -7 -17   1   24.30   20.00
   7 -17  -1   -5.70   10.80
   7  17  -1    0.80    1.70
  -7  17   1    2.40    2.00
  -7  17   1   -1.00   12.30
  -6 -17   1    0.60    2.80
   6 -17  -1   18.10   11.80
  -6 -17   1    2.40    2.50
   6 -17  -1    0.20    1.20
  -6 -17   1   -5.80   14.70
   6 -17  -1    0.30    1.80
   6 -17  -1    2.90    1.10
  -6 -17   1    0.90    2.00
  -6  17   1   -0.10    1.80
  -6  17   1   -0.50   11.20
   6  17  -1    0.50    1.90
   5 -17  -1   12.30    2.30
  -5 -17   1   12.70    2.90
  -5 -17   1   12.20    3.90
   5 -17  -1   12.10    1.90
  -5 -17   1   10.10   13.20
   5 -17  -1   -5.60   10.30
  -5 -17   1   14.00    3.00
   5  17  -1   10.30    2.70
   5  17  -1   20.00   11.80
  -5  17   1   17.00   11.30
  -5  17   1   16.50    3.00
   4 -17  -1   52.19    4.50
  -4 -17   1   40.30   15.00
  -4 -17   1   45.50    6.10
  -4 -17   1   46.10    4.60
   4 -17  -1   69.39   21.30
  -4 -17   1   47.20    4.90
  -4  17   1   46.80    4.40
  -4  17   1   51.09   13.50
   4  17  -1   45.50    4.70
   4  17  -1   41.80   12.70
  -3 -17   1    4.80    2.20
   3 -17  -1    2.20    1.70
  -3 -17   1    0.90    2.30
   3 -17  -1   11.30    8.70
   3 -17  -1    0.80    1.60
  -3 -17   1    2.90   11.00
  -3 -17   1    0.60    1.60
   3 -17  -1   -0.70    1.30
   3  17  -1    2.30    2.40
  -3  17   1    2.60    1.90
  -3  17   1    6.10    9.50
   3  17  -1   -6.10    8.90
  -2 -17   1    5.40    2.70
   2 -17  -1    4.10    1.80
   2 -17  -1    3.80    1.80
  -2 -17   1    4.40    2.00
   2 -17  -1    3.20    1.80
  -2 -17   1   -0.60   10.60
   2 -17  -1    9.40    9.60
  -2 -17   1    1.20    1.80
   2  17  -1    3.90   10.30
   2  17  -1    7.40    2.80
  -2  17   1    2.10    8.70
  -2  17   1    5.30    1.80
   1 -17  -1    2.20    2.10
  -1 -17   1    2.50    1.80
  -1 -17   1    2.20    1.70
   1 -17  -1   -5.80    8.40
  -1 -17   1    2.60   10.50
   1 -17  -1    3.90    2.20
   1  17  -1   13.00    9.80
  -1  17   1   -8.50    9.10
  -1  17   1    6.70    2.10
   0 -17   1   28.60    4.00
   0 -17  -1   26.70    4.00
   0 -17   1   27.10    4.00
   0 -17  -1   21.90    3.60
   0 -17   1   28.10   12.20
   0 -17  -1   42.60   11.60
   0  17  -1   35.80   11.40
   0  17  -1   29.90    4.00
   0  17   1   25.50    3.60
   0  17   1   27.50   11.60
   1 -17   1   15.10    9.40
  -1 -17  -1    4.70   10.10
  -1 -17  -1    3.00    2.00
   1 -17   1    5.60    1.80
  -1 -17  -1    7.40    2.10
  -1 -17  -1    6.20    2.30
  -1  17  -1    3.70    1.80
  -1  17  -1    3.80    9.00
   1  17   1   -0.40    1.40
   1  17   1    4.50    9.80
   2 -17   1   59.09   13.60
  -2 -17  -1   58.29    6.40
   2 -17   1   46.10    4.30
   2 -17   1   52.39    4.30
  -2 -17  -1   67.59   14.90
  -2 -17  -1   36.30    4.90
   2 -17   1   47.70    3.60
   2  17   1   43.80    5.40
   2  17   1   21.30   10.50
  -2  17  -1   45.80    4.30
  -2  17  -1   47.00   12.60
  -3 -17  -1   22.50   12.60
  -3 -17  -1   21.00    3.90
   3 -17   1   25.30    2.90
   3 -17   1   30.20    5.70
  -3 -17  -1   27.20    4.10
   3 -17   1   27.30    3.80
  -3 -17  -1   33.40    5.30
  -3  17  -1   22.00    3.60
   3  17   1   22.60    3.80
   3  17   1   25.60   12.10
  -3  17  -1   31.40   11.00
  -4 -17  -1   23.70    3.80
  -4 -17  -1   22.10    3.80
   4 -17   1   22.70   10.10
   4 -17   1   29.70    2.70
  -4 -17  -1   25.70   14.10
  -4 -17  -1   23.90    4.30
   4 -17   1   32.10    3.40
  -4  17  -1   33.90    4.30
   4  17   1   21.10   11.80
  -4  17  -1   23.40   11.10
   4  17   1   25.20    3.80
   5 -17   1    0.90    1.30
  -5 -17  -1   16.30   13.10
  -5 -17  -1    0.20    2.10
  -5 -17  -1    3.00    2.20
  -5 -17  -1    0.80    2.70
   5 -17   1   -0.80    9.20
   5 -17   1    1.90    1.20
   5 -17   1    0.80    1.60
  -5  17  -1   -1.40    1.60
   5  17   1    5.10    2.40
   5  17   1   11.80   12.30
  -6 -17  -1   -4.40    2.60
  -6 -17  -1   -3.70   14.00
   6 -17   1    7.00    9.70
  -6 -17  -1    1.10    1.80
   6 -17   1    2.30    1.70
  -6 -17  -1   -0.70    2.00
  -6  17  -1    1.30    1.90
   6  17   1    5.50    2.00
   6  17   1   -4.90   11.60
  -6  17  -1    4.70    9.80
   7 -17   1   38.40    3.70
  -7 -17  -1   48.60    8.50
  -7 -17  -1   28.20   18.10
   7 -17   1   24.20   11.40
  -7 -17  -1   33.20    5.70
  -7 -17  -1   41.90    5.80
  -7  17  -1   47.00    4.30
   7  17   1   26.70   14.20
   7  17   1   40.70    3.50
  -7  17  -1   35.50   12.10
  -8 -17  -1   18.90    5.00
  -8 -17  -1    9.60   21.80
   8 -17   1   15.00    2.50
  -8 -17  -1   16.30    4.10
  -8 -17  -1   19.90    3.70
   8 -17   1   26.80   12.40
  -8  17  -1   10.30    2.60
  -9 -17  -1   68.19   27.80
   9 -17   1   31.20   13.20
  -9 -17  -1   29.70    4.80
  -9 -17  -1   32.50    5.40
  -9 -17  -1   22.80    5.60
  -9  17  -1   25.80    4.10
  -9  17  -1   44.90   12.40
 -10 -17  -1   -3.90    3.10
 -10 -17  -1   -2.70    2.50
  10 -17   1   -6.00   12.70
 -10  17  -1   -1.70    2.40
 -11 -17  -1    1.30    3.00
 -11 -17  -1   -4.90    3.40
 -11  17  -1    4.00    3.00
 -12 -17  -1    4.80    4.50
 -12 -17  -1    0.30    3.50
 -12  18   1   -4.20    3.40
 -11 -18   1    8.50    4.20
 -11 -18   1    7.20    3.10
  11 -18  -1  -22.30   15.60
 -11  18   1   -3.10   13.90
 -11  18   1    1.00    3.00
 -10 -18   1    0.70    2.80
  10 -18  -1   14.10   16.70
 -10 -18   1    7.20    3.70
 -10  18   1    7.40    3.10
 -10  18   1   13.30   14.60
  -9 -18   1   14.10   26.80
   9 -18  -1   19.20   15.80
  -9  18   1   33.70   15.10
  -8 -18   1   18.20    4.10
   8 -18  -1   21.10    3.40
  -8 -18   1   22.20    4.90
  -8 -18   1  -20.50   23.40
  -8 -18   1   23.10    4.60
   8 -18  -1   21.70   15.00
   8  18  -1   22.80    2.30
  -8  18   1   23.90    3.90
  -8  18   1   12.80   14.30
  -7 -18   1   24.80   20.90
  -7 -18   1  -11.20   17.00
  -7 -18   1    6.80    3.00
  -7 -18   1    5.10    4.10
   7 -18  -1    1.00   12.40
  -7  18   1    9.20    2.80
  -7  18   1   -7.40   12.50
   7  18  -1    5.40    2.20
   6 -18  -1    0.30    1.40
   6 -18  -1    2.40   11.90
  -6 -18   1    2.90    2.30
  -6 -18   1   26.90   16.90
  -6 -18   1    0.70    2.20
   6 -18  -1    1.50    1.30
   6 -18  -1    2.40    2.00
  -6 -18   1   -1.60    5.30
   6  18  -1    1.60    2.20
  -6  18   1   -0.90   11.00
  -6  18   1    0.70    1.80
  -5 -18   1   33.80    4.80
  -5 -18   1   35.20    5.90
  -5 -18   1   20.50   14.90
   5 -18  -1   42.70    3.70
   5 -18  -1   40.20   13.10
  -5 -18   1   48.20    5.90
   5 -18  -1   43.00    3.40
   5  18  -1   50.29   14.90
  -5  18   1   16.70   12.40
  -5  18   1   38.80    4.80
   5  18  -1   40.00    4.70
   4 -18  -1    1.30    1.50
  -4 -18   1    9.20   13.50
  -4 -18   1   -1.00    1.90
  -4 -18   1    1.10    1.70
  -4 -18   1    0.90    3.00
   4 -18  -1    0.70    1.50
   4 -18  -1   -0.10    1.90
  -4  18   1    0.50   10.30
  -4  18   1   -2.10    1.70
   4  18  -1    1.10    2.30
   4  18  -1   -0.20   10.70
   3 -18  -1    1.70    1.60
  -3 -18   1    1.10   11.20
  -3 -18   1   -2.20    2.40
  -3 -18   1    0.50    1.90
   3 -18  -1   11.60    9.40
  -3 -18   1    4.60    2.30
   3 -18  -1    3.30    1.90
   3 -18  -1    0.90    1.60
  -3  18   1    3.10    1.80
   3  18  -1    4.20   11.20
   3  18  -1   -1.00    2.50
  -3  18   1  -18.90   10.20
   2 -18  -1    0.30    1.70
  -2 -18   1    2.40    2.00
   2 -18  -1    0.50    9.60
   2 -18  -1    2.90    2.10
  -2 -18   1    0.70    1.90
  -2 -18   1    4.50   10.60
  -2  18   1   11.50   10.20
  -2  18   1    0.90    1.70
   2  18  -1    1.40   10.00
  -1 -18   1   23.00   11.60
  -1 -18   1   19.50    3.40
   1 -18  -1   25.10    3.90
  -1 -18   1   25.00    4.20
   1 -18  -1   23.10   11.40
   1 -18  -1   30.70    4.40
   1  18  -1   11.60   10.90
  -1  18   1   25.00   12.70
  -1  18   1   28.00    4.20
   0 -18   1   10.80    3.20
   0 -18   1   14.50   11.60
   0 -18  -1   17.70    3.30
   0 -18  -1   15.30    3.40
   0 -18  -1   15.10   10.60
   0 -18   1   21.80    3.60
   0  18  -1   19.10   11.00
   0  18   1   22.70   12.90
   0  18  -1   15.80    3.00
   0  18   1   15.40    3.30
  -1 -18  -1   25.30    4.20
  -1 -18  -1   22.90    4.10
   1 -18   1   23.30    3.60
  -1 -18  -1   14.80   11.70
   1 -18   1   19.80    3.30
   1 -18   1   17.20   12.20
  -1  18  -1   38.10   13.40
   1  18   1   27.70    3.90
  -1  18  -1   31.20    4.20
   1  18   1   36.50   13.80
  -2 -18  -1   47.30   15.30
  -2 -18  -1   43.10    5.50
  -2 -18  -1   39.90    5.10
   2 -18   1   41.70    4.00
  -2 -18  -1   32.90    5.00
   2 -18   1   38.80    3.90
   2 -18   1   30.00   12.00
  -2  18  -1   28.60   11.70
  -2  18  -1   35.70    4.60
   2  18   1   26.10   11.90
   3 -18   1    0.90    1.40
   3 -18   1   -1.60    9.20
  -3 -18  -1    6.50    2.30
   3 -18   1    4.00    1.80
  -3 -18  -1   -0.10    2.10
  -3 -18  -1    6.60    2.90
   3 -18   1    5.80    2.20
  -3 -18  -1    7.10   11.30
  -3  18  -1    2.20    9.50
  -3  18  -1    7.20    2.40
   3  18   1   -8.20   11.90
  -4 -18  -1    1.50    2.30
   4 -18   1    3.30    1.60
   4 -18   1   -0.20    1.60
  -4 -18  -1    2.50    1.90
  -4 -18  -1    0.00    2.60
   4 -18   1   -7.90    9.60
  -4 -18  -1    8.60   13.40
  -4  18  -1   -8.10   10.10
  -4  18  -1    1.10    1.90
   4  18   1   -1.00    2.10
   4  18   1   -3.50   12.30
  -5 -18  -1    2.30    3.10
   5 -18   1   -1.10    1.10
  -5 -18  -1   -2.00    2.30
  -5 -18  -1    2.80    2.00
   5 -18   1   -0.40    1.20
  -5 -18  -1  -20.90   13.00
   5 -18   1  -16.80    9.90
   5 -18   1   -1.00    1.80
   5  18   1   -0.20   12.50
  -5  18  -1   -0.40    1.80
  -5  18  -1    3.50   11.80
   5  18   1   -1.10    2.10
   6 -18   1   -4.80   11.30
   6 -18   1    5.30    1.10
  -6 -18  -1    0.70    2.20
  -6 -18  -1    6.30    2.90
  -6 -18  -1    0.30    3.40
   6 -18   1    2.80    2.00
  -6  18  -1    2.60   10.50
   6  18   1    7.00    2.40
   6  18   1   -6.80   13.00
  -6  18  -1    2.20    1.90
  -7 -18  -1   23.10    5.00
   7 -18   1   23.30   12.10
  -7 -18  -1  -11.10   16.30
  -7 -18  -1   19.30    4.00
   7 -18   1   20.50    2.90
  -7 -18  -1   28.90    5.40
   7  18   1   33.60   16.10
   7  18   1   23.80    3.30
  -7  18  -1   21.10   12.10
  -7  18  -1   25.20    3.90
   8 -18   1    2.40   13.50
  -8 -18  -1   13.80    4.40
   8 -18   1    6.70    2.30
  -8 -18  -1    5.60    4.30
  -8 -18  -1   25.70   24.30
  -8 -18  -1    7.70    3.50
   8  18   1    8.60    2.10
  -8  18  -1   10.10    2.80
   9 -18   1   23.30   14.50
  -9 -18  -1    9.70   26.50
  -9 -18  -1   16.40    4.00
  -9 -18  -1    6.90    3.00
  -9  18  -1   20.00   11.80
  -9  18  -1    7.40    2.70
 -10 -18  -1    0.90    3.30
 -10 -18  -1   -2.90    2.60
 -10  18  -1   -5.30    2.40
 -11 -18  -1    9.20    4.30
 -11 -18  -1   12.00    3.90
 -11  18  -1    2.30    3.20
  11 -19  -1   30.70   19.70
  10 -19  -1   -0.40   18.80
 -10 -19   1    5.70    3.60
 -10 -19   1    0.60    2.90
 -10  19   1    4.60    3.30
 -10  19   1   16.70   16.20
   9 -19  -1   10.00   16.90
  -9 -19   1   26.90   27.90
  -9 -19   1    9.10    3.40
  -9 -19   1   10.60    3.80
  -9  19   1    5.20    2.90
  -9  19   1   -9.60   15.30
  -8 -19   1   -1.50    2.70
  -8 -19   1   18.70   29.10
   8 -19  -1   -1.80    2.40
  -8 -19   1    0.60    4.20
   8 -19  -1    7.40   16.40
  -8 -19   1    6.10    3.00
   8  19  -1    0.70    1.40
  -8  19   1   -9.80   14.10
  -8  19   1   -2.30    2.40
   8  19  -1    1.40    1.70
  -7 -19   1  -35.30   20.70
   7 -19  -1   -0.60    2.70
   7 -19  -1   -8.70   14.10
  -7 -19   1   -8.10    4.30
  -7 -19   1    5.30    2.80
  -7 -19   1    2.90    2.50
  -7 -19   1    4.50   18.80
   7  19  -1    1.30    2.20
  -7  19   1    9.00   14.20
  -7  19   1   -2.70    2.00
   6 -19  -1    0.60    1.50
   6 -19  -1    1.90    1.40
  -6 -19   1   -3.80    2.00
  -6 -19   1   -2.80    3.70
   6 -19  -1   -1.90    1.90
  -6 -19   1   -1.90    2.50
   6 -19  -1   15.90   15.20
  -6  19   1    1.40    2.00
  -6  19   1  -15.40   12.40
   6  19  -1   -3.90    3.00
  -5 -19   1    0.40    2.10
   5 -19  -1   -6.70   11.90
   5 -19  -1    0.90    2.20
  -5 -19   1    3.10   15.10
  -5 -19   1    2.70    2.20
  -5 -19   1    3.00    3.40
  -5  19   1    1.40    1.80
   5  19  -1    2.30    2.50
  -5  19   1    3.30   12.00
   5  19  -1   -0.30   13.20
   4 -19  -1    1.30    2.00
   4 -19  -1    3.70    2.10
  -4 -19   1   -1.70   14.90
   4 -19  -1    1.40    2.00
  -4 -19   1    4.80    2.70
  -4 -19   1    1.90    2.10
  -4 -19   1   -4.10    3.50
  -4  19   1    1.90    1.90
   4  19  -1  -17.40   12.60
  -4  19   1    5.80   11.70
   3 -19  -1   18.40    3.40
   3 -19  -1   25.90   12.50
   3 -19  -1   19.80    3.70
  -3 -19   1   18.60    3.80
  -3 -19   1   15.10    3.60
  -3  19   1   21.30    3.90
  -3  19   1   33.00   13.50
   2 -19  -1   67.09    5.70
  -2 -19   1   76.69    6.40
  -2 -19   1   65.89   16.60
  -2 -19   1   71.19    6.00
   2 -19  -1   61.39    5.50
   2 -19  -1   82.29   16.60
   2  19  -1   42.50   15.00
  -2  19   1   65.99    5.60
  -2  19   1   43.50   14.80
  -1 -19   1    7.00   12.80
  -1 -19   1    5.70    2.40
   1 -19  -1    3.20    2.00
   1 -19  -1    3.80    2.20
   1 -19  -1   -5.50   10.60
  -1 -19   1    1.30    2.10
   1  19  -1   -5.90   11.70
  -1  19   1    5.40    2.20
  -1  19   1   -6.70   11.10
   0 -19   1   10.30    2.90
   0 -19   1    8.50    2.70
   0 -19  -1   10.20    3.00
   0 -19  -1    8.10    3.00
   0 -19   1   24.30   12.00
   0 -19  -1   -0.30   12.00
   0  19   1    7.70   12.60
   0  19   1   10.20    2.90
   0  19  -1   10.20    2.60
   0  19  -1   -5.90    9.70
   1 -19   1    0.70    1.90
  -1 -19  -1    1.40    2.20
  -1 -19  -1   18.60   12.30
   1 -19   1   -0.80    1.60
   1 -19   1  -12.70   11.50
  -1 -19  -1    2.40    2.20
   1  19   1   -1.50    1.40
   1  19   1   -0.50   12.20
  -1  19  -1    7.90   11.20
  -1  19  -1    0.80    1.60
  -2 -19  -1    3.80    2.30
   2 -19   1    1.40    1.70
  -2 -19  -1    2.60   12.80
   2 -19   1   23.10   12.10
   2 -19   1    7.40    2.10
  -2 -19  -1    4.00    2.50
   2  19   1    2.30   12.10
  -2  19  -1    2.40    2.30
  -2  19  -1   21.90   12.00
   3 -19   1   35.00    5.20
  -3 -19  -1   34.70    5.00
   3 -19   1   44.80   13.10
   3 -19   1   41.10    4.50
   3 -19   1   36.60    3.30
  -3 -19  -1   42.10   14.50
  -3 -19  -1   39.60    5.60
   3  19   1   16.80   14.10
  -3  19  -1   38.10    5.00
  -3  19  -1   54.99   14.00
   4 -19   1   39.80    3.70
   4 -19   1   41.40    3.70
  -4 -19  -1   39.70    5.90
   4 -19   1   37.40    4.60
  -4 -19  -1   48.10    5.90
   4 -19   1   32.70   12.40
  -4 -19  -1   48.00    6.40
  -4 -19  -1   39.70   16.80
  -4  19  -1   51.89   13.60
   4  19   1   20.50   14.00
  -4  19  -1   43.90    4.40
  -5 -19  -1    1.30    2.60
  -5 -19  -1  -20.30   13.60
   5 -19   1    2.30    1.50
   5 -19   1    3.50    1.60
   5 -19   1    3.20    2.00
  -5 -19  -1    4.60    2.30
   5 -19   1  -14.40   11.20
  -5 -19  -1    6.10    3.70
   5  19   1   -5.70   13.40
  -5  19  -1   16.30   11.40
   5  19   1    0.50    2.50
  -5  19  -1    2.90    1.90
   6 -19   1    1.20    2.00
   6 -19   1   -7.50   11.50
   6 -19   1    2.30    1.10
  -6 -19  -1    2.10    2.90
  -6 -19  -1    1.50    2.60
  -6  19  -1   -1.20   11.20
   6  19   1    0.90    2.20
  -6  19  -1    0.10    2.10
   6  19   1   -3.00   16.30
   7 -19   1   11.70   14.20
  -7 -19  -1   12.50    3.40
  -7 -19  -1  -15.00   18.20
  -7 -19  -1   25.00    5.10
   7 -19   1   16.40    3.10
   7  19   1   15.10    3.00
   7  19   1   -7.70   15.70
  -7  19  -1   12.50    3.20
  -7  19  -1   16.60   13.00
  -8 -19  -1    6.80    3.70
   8 -19   1   13.60   15.20
  -8 -19  -1    2.20    5.20
  -8 -19  -1  -39.00   25.60
   8 -19   1    5.90    2.50
  -8 -19  -1    7.60    3.00
  -8  19  -1   10.50    2.80
   8  19   1    4.70    2.10
  -9 -19  -1    2.80    3.00
   9 -19   1   23.50   16.30
  -9 -19  -1    5.60    3.60
  -9  19  -1   12.70   12.90
  -9  19  -1    8.60    3.00
 -10 -19  -1    0.80    3.10
 -10 -19  -1   -2.70    3.50
 -10  19  -1    0.60    2.80
 -11 -19  -1   -1.10    4.60
 -11 -19  -1   -5.00    2.90
 -11  19  -1   11.90    3.70
 -11 -20   1    0.80    4.30
 -11 -20   1    2.50    3.40
 -11  20   1    3.90    3.80
 -10 -20   1    5.40    3.90
  10 -20  -1   15.30   31.30
  -9 -20   1   -1.00    3.30
  -9 -20   1    0.20    2.80
   9 -20  -1   -3.80   19.10
  -9  20   1   -1.80    2.50
  -9  20   1    1.60   16.60
  -8 -20   1    1.80    2.70
  -8 -20   1    4.00    3.40
  -8 -20   1    0.60   27.70
   8 -20  -1   -1.20   18.50
  -8  20   1   -0.60    2.40
  -8  20   1   23.20   16.70
   8  20  -1    1.80    1.80
  -7 -20   1   17.60    5.00
  -7 -20   1   25.00    5.20
  -7 -20   1   66.89   24.30
  -7 -20   1   -7.60   24.20
   7 -20  -1    2.20   16.90
  -7 -20   1   22.10    3.70
   7 -20  -1   23.80    4.00
   7  20  -1   20.30    3.40
  -7  20   1   17.30    3.90
  -7  20   1   28.70   16.60
  -6 -20   1    6.80    4.40
  -6 -20   1    7.90    2.90
  -6 -20   1    5.70    3.50
   6 -20  -1    8.60    2.20
   6 -20  -1   12.80    2.20
   6 -20  -1    7.70    2.90
  -6  20   1    8.50    2.90
   6  20  -1    8.40    3.20
  -6  20   1  -15.30   13.90
  -5 -20   1  -11.10   16.80
  -5 -20   1    8.40    3.30
   5 -20  -1    6.40   13.90
   5 -20  -1   10.70    2.50
  -5 -20   1    5.00    2.50
   5 -20  -1    8.80    2.30
   5  20  -1   20.70   16.40
  -5  20   1    6.50   13.50
  -5  20   1   10.90    2.60
   4 -20  -1   18.90    3.50
  -4 -20   1   16.70    3.50
  -4 -20   1   28.00   17.70
  -4 -20   1   17.40    4.10
   4  20  -1   21.30   14.20
  -4  20   1   20.20    3.70
  -4  20   1    3.10   13.30
   3 -20  -1   46.80    5.60
  -3 -20   1   20.30   16.40
  -3 -20   1   40.90    5.40
   3 -20  -1   38.70   13.90
  -3 -20   1   24.80    4.50
   3 -20  -1   32.40    4.30
  -3  20   1   25.40    4.30
   3  20  -1    7.00   15.00
  -3  20   1   53.79   15.90
  -2 -20   1   26.80    4.40
   2 -20  -1    1.50   14.30
   2 -20  -1   32.60    4.60
   2 -20  -1   25.70    3.90
  -2 -20   1   33.10    4.60
  -2 -20   1    1.50   14.60
  -2  20   1   25.80    4.10
  -2  20   1   20.00   16.90
   2  20  -1   24.80   14.00
   1 -20  -1    6.10   12.50
   1 -20  -1    0.90    2.30
  -1 -20   1  -19.00   13.30
   1 -20  -1   -0.80    2.00
  -1 -20   1   -0.30    1.70
  -1 -20   1    1.90    2.00
  -1  20   1    2.00    2.00
  -1  20   1   -8.70   12.30
   1  20  -1   10.20   12.90
   0 -20  -1    4.00   13.10
   0 -20   1    1.20    1.90
   0 -20   1    1.80    2.00
   0 -20  -1    0.00    1.90
   0 -20   1    1.50   12.70
   0 -20  -1   -0.40    1.70
   0  20  -1    9.90   12.00
   0  20  -1   -0.60    1.60
   0  20   1   -1.70    2.10
   0  20   1    6.80   12.90
  -1 -20  -1   72.89    6.50
   1 -20   1   75.89   17.70
  -1 -20  -1   79.99   18.10
  -1 -20  -1   88.29    8.10
   1 -20   1   92.19    6.60
   1 -20   1   86.99    6.60
  -1  20  -1  116.09   19.20
   1  20   1   41.20   16.60
   1  20   1   92.29    6.50
  -1  20  -1   89.89    6.50
   2 -20   1   19.30    3.60
   2 -20   1   21.10    3.70
  -2 -20  -1   15.40    3.90
   2 -20   1    7.20   12.80
  -2 -20  -1   14.50    3.60
  -2 -20  -1   13.70   15.10
  -2  20  -1   13.50   12.30
   2  20   1    9.00   14.50
  -2  20  -1   14.80    3.00
  -3 -20  -1    3.50   13.60
  -3 -20  -1   10.90    3.10
  -3 -20  -1    3.90    2.50
   3 -20   1    5.40    2.00
   3 -20   1    7.30    2.70
   3 -20   1    9.20   12.30
  -3  20  -1    5.80   11.70
   3  20   1   -7.40   12.50
  -3  20  -1    9.00    2.60
   4 -20   1   10.00    2.30
  -4 -20  -1    4.20    2.80
  -4 -20  -1   -0.60   16.90
   4 -20   1    5.70    2.40
   4 -20   1    3.70    2.00
  -4 -20  -1    3.10    2.40
   4 -20   1   -0.20   12.30
   4  20   1   -7.20   14.10
  -4  20  -1    0.50    2.10
  -4  20  -1   32.90   13.20
   5 -20   1   47.40    3.80
   5 -20   1   39.80   14.70
  -5 -20  -1   48.40    6.20
  -5 -20  -1   43.60   19.00
  -5 -20  -1   45.40    6.40
   5 -20   1   48.20    4.70
   5 -20   1   43.40    3.70
  -5 -20  -1   49.40    6.20
  -5  20  -1   51.59   15.10
   5  20   1   67.59   19.40
  -5  20  -1   63.49    5.40
   6 -20   1    2.00    1.50
  -6 -20  -1    0.80   18.50
   6 -20   1    6.00    2.90
  -6 -20  -1   10.40    4.70
  -6 -20  -1    8.00    3.10
  -6 -20  -1   -2.60    4.00
   6 -20   1   -1.10   13.30
   6 -20   1    2.50    1.40
   6  20   1  -19.70   14.90
   6  20   1    3.10    2.90
  -6  20  -1    6.90    2.80
  -6  20  -1   -6.50   13.00
   7 -20   1   25.70    4.00
  -7 -20  -1   18.40    5.70
  -7 -20  -1   35.50    5.80
  -7 -20  -1   39.10    5.90
   7 -20   1   20.80   16.00
  -7  20  -1   34.10   15.20
  -7  20  -1   35.10    5.00
  -8 -20  -1   -0.50    2.50
  -8 -20  -1  -38.30   28.00
  -8 -20  -1   -1.40    3.30
   8 -20   1    9.70   17.40
  -8  20  -1   -1.20    2.50
  -9 -20  -1   10.00    3.70
   9 -20   1    5.50   18.40
  -9 -20  -1   11.90    4.30
  -9  20  -1   -6.80   14.00
  -9  20  -1    8.20    3.30
 -10 -20  -1   -7.80    3.80
 -10 -20  -1   -1.50    3.30
 -10  20  -1    5.60    3.60
 -11 -20  -1   17.70    6.50
 -11 -20  -1    8.90    5.60
 -11 -21   1    2.00    4.60
 -10 -21   1    3.70    3.50
 -10  21   1    1.00    3.70
   9 -21  -1    6.70   25.70
  -9 -21   1    9.00    3.50
  -9 -21   1   20.60    5.30
  -9  21   1    9.60    3.70
  -8 -21   1    2.60    3.50
  -8 -21   1    3.40    3.00
  -8 -21   1   33.90   32.00
   8 -21  -1  -23.80   18.90
  -8  21   1   -4.00   17.00
  -8  21   1    3.80    4.10
   8  21  -1    2.10    1.90
   7 -21  -1   18.00    1.80
   7 -21  -1   22.90   18.60
   7 -21  -1    8.10    3.20
  -7 -21   1    3.00   27.80
  -7 -21   1   16.80    4.00
  -7 -21   1    8.90    3.10
   7 -21  -1   13.80    1.60
   7  21  -1   11.30    3.50
  -7  21   1   16.40    3.50
  -7  21   1  -10.40   15.80
   6 -21  -1  -11.80   19.90
   6 -21  -1    2.40    2.50
   6 -21  -1    3.80    2.10
  -6 -21   1    1.90    2.80
  -6 -21   1    3.80    3.00
  -6 -21   1   19.30   21.10
   6 -21  -1    1.10    2.10
   6  21  -1    3.60    3.30
  -6  21   1    1.40    2.50
  -6  21   1  -16.00   16.40
  -5 -21   1   53.89   22.10
  -5 -21   1   26.30    4.70
   5 -21  -1   27.60    4.30
   5 -21  -1   50.29   18.40
   5 -21  -1   27.10    3.70
   5 -21  -1   25.10    3.60
  -5 -21   1   29.70    4.80
   5  21  -1   38.10   17.30
  -5  21   1    9.40   15.50
  -5  21   1   24.30    4.20
  -4 -21   1    4.30    3.10
  -4 -21   1   12.50    3.30
  -4 -21   1   -6.70   16.30
   4 -21  -1    4.10    2.40
   4 -21  -1    4.90    2.60
   4 -21  -1   -9.30   14.50
   4  21  -1   19.90   15.60
  -4  21   1    7.40    2.80
  -4  21   1   -3.40   14.00
   3 -21  -1    2.40    2.80
  -3 -21   1  -15.50   16.30
  -3 -21   1   10.50    4.60
   3 -21  -1   18.30   14.50
   3 -21  -1    4.50    2.30
  -3 -21   1    2.10    2.60
   3  21  -1   13.00   14.90
  -3  21   1   -3.10    2.10
  -3  21   1    4.20   14.50
   2 -21  -1   20.20   14.00
   2 -21  -1   -0.40    2.00
  -2 -21   1   14.20   14.90
  -2 -21   1   -0.10    2.30
   2 -21  -1    7.80    2.90
  -2 -21   1    4.90    2.40
   2  21  -1  -21.20   13.30
  -2  21   1   -1.00   13.80
  -2  21   1    3.10    2.20
   1 -21  -1   72.29   18.20
   1 -21  -1   54.59    6.30
  -1 -21   1   55.49   20.20
  -1 -21   1   67.89    5.90
   1 -21  -1   58.69    5.80
   1  21  -1   79.99   19.20
  -1  21   1   62.59    5.60
  -1  21   1   72.89   18.00
   0 -21  -1   15.50   13.50
   0 -21  -1    2.80    2.30
   0 -21   1    3.50    2.30
   0 -21   1  -17.20   13.90
   0 -21   1    1.00    2.30
   0 -21  -1    2.00    2.70
   0  21  -1   -3.80   12.70
   0  21   1    1.80    2.50
   0  21   1   -0.90   14.20
   1 -21   1   32.70    4.50
  -1 -21  -1   41.00   16.10
  -1 -21  -1   28.10    4.50
  -1 -21  -1   19.30    4.10
   1 -21   1   24.50   15.20
   1 -21   1   37.20    4.90
  -1  21  -1   25.30   15.40
   1  21   1   45.30   16.70
  -1  21  -1   36.00    5.00
  -2 -21  -1    4.70   18.60
   2 -21   1   -5.60    1.80
  -2 -21  -1    2.00    2.20
  -2 -21  -1    0.00    2.30
   2 -21   1  -26.10   12.70
   2 -21   1    1.20    2.30
  -2  21  -1   -2.10    1.90
   2  21   1   41.90   34.30
  -2  21  -1   25.80   14.20
  -3 -21  -1   53.69    6.50
   3 -21   1   67.79    5.20
   3 -21   1   55.89    5.60
  -3 -21  -1   82.99   21.20
   3 -21   1   63.59   16.40
  -3  21  -1   71.69    6.00
   3  21   1   58.99   18.50
  -3  21  -1   50.59   15.10
   4 -21   1    2.60    2.40
  -4 -21  -1    6.50    3.10
  -4 -21  -1    3.70   18.40
  -4 -21  -1    6.30    2.70
   4 -21   1   -0.10    3.10
   4 -21   1    3.00    1.80
   4 -21   1    3.40   13.00
  -4  21  -1    8.30   13.60
  -4  21  -1    2.90    2.60
   4  21   1    7.10   16.90
  -5 -21  -1   11.20    3.80
   5 -21   1   12.20    2.70
  -5 -21  -1    8.90    3.40
   5 -21   1    4.70   14.40
   5  21   1   30.60   17.80
  -5  21  -1  -14.60   13.00
   6 -21   1    1.70    1.60
   6 -21   1    5.10    2.80
  -6 -21  -1   -1.40    2.40
   6 -21   1    4.70    1.50
  -6 -21  -1   -3.90    3.20
  -6 -21  -1  -21.40   19.60
   6 -21   1    8.40   15.20
  -6  21  -1    4.50   15.30
   6  21   1   11.20   19.20
  -6  21  -1    7.00    2.70
  -7 -21  -1    3.50    3.70
  -7 -21  -1    0.70    2.50
   7 -21   1   -0.60    2.90
   7 -21   1   12.20   17.70
   7  21   1    2.90    3.00
  -7  21  -1   -0.20    2.60
  -7  21  -1    6.80   15.20
   8 -21   1  -22.60   18.60
  -8 -21  -1    0.00    3.40
  -8 -21  -1   -0.60    3.10
  -8  21  -1    2.70    2.80
   9 -21   1  -11.30   20.80
  -9 -21  -1   -0.50    4.20
  -9 -21  -1   -4.10    2.80
  -9  21  -1   -4.90    3.20
  -9  21  -1    6.70   17.30
 -10 -21  -1    0.00    3.40
 -10  21  -1   -1.00    3.70
 -10 -22   1    1.30    4.80
 -10 -22   1   -0.50    3.30
 -10  22   1    3.60    3.90
  -9 -22   1    3.30    3.40
  -9 -22   1   -1.70    4.20
  -9  22   1    4.60    3.60
  -8 -22   1    5.10    3.70
  -8 -22   1   -4.30    2.80
   8 -22  -1   -9.10   22.90
  -8  22   1    4.60    3.50
   8  22  -1    1.20    2.10
  -7 -22   1   -6.20    3.30
  -7 -22   1    1.90    3.20
   7 -22  -1    2.10    1.40
   7 -22  -1   24.00   19.50
  -7 -22   1   -7.80   30.90
  -7  22   1    6.10    3.40
  -7  22   1   -8.10   18.50
   6 -22  -1    2.90   18.30
  -6 -22   1    2.80    2.80
  -6 -22   1  -39.90   21.70
   6 -22  -1    1.30    3.50
   6 -22  -1   -1.10    2.40
  -6 -22   1    3.80    2.80
   6 -22  -1    3.40    2.90
  -5 -22   1   11.50    3.90
   5 -22  -1   11.30    3.80
   5 -22  -1   11.90    2.80
  -5 -22   1   12.00    3.30
   5 -22  -1   20.40   16.90
  -5  22   1   16.50   17.60
   5  22  -1  -11.90   17.60
   4 -22  -1   14.00    3.40
   4 -22  -1   12.50   16.30
  -4 -22   1    3.70    3.00
   4 -22  -1    4.50    2.80
  -4 -22   1    8.10   20.80
  -4 -22   1   17.80    4.60
  -4  22   1   13.80    4.10
   4  22  -1    3.80   16.20
  -4  22   1    9.20   16.50
  -3 -22   1   50.09   19.50
   3 -22  -1   16.20    3.70
   3 -22  -1   13.30   15.90
  -3 -22   1   11.60    3.30
  -3 -22   1    9.30    3.40
   3 -22  -1   21.10    3.80
  -3  22   1  -19.20   14.90
  -3  22   1   13.50    3.90
   3  22  -1   -2.50   17.00
   2 -22  -1   13.90   16.50
   2 -22  -1    7.60    2.90
  -2 -22   1   10.10    3.40
  -2 -22   1   -4.40   19.00
   2 -22  -1    1.60    2.30
  -2 -22   1    3.10    2.50
   2  22  -1    9.60   17.20
  -2  22   1    4.10    2.70
  -2  22   1   14.10   16.90
   1 -22  -1    3.50    2.40
  -1 -22   1    6.10    2.80
  -1 -22   1    9.20    2.80
  -1 -22   1   15.40   16.10
   1 -22  -1    5.70    2.90
   1 -22  -1   17.50   16.10
  -1  22   1   -2.50   15.40
  -1  22   1   10.20    4.10
   1  22  -1   21.20   15.20
   0 -22   1    1.90    2.80
   0 -22   1    7.70   15.30
   0 -22   1    2.40    2.30
   0 -22  -1    0.30    2.30
   0 -22  -1    1.90    2.80
   0 -22  -1    5.80   14.10
   0  22   1   21.30   15.70
   0  22  -1    2.00   15.10
   1 -22   1   -2.80   15.20
   1 -22   1   11.10    3.40
  -1 -22  -1    2.80   15.50
  -1 -22  -1   13.30    3.40
   1 -22   1   10.00    2.70
  -1 -22  -1   10.70    3.80
   1  22   1   31.00   17.40
  -1  22  -1    9.60    3.20
  -1  22  -1   -8.20   14.60
  -2 -22  -1    7.00    3.40
   2 -22   1    1.30   15.60
  -2 -22  -1  -15.50   16.80
  -2 -22  -1    5.90    3.20
   2 -22   1    4.00    2.80
   2 -22   1    4.70    2.40
  -2  22  -1    4.90    2.70
   2  22   1   32.80   17.70
  -2  22  -1    3.40   14.60
   3 -22   1   13.00    3.10
  -3 -22  -1  -32.20   17.10
  -3 -22  -1    7.70    3.30
  -3 -22  -1   17.60    4.50
   3 -22   1   19.20    3.60
   3 -22   1   15.10   15.50
  -3  22  -1    9.80    3.00
  -3  22  -1   45.40   16.00
   3  22   1   37.50   18.90
  -4 -22  -1    1.90    3.00
  -4 -22  -1  -28.30   19.50
   4 -22   1   -4.60    2.20
   4 -22   1    1.90    2.10
  -4 -22  -1   -3.20    2.30
  -4  22  -1   -4.80    2.30
  -4  22  -1  -27.50   13.70
   4  22   1   -6.70   16.80
  -5 -22  -1    3.60    4.60
  -5 -22  -1    7.60    3.80
   5 -22   1    3.30    1.90
   5 -22   1   -5.30   16.60
   5 -22   1    5.40    2.40
   5  22   1   30.40   20.40
  -5  22  -1   -1.80   15.30
  -5  22  -1    0.60    2.20
  -6 -22  -1   -0.20    3.30
  -6 -22  -1    3.70    2.70
   6 -22   1    3.60    1.60
   6 -22   1    1.40    2.80
   6 -22   1    0.50   17.40
   6 -22   1   -0.30    1.80
  -6 -22  -1    0.10   22.10
  -6  22  -1   -6.60    2.60
  -6  22  -1   23.40   16.30
   6  22   1   20.60   19.30
  -7 -22  -1   21.80    5.20
  -7 -22  -1   23.50    4.20
   7 -22   1   14.30   19.20
  -7  22  -1   21.80   17.40
  -8 -22  -1    4.80    3.60
   8 -22   1   -3.60   23.10
  -8 -22  -1   -4.50    2.80
  -8  22  -1    1.60    3.10
  -9 -22  -1    8.80    5.10
  -9  22  -1    2.60    3.80
 -10 -22  -1   -1.40    3.80
 -10 -22  -1    3.20    4.80
 -10  22  -1   -2.80    3.80
 -10 -23   1    1.40    4.10
 -10 -23   1   -2.20    4.80
 -10  23   1  -11.80    3.80
  -9 -23   1    4.00    3.80
  -9 -23   1   15.10    5.50
  -9  23   1    4.70    4.30
  -8 -23   1    4.00    3.00
  -8 -23   1    1.10    3.50
   8  23  -1   -0.80    2.40
  -8  23   1   -1.60    3.20
  -7 -23   1    4.40    3.20
  -7 -23   1  -18.30   36.20
  -7 -23   1   14.90    4.50
   7 -23  -1   40.70   25.00
   7 -23  -1    5.40    1.60
  -7  23   1   11.10    3.70
   6 -23  -1   48.80   21.90
  -6 -23   1   34.70   26.50
   6 -23  -1   25.70    5.00
  -6 -23   1   40.40    6.30
   6 -23  -1   28.60    3.50
  -6  23   1   18.90    4.20
   5 -23  -1   14.00   18.80
   5  23  -1   -6.10   20.20
  -5  23   1  -13.00   18.00
   4 -23  -1   28.60   18.30
   4 -23  -1   32.40    5.20
   4 -23  -1   37.10    4.80
  -4 -23   1   33.80    5.80
  -4 -23   1   13.50   24.60
  -4 -23   1   21.80    4.50
   4  23  -1   33.10   20.60
  -4  23   1   59.09   20.70
  -4  23   1   24.10    4.70
  -3 -23   1    5.90    3.20
  -3 -23   1  -21.70   21.00
   3 -23  -1    0.00    2.90
   3 -23  -1  -10.50   16.60
   3 -23  -1   -3.80    2.10
  -3 -23   1    0.10    2.70
  -3  23   1    3.80    2.60
   3  23  -1  -21.60   17.00
  -3  23   1    5.50   16.80
  -2 -23   1   17.40    4.40
   2 -23  -1   16.60   16.40
  -2 -23   1   19.60   19.00
   2 -23  -1   17.10    4.40
  -2 -23   1   14.40    3.80
   2 -23  -1   11.80    3.20
  -2  23   1   18.60    3.60
   2  23  -1   14.70   17.90
  -2  23   1    6.00   16.80
  -1 -23   1   51.19   18.20
  -1 -23   1   30.00    5.00
  -1 -23   1   32.30    5.20
   1 -23  -1   25.60    5.20
   1 -23  -1   24.30   19.20
   1 -23  -1   25.40    4.50
  -1  23   1   24.60    4.60
  -1  23   1   17.30   17.50
   1  23  -1   33.20   18.30
   0 -23   1   33.40    5.60
   0 -23  -1   40.40    5.80
   0 -23  -1   52.69   20.20
   0 -23   1   37.50   18.90
   0 -23   1   60.79    6.10
   0  23  -1   46.80   19.00
   0  23   1   54.89   18.70
   0  23   1   45.00    5.90
   1 -23   1   48.70    5.90
   1 -23   1   44.90   20.60
  -1 -23  -1   47.50    6.10
  -1 -23  -1   56.79    7.30
  -1 -23  -1   25.70   18.00
   1 -23   1   46.50    5.70
   1  23   1   46.90   19.70
  -1  23  -1   73.39   20.30
  -1  23  -1   49.20    5.90
  -2 -23  -1   -2.60    2.30
  -2 -23  -1    1.70   19.70
   2 -23   1   -0.80    2.30
  -2 -23  -1   -1.90    2.40
   2 -23   1    2.30    2.70
   2 -23   1   16.60   17.80
   2  23   1  -11.50   17.80
  -2  23  -1    1.70    2.60
  -3 -23  -1   43.90   23.10
  -3 -23  -1   41.20    5.90
   3 -23   1   54.59    5.10
   3 -23   1   46.70    5.90
  -3 -23  -1   57.29    6.70
   3 -23   1   42.90   19.30
   3  23   1   41.80   20.50
  -3  23  -1   56.99   18.40
  -3  23  -1   50.29    6.30
  -4 -23  -1   24.40    5.00
   4 -23   1   27.40    4.10
  -4 -23  -1  -14.90   21.10
  -4 -23  -1   21.40    4.70
  -4  23  -1   35.10   17.40
  -4  23  -1   32.70    4.90
   4  23   1   54.39   21.40
  -5 -23  -1  -28.30   22.60
   5 -23   1    0.70    2.60
   5 -23   1    2.50   18.00
   5 -23   1    2.80    2.20
  -5 -23  -1   -1.10    2.80
  -5 -23  -1    4.00    3.50
   5  23   1   -9.70   20.00
  -5  23  -1    3.30    2.60
   6 -23   1   -3.50   18.90
  -6 -23  -1   -2.90    3.10
   6 -23   1    2.50    5.90
  -6 -23  -1    4.60    3.40
   6 -23   1    0.80    1.70
  -6  23  -1    9.00   17.80
  -6  23  -1   -4.50    2.90
   7 -23   1  -23.10   21.00
  -7 -23  -1    4.00    3.20
  -7 -23  -1    9.70    4.10
  -7  23  -1   -4.70    2.90
  -8 -23  -1    0.00    4.30
  -8 -23  -1   -2.10    3.10
  -8  23  -1    2.60    3.50
  -9 -23  -1    8.40    4.30
  -9 -23  -1   13.00    5.40
  -9  23  -1    9.10    4.10
  -9 -24   1   16.60    5.60
  -9 -24   1    3.50    3.70
  -9  24   1    1.60    4.20
  -8 -24   1    0.30    4.10
  -8 -24   1   12.20    4.10
  -8  24   1    7.40    4.00
  -7 -24   1    6.00    4.40
  -7 -24   1    4.30    3.50
  -7  24   1    4.40    3.60
   6 -24  -1    9.70   24.60
  -6 -24   1    4.10    3.50
  -6 -24   1    2.70    3.70
   6 -24  -1    2.50    2.20
  -6  24   1    3.10    3.20
  -5 -24   1   -3.00    3.20
  -5 -24   1    8.10   27.10
   5 -24  -1    0.50    3.30
  -5 -24   1    1.60    3.00
   5 -24  -1  -21.00   20.80
   5  24  -1  -11.60   21.20
  -5  24   1   -4.60    2.90
  -5  24   1  -17.20   18.60
  -4 -24   1   16.00    4.60
   4 -24  -1   25.20    4.10
  -4 -24   1    3.20   23.40
  -4 -24   1   18.30    4.90
   4 -24  -1   52.99   21.50
   4 -24  -1   25.20    4.80
  -4  24   1   12.70   19.90
   4  24  -1  -19.20   19.10
  -4  24   1   26.10    4.60
  -3 -24   1   54.59   26.00
   3 -24  -1   52.69    6.50
   3 -24  -1   66.09   22.60
   3 -24  -1   59.79    7.10
  -3 -24   1   69.19    6.90
  -3 -24   1   77.99    7.50
  -3  24   1   30.00   21.80
   3  24  -1   62.79   22.20
  -3  24   1   73.79    8.00
   2 -24  -1   34.90    5.30
  -2 -24   1   21.70   24.40
  -2 -24   1   33.30    5.50
  -2 -24   1   32.00    5.10
   2 -24  -1   31.80    5.50
   2 -24  -1   27.90   19.70
  -2  24   1   11.40   18.20
   2  24  -1   23.00   19.20
  -2  24   1   34.70    5.10
   1 -24  -1    6.20    3.10
   1 -24  -1    5.70   19.00
  -1 -24   1    5.60    3.40
   1 -24  -1    1.80    2.60
  -1 -24   1   64.89   25.20
  -1 -24   1    1.30    2.70
  -1  24   1   39.30   19.00
   1  24  -1    3.30   20.00
  -1  24   1   -0.90    2.50
   0 -24  -1   -9.00   18.30
   0 -24  -1    6.60    3.50
   0 -24   1    4.30    3.70
   0 -24  -1    2.10    3.10
   0 -24   1  -15.80   18.50
   0 -24   1    4.00    3.00
   0  24   1    2.00    2.70
   0  24   1   20.80   19.20
   0  24  -1   -2.70   18.00
   1 -24   1  -12.70   18.90
  -1 -24  -1   20.90    5.10
  -1 -24  -1   14.80    4.20
   1 -24   1   10.80    3.70
  -1  24  -1   39.70   19.10
   2 -24   1   28.00   21.40
   2 -24   1   20.60    4.40
  -2 -24  -1   33.80   23.70
   2 -24   1   19.90    4.00
  -2 -24  -1   28.30    5.30
  -2 -24  -1   15.90    3.80
  -2  24  -1   47.50   20.30
  -2  24  -1   28.50    4.70
   2  24   1    0.10   20.40
  -3 -24  -1   61.49    7.60
  -3 -24  -1   74.19   25.80
   3 -24   1   58.79    5.50
  -3 -24  -1   68.89    7.00
   3 -24   1   61.59   20.30
   3 -24   1   60.49    7.30
  -3  24  -1   35.10   20.10
  -3  24  -1   63.99    6.50
   3  24   1   60.89   22.80
   4 -24   1    3.60    2.50
   4 -24   1    2.70    3.20
  -4 -24  -1    0.70    3.60
  -4 -24  -1    1.90    3.00
  -4  24  -1   21.10   17.80
   4  24   1    0.60   21.90
  -4  24  -1    5.20    2.70
   5 -24   1    8.70    2.60
  -5 -24  -1    1.50    3.40
   5 -24   1   18.00   22.40
  -5 -24  -1    2.80   25.10
  -5 -24  -1    3.10    3.30
   5  24   1    5.00   22.00
  -5  24  -1   12.30    3.80
  -5  24  -1   37.30   19.30
  -6 -24  -1    2.40    3.50
   6 -24   1    6.60    2.10
  -6 -24  -1    9.20    4.00
   6 -24   1  -12.40   25.00
  -6  24  -1    7.20    3.60
  -7 -24  -1   19.20    5.20
  -7 -24  -1   22.40    5.30
  -7  24  -1   18.50    4.80
  -8 -24  -1   -2.70    3.80
  -8 -24  -1    1.70    4.60
  -8  24  -1   -1.50    3.70
  -9 -24  -1    2.50    5.10
  -9 -24  -1   -2.60    3.70
  -9  24  -1   -6.40    4.00
  -8 -25   1   10.30    4.40
  -8  25   1   -3.90    3.80
  -7 -25   1   -4.00    3.70
  -7 -25   1    7.60    4.40
  -7  25   1    1.10    3.80
  -6 -25   1   17.40    5.00
   6 -25  -1    8.00    2.90
  -6 -25   1    9.10    4.30
  -6  25   1   -0.20    3.40
  -5 -25   1    0.40    3.00
  -5 -25   1  -17.60   29.70
   5 -25  -1   -2.20    2.70
  -5 -25   1   -1.20    3.80
  -5  25   1   -1.90    3.00
   5  25  -1   23.50   24.30
   4 -25  -1   36.30   23.30
   4 -25  -1   16.80    3.70
  -4 -25   1   13.30    6.80
   4 -25  -1   18.50    4.60
  -4 -25   1    6.30    4.00
   4  25  -1   57.09   25.20
  -4  25   1    7.40   21.30
  -4  25   1    7.10    3.40
  -3 -25   1   -1.10   25.60
   3 -25  -1    6.80    3.70
  -3 -25   1    5.00    3.60
  -3 -25   1   -1.90    3.30
   3 -25  -1    4.80   26.40
  -3  25   1  -20.90   22.00
  -3  25   1    9.30    3.70
   3  25  -1   25.60   23.20
   2 -25  -1   27.40    4.90
  -2 -25   1   -9.00   23.40
   2 -25  -1   37.90   23.60
  -2 -25   1   36.30    5.80
   2 -25  -1   22.40    4.30
  -2 -25   1   29.60    5.30
  -2  25   1   33.50   22.10
   2  25  -1  -20.90   20.30
  -2  25   1   32.20    5.30
  -1 -25   1    8.10    3.80
  -1 -25   1    6.80    3.50
  -1 -25   1   23.10   24.70
   1 -25  -1   33.60   21.40
   1 -25  -1    9.80    3.70
   1  25  -1   66.89   22.70
  -1  25   1   15.00   20.00
  -1  25   1   13.40    3.70
   0 -25   1   23.80    4.50
   0 -25  -1   23.90    4.60
   0 -25   1   22.90    4.80
   0 -25  -1   20.40    5.00
   0 -25  -1   14.70   22.80
   0 -25   1   48.00   24.60
   0  25  -1   -4.30   20.20
   0  25   1   64.39   23.30
  -1 -25  -1   15.10    4.40
  -1 -25  -1   24.60   23.20
   1 -25   1   10.20    3.50
   1 -25   1   10.10    3.60
   1 -25   1   17.60   23.10
  -1 -25  -1   23.70    5.20
   1  25   1    8.10   22.10
  -1  25  -1    4.30   20.70
   2 -25   1   -2.40    2.70
  -2 -25  -1   -1.10    3.10
  -2 -25  -1    8.40   24.80
  -2 -25  -1    0.90    3.40
   2 -25   1  -55.69   20.60
   2 -25   1    1.60    3.20
  -2  25  -1   -4.20    2.40
   2  25   1   14.70   22.50
  -2  25  -1  -11.70   18.90
   3 -25   1   -8.50   21.60
  -3 -25  -1    1.30    3.30
  -3 -25  -1    5.30    3.00
   3 -25   1    1.00    2.40
  -3 -25  -1    5.30   25.90
   3 -25   1    0.70    3.60
   3  25   1   32.80   23.20
  -3  25  -1   -3.40    2.80
  -3  25  -1   -3.10   19.60
   4 -25   1   10.20    3.10
  -4 -25  -1    4.80    3.30
   4 -25   1    5.90    3.60
  -4 -25  -1    6.10    4.10
  -4  25  -1   11.50    3.40
  -4  25  -1  -15.30   18.60
  -5 -25  -1   52.59   30.80
   5  25   1   21.50   25.80
  -6 -25  -1   -4.10    3.70
  -6 -25  -1   -1.20    3.90
  -6  25  -1    7.20    3.50
  -7 -25  -1    2.60    3.90
  -7 -25  -1    6.90    4.30
  -7  25  -1    2.80    3.90
  -8 -25  -1    6.70    5.20
  -8 -25  -1    3.50    4.00
  -8  25  -1    8.80    4.20
  -8 -26   1   16.40    5.00
  -8  26   1   11.60    4.70
  -7 -26   1   -0.50    4.20
  -7 -26   1    5.00    4.30
  -7  26   1   -0.20    3.70
  -6 -26   1    4.10    4.40
   6 -26  -1    2.50    2.80
  -6 -26   1    4.60    3.80
  -6  26   1    0.60    3.80
  -5 -26   1    1.30    3.60
  -5 -26   1    4.40    4.00
   5 -26  -1   -3.80    2.80
  -5 -26   1    1.70   32.00
  -5  26   1    3.50    4.00
   4 -26  -1    4.70    4.00
  -4 -26   1   15.90    5.00
  -4 -26   1    7.70    4.30
   4 -26  -1   14.50    4.00
  -4  26   1    6.90    4.00
  -3 -26   1   13.90   29.20
   3 -26  -1   11.70    3.40
  -3 -26   1    0.60    3.40
   3 -26  -1   10.20   25.50
  -3 -26   1    3.10    4.10
   3 -26  -1   10.00    4.60
  -3  26   1   19.50   25.20
  -3  26   1   11.50    4.00
   3  26  -1   26.60   25.10
  -2 -26   1   12.80    4.20
   2 -26  -1   20.00    4.70
  -2 -26   1   14.70    4.50
  -2 -26   1    2.60   27.20
   2 -26  -1   17.40    4.80
   2 -26  -1   54.19   25.50
  -2  26   1   32.90    5.60
  -2  26   1   55.69   25.70
   2  26  -1    6.60   23.80
   1 -26  -1    3.00    3.90
  -1 -26   1    5.80    3.70
   1 -26  -1  -23.10   23.60
   1 -26  -1    0.10    3.10
  -1 -26   1   20.20   29.10
  -1 -26   1   -1.50    3.10
   1  26  -1    7.30   23.30
  -1  26   1    3.90    2.90
  -1  26   1   21.30   24.10
   0 -26   1   21.90   26.00
   0 -26   1    3.50    3.30
   0 -26  -1    3.80    2.90
   0 -26   1    0.10    3.40
   0 -26  -1    3.20    3.50
   0 -26  -1  -39.70   23.60
   0  26   1  -39.30   23.20
   0  26  -1  -17.20   21.30
   1 -26   1    3.90    3.00
   1 -26   1    0.90    3.60
  -1 -26  -1   13.30   23.80
   1 -26   1   26.20   25.60
  -1 -26  -1    4.30    3.60
  -1 -26  -1    1.60    3.20
   1  26   1   38.90   24.70
  -1  26  -1   -1.50   22.30
  -2 -26  -1   32.00    6.10
  -2 -26  -1   16.50   28.00
   2 -26   1   33.40    5.20
   2 -26   1   44.20   24.20
   2 -26   1   33.50    5.50
  -2 -26  -1   37.90    6.10
  -2  26  -1   20.70   23.70
   2  26   1    6.40   25.30
  -3 -26  -1   26.50   31.90
  -3 -26  -1   -5.40    3.00
   3 -26   1   -4.20    3.70
   3 -26   1    7.80   24.40
  -3  26  -1    3.40    2.60
   3  26   1    4.30   23.20
  -4 -26  -1   -1.90    3.40
   4 -26   1    0.80    2.60
  -4 -26  -1    0.70    3.30
  -4 -26  -1   -0.20   30.20
   4  26   1  -12.50   25.20
  -4  26  -1   -1.90    3.20
  -5 -26  -1    0.20    4.10
  -5 -26  -1   -2.30    4.00
   5 -26   1    2.40    2.70
  -5  26  -1   12.40    3.80
  -6 -26  -1    2.70    4.70
  -6 -26  -1    6.10    4.30
  -6  26  -1    8.00    4.10
  -7 -26  -1    7.60    5.60
  -7 -26  -1    2.70    4.10
  -7  26  -1    2.60    3.70
  -8 -26  -1    6.20    5.10
  -7  27   1   11.00    8.20
  -6 -27   1   10.10    4.30
   6 -27  -1    2.40    3.20
  -6 -27   1    7.30    4.90
  -6  27   1   11.70    4.80
  -5 -27   1   -4.90    3.60
   5 -27  -1    5.50    3.40
  -5 -27   1   -0.30    3.90
  -5  27   1   -3.50    3.40
  -4 -27   1   12.50    4.80
  -4 -27   1   10.80    5.00
   4 -27  -1   13.60    3.80
  -4 -27   1  -43.30   35.40
  -4  27   1   17.50    4.80
   4  27  -1   10.00   28.50
  -3 -27   1   19.40   34.70
  -3 -27   1    1.80    3.80
   3 -27  -1    6.80    4.80
  -3 -27   1    3.70    4.70
   3 -27  -1   -3.20    2.90
   3  27  -1   42.50   25.70
  -3  27   1    0.00    3.30
   2 -27  -1  -16.60   27.90
   2 -27  -1    7.10    4.60
   2 -27  -1    6.50    3.70
  -2 -27   1    0.20    4.00
  -2 -27   1   -7.70   32.10
  -2 -27   1   12.00    4.30
   2  27  -1   13.80   26.50
  -2  27   1   10.50    4.20
   1 -27  -1   -5.10    3.10
  -1 -27   1   -4.40   29.90
   1 -27  -1   -3.50   27.10
  -1 -27   1    3.60    3.20
   1 -27  -1   -0.40    3.90
  -1 -27   1   -1.60    3.30
   1  27  -1   -5.10   24.40
  -1  27   1   -8.70   26.90
   0 -27   1   -0.30    4.00
   0 -27  -1  -34.10   61.89
   0 -27  -1   -3.60    3.10
   0 -27  -1    3.20    4.10
   0 -27   1   26.90   28.70
   0 -27   1    0.10    3.40
   0  27   1    1.40   36.30
   0  27  -1    0.10   24.80
   1 -27   1    5.20    4.20
   1 -27   1   27.80   29.70
  -1 -27  -1    6.70    4.00
  -1 -27  -1    0.10   28.00
   1 -27   1   12.80    3.70
  -1 -27  -1   10.80    4.20
   1  27   1    8.10   26.20
  -1  27  -1  -30.80   31.90
  -2 -27  -1    5.90    3.90
  -2 -27  -1   -5.00    3.30
  -2 -27  -1  -25.30   31.10
   2 -27   1    0.90    4.30
   2 -27   1    0.20    3.20
   2  27   1   49.20   27.40
  -3 -27  -1   -0.10    3.70
  -3 -27  -1    6.10    4.60
   3 -27   1    2.00    3.10
   3 -27   1   -1.10    4.50
   3  27   1   15.80   26.90
  -3  27  -1   -0.50    2.90
  -4 -27  -1   10.30    4.60
  -4 -27  -1   21.90   33.70
  -4 -27  -1   14.90    8.10
   4 -27   1    4.80    3.10
   4  27   1    2.00   28.30
  -4  27  -1    7.40    3.80
  -5 -27  -1    0.70    5.00
   5 -27   1   -0.50    3.10
  -5 -27  -1   -5.80    3.40
  -5  27  -1    0.20    3.60
  -6 -27  -1    5.00    4.30
  -6 -27  -1   -0.80    5.10
  -6  27  -1    5.10    4.20
  -7 -27  -1   -0.10    4.60
  -7  27  -1    4.10    4.00
  -6 -28   1   -5.40    4.10
  -6  28   1    1.30    4.60
  -5 -28   1    1.30    3.90
  -5 -28   1   -1.30    4.60
  -4 -28   1   -0.90    3.60
   4 -28  -1   -2.80    3.40
  -4 -28   1    4.60    4.30
  -4 -28   1  110.79   40.50
  -4  28   1   -1.60    5.50
   4  28  -1  -32.70   32.00
  -3 -28   1    0.40    4.20
   3 -28  -1    5.70    4.10
   3  28  -1   56.79   31.30
  -2 -28   1    3.60    4.00
   2 -28  -1   -0.10    3.80
  -2 -28   1   -3.00    4.20
  -2 -28   1   -4.20   37.60
   2 -28  -1   -3.00    5.30
   2  28  -1   43.20   34.20
  -2  28   1    2.90    3.30
  -1 -28   1   -1.30    3.40
   1 -28  -1    2.70    5.00
   1 -28  -1   -1.20    3.90
  -1 -28   1   -7.60    3.60
  -1 -28   1   -5.40   31.50
   0 -28  -1    2.90    4.30
   0 -28   1    2.90    4.60
   0 -28   1    4.10    4.10
   0 -28  -1    4.20    3.70
   0 -28  -1  -22.60   31.80
   1 -28   1   -2.70    3.60
   1 -28   1    8.40    4.60
  -1 -28  -1  -48.40   30.20
  -1 -28  -1   -0.20    3.40
  -1 -28  -1    4.20    4.40
   1  28   1  -40.00   38.60
   2 -28   1    2.60    3.50
  -2 -28  -1    0.30    4.20
   2 -28   1    9.60    5.10
  -2 -28  -1    4.70    4.10
  -2 -28  -1   35.30   34.80
   2  28   1   20.30   31.40
  -3 -28  -1    2.90   36.00
   3 -28   1    2.50    3.60
  -3 -28  -1    1.40    4.30
  -3 -28  -1    1.40    5.20
   3  28   1  -40.40   29.30
  -4 -28  -1   -5.70    4.30
   4 -28   1   10.90    3.90
  -4 -28  -1   -2.70    4.30
  -4  28  -1    3.30    4.20
  -5 -28  -1    5.00    5.40
   5 -28   1    8.00    3.50
  -5 -28  -1    5.10    5.00
  -6 -28  -1    6.90    5.70
  -6  28  -1   -2.90    4.90
  -5 -29   1    2.80    5.00
   5 -29  -1    2.50    4.10
  -5  29   1    4.70    4.80
  -4 -29   1   11.40    5.10
  -4 -29   1    9.60    5.40
   4 -29  -1    4.60    4.20
  -4  29   1   -3.40    4.00
   3 -29  -1   -0.40    4.20
  -3 -29   1    0.60    4.30
  -3 -29   1    8.20    4.80
  -3  29   1    4.30    4.20
  -2 -29   1   -5.30    3.80
  -2 -29   1    1.40    5.10
   2 -29  -1    3.50    4.10
   1 -29  -1    2.50    4.00
  -1 -29   1   -5.10    3.70
  -1 -29   1    3.80    5.10
   1 -29  -1   -2.30    4.60
   0 -29   1    8.80    5.30
   0 -29   1   -2.20    4.00
   0 -29  -1   -3.00    3.90
   0 -29  -1    3.10    5.30
  -1 -29  -1    5.70    5.10
   1 -29   1    3.20    4.00
   1 -29   1    2.00    5.40
   2 -29   1    8.40    4.10
  -2 -29  -1    7.70    5.00
  -2 -29  -1    8.20    4.90
  -3 -29  -1   44.60   48.00
   4 -29   1    0.00    3.70
  -4 -29  -1    8.30    5.50
  -4 -29  -1   -3.70    4.40
   5 -29   1    6.70    5.50
  -5 -29  -1    9.30    5.00
  -5  29  -1   -0.40    4.40
  -3 -30   1   -0.80    4.90
  -3 -30   1   12.80    5.90
   3 -30  -1    0.80    4.40
  -3  30   1    2.00    4.50
   2 -30  -1    2.80    4.00
  -2 -30   1   -1.70    5.40
  -2 -30   1   -6.40    3.80
  -1 -30   1   -9.10    5.30
  -1 -30   1   -4.70    4.50
   1 -30  -1    0.80    4.20
   0 -30   1   -0.90    5.60
   0 -30  -1    3.90    5.10
   0 -30  -1    5.90    4.20
  -1 -30  -1    5.70    4.70
  -1 -30  -1   -1.60    6.10
   1 -30   1   -1.00    3.90
  -2 -30  -1   -2.70    4.60
  -2 -30  -1   11.00    5.80
   2 -30   1   -2.50    4.00
   3 -30   1    1.30    4.10
  -3 -30  -1   -6.10    6.70
  -3 -30  -1   -7.30    4.70
   0 -31  -1    0.10    4.90
   0 -31   1    1.40    4.40
 -15   0   2   -0.80    1.70
 -14   0   2    5.80    3.10
 -14   0   2    0.10    1.70
 -13   0   2   10.70    9.50
 -13   0   2    1.60    2.50
 -13   0   2   -0.40    1.50
 -12   0   2   11.80    2.80
 -12   0   2   13.50    2.20
 -12   0   2   12.60    9.90
 -11   0   2    0.30    0.90
 -11   0   2    1.90    1.40
 -11   0   2    1.10    1.10
 -11   0   2   -1.50    1.50
 -11   0   2    5.90    7.30
 -11   0   2   -5.70    8.80
 -10   0   2    2.40    1.30
 -10   0   2    9.10    8.20
 -10   0   2    2.00    0.90
 -10   0   2    1.20    6.20
 -10   0   2    0.50    1.30
 -10   0   2   -0.90    1.10
  -9   0   2    1.40    1.00
  -9   0   2    0.20    1.10
  -9   0   2   -0.80    0.80
  -9   0   2   -0.90    1.00
  -9   0   2   -1.80    6.60
  -9   0   2    2.20    4.90
  -8   0   2   58.89    3.70
  -8   0   2   72.89    3.90
  -8   0   2   54.29    3.60
  -8   0   2   68.59   10.60
  -8   0   2   50.29    7.50
  -7   0   2    1.00    4.70
   7   0  -2   -4.70    4.90
   7   0  -2   -0.10    0.70
  -7   0   2   -1.20    0.60
  -7   0   2    0.20    0.60
  -6   0   2 1003.30   35.70
  -6   0   2 1036.50   42.20
  -6   0   2 1065.69   35.80
   6   0  -2 1074.99   42.50
  -6   0   2 1009.20   35.60
   6   0  -2 1058.99   35.40
  -5   0   2    0.00    0.50
   5   0  -2   -0.80    0.40
  -5   0   2    1.60    3.10
   5   0  -2    0.70    0.50
  -5   0   2    0.40    0.60
   5   0  -2   -0.10    3.20
  -5   0   2    1.00    0.50
   4   0  -2  374.46   18.40
   4   0  -2  417.46   14.30
  -4   0   2  403.86   14.40
  -4   0   2  403.26   14.40
  -4   0   2  409.36   19.10
  -4   0   2  408.76   14.30
   4   0  -2  402.26   14.10
   3   0  -2   -0.30    0.30
   3   0  -2    0.30    0.40
  -3   0   2    1.30    0.50
  -3   0   2   -0.30    0.30
   3   0  -2    0.50    0.30
  -3   0   2   -1.40    1.90
   3   0  -2    2.00    1.90
  -2   0   2 4109.29  139.09
  -1   0   2   -0.30    0.20
   1   0  -2    0.00    0.20
  -1   0   2    0.70    1.10
   1   0  -2   -0.60    1.10
   1   0  -2   -0.10    0.10
  -1   0   2    0.70    0.30
   1   0  -2   -0.10    0.20
  -1   0   2    0.10    0.10
  -1   0  -2   -0.60    0.60
  -1   0  -2    0.20    0.30
   1   0   2    0.20    0.10
  -1   0  -2    0.20    0.10
   1   0   2   -0.30    0.60
   1   0   2    0.10    0.20
   2   0   2  829.32   26.70
  -2   0  -2  792.02   26.70
  -2   0  -2  798.42   26.00
  -2   0  -2  748.03   27.50
   2   0   2  747.43   27.00
  -3   0  -2    1.30    0.80
  -3   0  -2    0.30    0.20
   3   0   2    0.30    0.80
  -4   0  -2  530.95   20.40
  -4   0  -2  546.95   19.40
  -4   0  -2  584.44   18.70
  -4   0  -2  544.65   20.00
  -5   0  -2   -0.50    0.30
  -5   0  -2    1.00    0.40
  -5   0  -2    0.40    0.60
  -5   0  -2   -1.10    1.70
  -5   0  -2   -1.90    1.40
  -6   0  -2   -0.40    0.40
  -6   0  -2   -1.40    1.80
  -6   0  -2   -0.30    0.70
  -6   0  -2    0.60    0.60
  -6   0  -2   -0.30    2.30
  -7   0  -2   -0.20    0.50
  -7   0  -2   -3.40    2.50
  -7   0  -2    0.00    0.80
  -7   0  -2   -2.40    2.20
  -8   0  -2   24.50    1.80
  -8   0  -2   25.60    2.10
  -8   0  -2   33.80    3.50
  -8   0  -2   22.30    2.30
  -8   0  -2   42.60    6.70
  -9   0  -2   -0.10    1.00
  -9   0  -2   -0.30    1.10
  -9   0  -2   -0.40    0.60
 -10   0  -2   -1.60    1.20
 -10   0  -2   -0.50    1.20
 -10   0  -2   -0.10    1.00
 -10   0  -2    1.70    0.90
 -10   0  -2    2.20    1.80
 -11   0  -2    2.40    1.40
 -11   0  -2    0.40    1.70
 -11   0  -2   -0.20    1.40
 -11   0  -2    0.90    0.90
 -11   0  -2    1.50    1.00
 -12   0  -2    0.20    1.60
 -12   0  -2   -0.60    1.10
 -12   0  -2   -1.30    1.40
 -12   0  -2    1.00    1.70
 -13   0  -2    1.10    2.20
 -15  -1   2    0.40    2.00
 -14  -1   2   -0.10    3.10
 -14  -1   2    3.90    2.00
 -14   1   2    5.00    1.70
 -14   1   2    9.70    3.30
 -13  -1   2    2.30    2.50
 -13  -1   2    1.80    1.70
 -13  -1   2  -20.90   11.20
 -13   1   2    1.30    1.40
 -13   1   2   -1.00    2.40
 -12  -1   2   30.70    3.80
 -12  -1   2   33.10    3.30
 -12  -1   2    2.70   11.00
 -12   1   2   32.20    3.10
 -12   1   2   29.10    4.00
 -12   1   2   57.59   10.20
 -12   1   2   27.10    2.50
 -12   1   2   26.90    2.80
 -11  -1   2    4.10    2.90
 -11  -1   2   10.30    7.90
 -11  -1   2    1.00   10.00
 -11  -1   2    3.20    2.00
 -11   1   2    2.90    1.50
 -11   1   2    0.80    1.50
 -11   1   2    2.80    7.90
 -11   1   2    4.80    1.40
 -11   1   2    7.80    6.70
 -11   1   2    1.60    1.80
 -10  -1   2   62.99    4.10
 -10  -1   2   53.69    2.60
 -10  -1   2   57.39    4.10
 -10  -1   2   54.69   11.30
 -10  -1   2   56.09    2.70
 -10   1   2   58.39    4.10
 -10   1   2   50.99    3.90
 -10   1   2   55.79    3.80
 -10   1   2   51.59    8.50
 -10   1   2   53.79    3.50
  -9  -1   2    6.10    6.00
  -9  -1   2   14.00    8.10
  -9  -1   2   11.40    1.90
  -9  -1   2    7.70    1.30
  -9  -1   2   10.30    1.90
  -9   1   2   11.40    2.00
  -9   1   2   11.60    5.20
  -9   1   2    9.90    2.00
  -9   1   2   10.40    1.80
  -9   1   2    4.70    7.20
  -8  -1   2   86.19    3.90
  -8  -1   2   91.89    4.70
  -8  -1   2  112.79   12.80
  -8  -1   2   79.79    9.50
   8  -1  -2   74.29   10.40
  -8  -1   2   77.49    4.50
  -8   1   2   85.79    4.50
  -8   1   2   83.29    4.40
  -8   1   2   70.09    4.60
  -8   1   2   80.49   10.30
  -7  -1   2   74.39    4.00
  -7  -1   2   73.39   10.50
   7  -1  -2   74.89    3.60
  -7  -1   2   74.89    4.10
  -7  -1   2   71.69    3.50
   7  -1  -2   75.09    9.80
  -7   1   2  103.09   11.00
  -7   1   2   78.19    4.00
  -7   1   2   69.89    3.80
   7   1  -2   72.19    3.80
  -7   1   2   66.79    4.20
  -6  -1   2   -2.10    4.60
  -6  -1   2    0.60    0.80
   6  -1  -2    1.20    3.80
  -6  -1   2    1.30    0.70
  -6  -1   2    1.40    0.90
   6  -1  -2    0.60    0.60
  -6   1   2    2.10    3.90
   6   1  -2    0.70    0.50
   6   1  -2   -1.10    4.60
  -6   1   2   -0.80    0.80
  -6   1   2   -0.30    0.70
  -6   1   2    0.60    0.80
   5  -1  -2    3.90    2.90
   5  -1  -2    0.50    0.30
   5  -1  -2    0.30    0.50
  -5  -1   2    0.60    0.70
  -5  -1   2    0.20    0.40
  -5  -1   2    1.20    0.60
  -5  -1   2   -0.50    3.30
  -5   1   2    0.80    0.60
   5   1  -2    1.50    3.50
  -5   1   2    0.60    0.70
   5   1  -2   -0.40    0.50
  -5   1   2   -2.70    3.20
   5   1  -2    0.20    0.50
  -5   1   2    0.80    0.80
   4  -1  -2  479.45   16.20
  -4  -1   2  466.85   21.50
   4  -1  -2  457.95   20.30
  -4  -1   2  450.45   16.00
  -4  -1   2  461.65   16.40
   4  -1  -2  449.16   15.90
  -4  -1   2  464.85   16.50
  -4   1   2  481.55   16.90
   4   1  -2  459.05   16.30
   4   1  -2  474.35   21.60
  -4   1   2  486.45   21.10
  -4   1   2  467.65   16.40
  -4   1   2  459.35   16.20
   4   1  -2  462.15   16.30
   3  -1  -2    4.10    2.10
  -3  -1   2    0.30    0.20
  -3  -1   2    0.90    0.40
  -3  -1   2   -0.40    2.10
  -3  -1   2    0.70    0.40
   3  -1  -2    1.70    0.40
   3  -1  -2    0.30    0.50
   3  -1  -2    0.70    0.40
  -3   1   2    0.60    2.00
   3   1  -2    0.90    2.30
   3   1  -2    0.30    0.40
  -3   1   2    0.40    0.50
  -3   1   2    0.20    0.40
   3   1  -2    1.00    0.40
   3   1  -2    0.30    0.40
   2  -1  -2  978.20   31.20
   2  -1  -2  922.91   31.00
  -2  -1   2  885.11   31.40
  -2  -1   2  899.11   31.00
   2  -1  -2  911.21   31.60
  -2  -1   2  888.61   34.80
  -2  -1   2  923.71   31.20
  -2   1   2  920.31   34.50
   2   1  -2  980.00   31.20
   2   1  -2  909.61   31.00
  -2   1   2  906.81   31.50
  -2   1   2  961.30   31.10
   2   1  -2  959.00   31.20
  -1  -1   2  248.88    8.90
  -1  -1   2  265.87    8.90
  -1  -1   2  269.47    8.90
  -1  -1   2  244.08   11.40
   1  -1  -2  242.18    8.80
   1  -1  -2  256.47    9.20
   1   1  -2  245.68    8.90
  -1   1   2  264.57    8.90
  -1   1   2  218.58    9.00
  -1   1   2  265.97   11.50
  -1   1   2  263.57    8.80
   1   1  -2  245.58    8.80
   1   1  -2  237.38    8.80
   0  -1   2 1922.01   66.49
   0   1   2 1977.80   66.69
   1  -1   2   21.70    1.90
  -1  -1  -2   20.50    1.30
  -1  -1  -2   18.80    2.10
   1  -1   2   22.00    1.00
  -1  -1  -2   21.90    1.10
  -1  -1  -2   21.80    1.10
   1  -1   2   21.70    1.40
  -1   1  -2   23.90    1.00
   1   1   2   21.90    1.30
   1   1   2   20.70    2.40
  -1   1  -2   24.00    1.40
  -1   1  -2   23.90    0.90
   1   1   2   23.10    1.10
  -1   1  -2   21.60    1.90
  -2  -1  -2 4077.99  140.29
   2   1   2 4350.56  141.89
  -3  -1  -2  283.87   12.00
  -3  -1  -2  307.17   10.30
  -3  -1  -2  285.47   10.60
   3   1   2  284.17   12.10
   3   1   2  294.17   10.50
  -3   1  -2  297.17   10.90
  -4  -1  -2   13.00    3.10
  -4  -1  -2   14.70    1.10
  -4  -1  -2   14.80    1.00
  -4  -1  -2   15.30    1.80
  -4  -1  -2   15.30    2.70
  -4   1  -2   14.20    1.40
  -4   1  -2   13.30    0.70
  -5  -1  -2  146.79    5.80
  -5  -1  -2  154.58    9.00
  -5  -1  -2  153.18    5.80
  -5  -1  -2  148.59    8.20
  -5  -1  -2  145.39    6.20
  -5   1  -2  151.38    6.50
  -5   1  -2  149.99    5.40
  -6  -1  -2  133.39    5.30
  -6  -1  -2  126.19    8.60
  -6  -1  -2  127.79    7.90
  -6  -1  -2  124.49    5.70
  -6   1  -2  124.59    6.00
  -6   1  -2  128.99    4.90
  -6   1  -2  134.89    5.00
  -6   1  -2  142.89    5.40
  -7  -1  -2    1.10    3.10
  -7  -1  -2   -0.40    0.70
  -7  -1  -2   -0.40    0.80
  -7  -1  -2    1.10    0.70
  -7  -1  -2   -1.90    2.60
  -7   1  -2    1.30    0.80
  -7   1  -2    0.00    0.40
  -7   1  -2    0.30    0.60
  -8  -1  -2   21.10    2.10
  -8  -1  -2   26.60    4.40
  -8  -1  -2   23.90    1.90
  -8  -1  -2   27.60    5.20
  -8  -1  -2   27.00    2.30
  -8   1  -2   22.80    2.70
  -8   1  -2   23.20    1.80
  -8   1  -2   25.80    1.70
  -9  -1  -2    0.70    3.20
  -9  -1  -2   -4.60    4.00
  -9  -1  -2    3.60    1.50
  -9  -1  -2    4.20    1.40
  -9  -1  -2    1.40    1.20
  -9  -1  -2    3.70    1.00
  -9   1  -2    2.60    1.10
  -9   1  -2    3.00    0.80
  -9   1  -2    0.90    1.20
 -10  -1  -2   73.89    5.80
 -10  -1  -2   62.59    4.00
 -10  -1  -2   65.39    4.60
 -10  -1  -2   64.99    4.30
 -10  -1  -2   70.69    3.90
 -10  -1  -2   64.39    3.60
 -10  -1  -2   70.59    4.00
 -10   1  -2   60.79    5.00
 -10   1  -2   65.59    3.80
 -10   1  -2   54.19    4.20
 -10   1  -2   68.69    3.00
 -10   1  -2   73.19    3.40
 -11  -1  -2    0.90    1.50
 -11  -1  -2    0.50    0.90
 -11  -1  -2   -0.70    1.10
 -11  -1  -2    0.30    1.20
 -11   1  -2    1.10    0.80
 -11   1  -2    1.60    0.60
 -11   1  -2    0.70    1.60
 -11   1  -2    0.80    1.30
 -11   1  -2    1.00    2.10
 -12  -1  -2    2.40    1.90
 -12  -1  -2    7.50    1.30
 -12  -1  -2    9.70    1.60
 -12   1  -2    7.70    1.90
 -12   1  -2    3.10    2.40
 -12   1  -2    7.20    2.00
 -13  -1  -2    0.00    2.40
 -13   1  -2    0.40    2.00
 -15  -2   2    0.30    2.20
 -14  -2   2    6.10    3.40
 -14  -2   2    2.00    2.00
 -14   2   2   -1.90    2.90
 -14   2   2   -2.10    1.40
 -13  -2   2    4.60    2.80
 -13  -2   2    4.70    1.80
 -13   2   2    6.70    2.60
 -13   2   2    6.90    1.70
 -12  -2   2    2.60    1.70
 -12  -2   2    2.50    2.00
 -12  -2   2    1.10   12.20
 -12   2   2    1.70    1.90
 -12   2   2    5.50    1.60
 -12   2   2    0.90    7.30
 -12   2   2    4.70    1.50
 -11  -2   2   33.50    3.40
 -11  -2   2   46.80   12.60
 -11  -2   2   32.20    9.70
 -11   2   2   36.70    3.20
 -11   2   2   43.80    3.70
 -11   2   2   35.50    3.70
 -11   2   2   28.30    7.70
 -11   2   2   50.09    3.50
 -11   2   2   37.60    8.60
 -10  -2   2   25.70   10.10
 -10  -2   2   17.70    2.70
 -10  -2   2   20.10    2.80
 -10   2   2   14.40    5.90
 -10   2   2   13.80    8.20
 -10   2   2   18.60    2.30
 -10   2   2   16.70    2.80
 -10   2   2   18.90    2.70
  -9  -2   2   50.49    8.70
  -9  -2   2   51.79    3.70
  -9  -2   2   48.00    3.70
  -9  -2   2   34.50    9.60
  -9   2   2   49.70    4.00
  -9   2   2   53.19    3.40
  -9   2   2   52.09    3.60
  -9   2   2   60.49    9.10
   8  -2  -2    3.90    5.50
  -8  -2   2    6.80    1.40
  -8  -2   2   -0.50    5.10
  -8  -2   2    6.40    1.60
  -8  -2   2    5.80    6.40
  -8   2   2    5.30    1.30
  -8   2   2    3.70    1.70
  -8   2   2    8.40    5.60
  -8   2   2    3.90    1.00
   7  -2  -2   10.40    5.00
  -7  -2   2    7.00    4.80
  -7  -2   2   10.30    0.90
  -7  -2   2   18.10    6.30
  -7  -2   2   15.00    2.10
  -7  -2   2   16.10    2.20
   7  -2  -2   13.00    1.40
  -7  -2   2   11.80    1.00
  -7   2   2   11.50    1.60
  -7   2   2   13.20    1.80
  -7   2   2   14.80    5.20
   7   2  -2   11.60    1.70
  -7   2   2   10.10    2.10
  -6  -2   2  794.62   27.30
  -6  -2   2  748.83   34.10
  -6  -2   2  783.22   26.10
   6  -2  -2  830.22   32.50
   6  -2  -2  777.32   26.60
  -6  -2   2  775.42   27.30
  -6   2   2  752.82   32.50
  -6   2   2  772.72   28.00
  -6   2   2  792.02   27.10
  -6   2   2  794.52   26.90
   6   2  -2  714.53   27.70
   6   2  -2  782.22   26.50
   5  -2  -2  134.99    9.60
  -5  -2   2  143.29    6.10
  -5  -2   2  140.59    5.10
  -5  -2   2  139.99    6.10
   5  -2  -2  141.59    5.60
  -5  -2   2  134.69   10.90
   5   2  -2  135.99    5.70
  -5   2   2  142.29    5.90
   5   2  -2  145.49   11.60
  -5   2   2  145.89    6.70
   5   2  -2  137.29    5.90
  -5   2   2  141.69    5.80
  -5   2   2  140.19   11.10
  -4  -2   2    6.70    0.60
  -4  -2   2    3.50    0.80
  -4  -2   2    6.40    1.10
   4  -2  -2    4.10    0.80
   4  -2  -2    5.80    0.70
  -4  -2   2   10.20    3.90
   4  -2  -2    2.30    2.40
   4   2  -2    5.60    1.10
  -4   2   2    7.10    1.00
   4   2  -2    5.80    3.60
   4   2  -2    6.30    1.10
  -4   2   2    9.20    3.40
  -4   2   2    5.80    1.00
  -3  -2   2  363.36   13.10
   3  -2  -2  358.96   12.60
  -3  -2   2  365.86   12.40
  -3  -2   2  357.06   13.10
   3  -2  -2  371.16   12.80
   3  -2  -2  363.16   16.40
  -3  -2   2  342.57   17.30
  -3   2   2  366.96   12.90
  -3   2   2  369.26   13.60
  -3   2   2  368.06   16.70
   3   2  -2  371.86   13.00
   3   2  -2  371.96   13.10
  -2  -2   2  392.46   17.50
  -2  -2   2  389.56   13.50
   2  -2  -2  386.06   13.20
  -2  -2   2  378.76   13.10
  -2  -2   2  379.56   13.50
   2  -2  -2  361.76   13.40
  -2   2   2  371.76   13.30
  -2   2   2  395.56   13.30
   2   2  -2  370.86   13.50
   2   2  -2  363.36   13.10
  -2   2   2  395.26   14.00
   2   2  -2  397.36   13.40
  -2   2   2  397.06   16.70
  -1  -2   2  417.56   14.00
  -1  -2   2  422.06   14.00
  -1  -2   2  370.26   17.00
   1  -2  -2  400.76   14.50
   1  -2  -2  411.06   14.00
  -1  -2   2  386.06   13.90
   1  -2  -2  402.96   13.90
   1   2  -2  403.86   14.00
  -1   2   2  396.66   16.60
   1   2  -2  377.76   17.30
  -1   2   2  413.86   14.40
  -1   2   2  414.06   13.90
   1   2  -2  397.56   13.90
   1   2  -2  421.26   14.00
  -1   2   2  408.66   14.00
   0  -2  -2  117.19    4.40
   0  -2  -2  119.29    4.70
   0  -2   2  117.39    4.30
   0  -2   2  115.19    6.50
   0  -2  -2  109.69    6.30
   0   2   2  126.59    6.50
   0   2  -2  117.19    4.30
   0   2   2  119.59    4.40
   0   2  -2   97.29    6.40
   0   2  -2  121.19    4.80
   0   2  -2   98.39    4.20
   0   2   2  114.89    4.40
  -1  -2  -2   99.39    5.60
  -1  -2  -2   94.39    3.80
   1  -2   2   86.29    4.90
  -1  -2  -2  100.59    3.70
   1  -2   2   80.59    3.30
  -1  -2  -2   94.59    3.70
  -1   2  -2   91.09    3.30
   1   2   2   92.69    3.80
  -1   2  -2   99.99    3.40
   1   2   2   93.19    3.60
   1   2   2   84.79    5.40
   1   2   2   85.39    3.80
  -1   2  -2   94.29    3.30
  -2  -2  -2   30.20    3.20
   2  -2   2   30.90    2.90
  -2  -2  -2   25.30    1.60
  -2  -2  -2   28.00    1.60
   2  -2   2   29.60    2.00
  -2  -2  -2   27.30    1.50
   2   2   2   27.60    1.60
  -2   2  -2   30.10    1.20
   2   2   2   23.00    3.20
  -3  -2  -2   42.60    4.20
  -3  -2  -2   42.70    2.20
  -3  -2  -2   42.80    2.30
  -3  -2  -2   42.80    2.10
   3   2   2   39.20    4.10
   3   2   2   42.50    2.10
  -4  -2  -2  940.61   36.60
  -4  -2  -2 1031.50   33.50
  -4  -2  -2 1032.10   33.60
  -4  -2  -2  980.20   33.40
   4   2   2  944.51   36.20
  -5  -2  -2   13.30    4.00
  -5  -2  -2   15.40    1.80
  -5  -2  -2   13.30    3.40
  -5  -2  -2   13.60    1.30
  -5   2  -2   13.60    0.80
  -5   2  -2   13.40    1.80
  -6  -2  -2   -0.90    3.40
  -6  -2  -2    0.80    0.60
  -6  -2  -2   -3.20    2.60
  -6  -2  -2    0.60    0.60
  -6  -2  -2    0.60    0.80
  -6   2  -2    0.10    0.30
  -6   2  -2    0.20    0.80
  -7  -2  -2   16.90    4.40
  -7  -2  -2   15.30    1.80
  -7  -2  -2   14.00    1.60
  -7  -2  -2   15.10    1.90
  -7  -2  -2   15.00    4.80
  -7   2  -2   16.00    1.10
  -7   2  -2   14.50    2.30
  -7   2  -2   15.00    1.20
  -8  -2  -2    7.30    1.60
  -8  -2  -2    7.30    1.30
  -8  -2  -2   13.70    4.60
  -8  -2  -2    6.10    1.20
  -8  -2  -2    9.90    5.10
  -8   2  -2    9.10    1.90
  -8   2  -2    9.00    0.90
  -8   2  -2    8.10    1.30
  -9  -2  -2  122.79    5.30
  -9  -2  -2  120.49    5.40
  -9  -2  -2  119.09    5.90
  -9  -2  -2  116.09    9.50
  -9  -2  -2  101.79    6.20
  -9   2  -2  106.79    6.10
  -9   2  -2  113.39    5.00
  -9   2  -2  123.49    4.50
 -10  -2  -2   16.60    1.90
 -10  -2  -2   16.90    6.30
 -10  -2  -2   17.30    2.40
 -10  -2  -2   14.10    1.90
 -10  -2  -2   10.30    4.60
 -10  -2  -2   18.00    2.30
 -10   2  -2   15.70    2.00
 -10   2  -2   14.10    2.40
 -10   2  -2   15.80    3.30
 -11  -2  -2    2.40    1.60
 -11  -2  -2    1.50    4.40
 -11  -2  -2    3.80    2.90
 -11  -2  -2   -0.60    1.00
 -11   2  -2    1.50    2.40
 -11   2  -2    2.30    1.40
 -11   2  -2   -2.20    1.50
 -12  -2  -2    7.70    1.80
 -12  -2  -2    5.90    1.40
 -12  -2  -2   -0.40    2.00
 -12   2  -2    4.30    1.80
 -12   2  -2    6.40    2.20
 -12   2  -2   -1.10    3.30
 -13  -2  -2    0.10    1.40
 -13  -2  -2    0.80    1.20
 -13  -2  -2    3.10    2.30
 -13   2  -2    2.10    2.20
 -13   2  -2    2.80    2.10
 -14  -3   2    0.70    1.90
 -14  -3   2   -2.00    3.10
 -14   3   2    2.30    1.50
 -14   3   2   -2.20    3.10
 -13  -3   2   17.30    3.40
 -13  -3   2   11.80    2.60
 -13  -3   2   21.70   15.00
 -13   3   2   16.90    3.20
 -13   3   2   11.60    2.30
 -13   3   2   12.50    2.00
 -12  -3   2   40.90    3.80
 -12  -3   2   44.40   14.50
 -12  -3   2   38.60    4.30
 -12   3   2   29.80    3.50
 -12   3   2   32.20    3.90
 -12   3   2   33.90    4.20
 -12   3   2   40.50    3.00
 -11  -3   2   22.50    9.30
 -11  -3   2   11.40    2.50
 -11  -3   2   10.70    2.10
 -11   3   2   13.30    2.00
 -11   3   2   15.30    2.50
 -11   3   2   14.60    2.50
 -11   3   2   10.00    6.00
 -11   3   2   12.50    2.80
 -11   3   2   17.10    7.00
 -10  -3   2   32.00    3.70
 -10  -3   2   30.60   11.70
 -10  -3   2   33.20    9.20
 -10  -3   2   30.00    3.10
 -10   3   2   31.50    3.90
 -10   3   2   26.70    7.30
 -10   3   2   29.70    2.60
 -10   3   2   26.70    6.30
 -10   3   2   33.90    3.10
  -9  -3   2   -0.60    1.20
  -9  -3   2    1.70    1.20
  -9  -3   2   13.80    8.20
  -9  -3   2   -3.70    7.60
   9  -3  -2    0.90    6.00
  -9   3   2    0.90    1.00
  -9   3   2    3.90    1.40
  -9   3   2    3.60    1.80
  -9   3   2    3.90    5.50
  -8  -3   2    6.10    5.50
  -8  -3   2    9.60    1.80
  -8  -3   2    7.60    1.80
   8  -3  -2    3.10    5.30
  -8  -3   2    3.00    6.90
  -8   3   2    7.40    1.30
  -8   3   2   10.10    2.30
  -8   3   2    8.70    1.60
  -8   3   2    1.90    5.10
  -7  -3   2  376.16   20.90
  -7  -3   2  400.06   15.00
  -7  -3   2  358.96   22.10
   7  -3  -2  414.26   20.00
  -7  -3   2  396.66   14.90
   7  -3  -2  387.76   13.90
  -7   3   2  391.16   14.40
  -7   3   2  398.96   15.90
  -7   3   2  389.16   14.50
  -7   3   2  381.86   19.80
   7   3  -2  391.26   13.70
   7   3  -2  380.86   15.00
   6  -3  -2   32.20    2.10
  -6  -3   2   32.20    6.40
  -6  -3   2   27.50    2.50
  -6  -3   2   18.90    6.00
   6  -3  -2   39.90    6.00
  -6  -3   2   32.10    2.50
   6   3  -2   31.90    2.10
  -6   3   2   30.30    5.80
   6   3  -2   27.70    2.30
  -6   3   2   29.40    3.00
  -6   3   2   30.70    2.30
  -6   3   2   33.80    2.20
   5  -3  -2   54.69    2.80
  -5  -3   2   60.69    7.80
   5  -3  -2   61.29    6.60
  -5  -3   2   57.39    3.30
  -5  -3   2   56.49    8.20
  -5  -3   2   61.69    3.30
  -5   3   2   52.39    3.80
  -5   3   2   55.99    3.00
   5   3  -2   59.09    3.20
  -5   3   2   52.19    2.90
  -4  -3   2  409.46   14.80
  -4  -3   2  409.96   14.70
  -4  -3   2  358.46   19.90
   4  -3  -2  410.06   13.90
   4  -3  -2  399.76   13.80
   4  -3  -2  399.76   14.20
   4  -3  -2  430.76   18.80
  -4   3   2  414.26   14.30
   4   3  -2  401.96   14.60
  -4   3   2  411.06   14.40
   4   3  -2  361.06   16.10
  -4   3   2  416.86   18.70
  -4   3   2  398.16   15.40
  -3  -3   2  596.74   20.90
   3  -3  -2  588.24   24.60
   3  -3  -2  595.04   20.80
  -3  -3   2  598.84   21.00
   3  -3  -2  588.94   20.30
  -3  -3   2  577.24   26.30
   3  -3  -2  597.94   20.60
  -3   3   2  607.54   21.80
  -3   3   2  613.14   24.60
  -3   3   2  581.54   20.70
   3   3  -2  618.24   20.90
  -3   3   2  619.64   20.60
  -2  -3   2    4.90    0.90
  -2  -3   2    6.50    3.00
   2  -3  -2    4.90    0.80
  -2  -3   2    4.40    0.80
   2  -3  -2    4.10    1.00
   2  -3  -2    5.70    0.80
   2   3  -2    5.50    0.60
  -2   3   2    4.70    1.10
   2   3  -2    5.40    0.90
  -2   3   2    4.30    2.10
  -2   3   2    5.80    0.80
  -1  -3   2  112.59    4.40
   1  -3  -2  108.99    4.40
  -1  -3   2  105.39    7.60
  -1  -3   2  111.89    4.50
   1  -3  -2  112.39    4.30
   1  -3  -2  104.09    5.00
   1   3  -2  110.79    4.50
  -1   3   2  111.09    6.80
   1   3  -2  111.49    4.40
  -1   3   2  106.79    4.90
   1   3  -2  109.69    4.30
   0  -3  -2   12.90    2.70
   0  -3   2   11.40    0.90
   0  -3  -2   11.60    1.20
   0  -3   2   13.60    2.80
   0  -3  -2   12.60    0.90
   0  -3  -2   14.60    1.10
   0   3   2   13.90    1.10
   0   3  -2   14.10    1.00
   0   3  -2   12.80    0.90
   0   3   2   13.20    1.20
   0   3   2   12.60    2.60
   1  -3   2   58.09    2.40
   1  -3   2   60.09    2.40
  -1  -3  -2   55.99    4.70
   1  -3   2   57.79    4.20
  -1  -3  -2   61.79    2.90
  -1  -3  -2   63.09    2.80
  -1   3  -2   60.99    2.50
   1   3   2   54.99    4.80
  -1   3  -2   65.19    2.60
   1   3   2   60.29    2.90
  -1   3  -2   61.69    2.50
  -2  -3  -2  580.24   20.10
  -2  -3  -2  576.64   23.40
   2  -3   2  577.64   19.50
  -2  -3  -2  604.94   20.20
   2  -3   2  585.84   21.40
  -2  -3  -2  604.04   20.40
  -2   3  -2  583.44   19.40
   2   3   2  571.94   23.60
  -2   3  -2  577.14   19.40
  -2   3  -2  615.94   19.70
   2   3   2  556.44   20.10
  -3  -3  -2    9.60    1.00
  -3  -3  -2   13.60    3.10
  -3  -3  -2   10.20    1.20
  -3  -3  -2    9.00    1.20
  -3  -3  -2   13.30    1.50
   3   3   2   15.10    3.40
   3   3   2    9.50    1.00
  -4  -3  -2   87.59    7.10
  -4  -3  -2   84.59    4.00
  -4  -3  -2   91.99    3.90
  -4  -3  -2   85.99    4.10
  -4   3  -2   90.89    3.20
   4   3   2   87.29    3.70
   4   3   2   78.79    6.70
  -5  -3  -2  662.93   22.20
  -5  -3  -2  617.34   26.70
  -5  -3  -2  642.14   22.40
  -5  -3  -2  623.64   22.60
  -5   3  -2  653.03   21.40
  -6  -3  -2   31.10    2.20
  -6  -3  -2   32.10    2.40
  -6  -3  -2   30.30    2.10
  -6  -3  -2   33.60    6.00
  -6  -3  -2   21.10    5.60
  -6   3  -2   30.50    1.40
  -7  -3  -2   16.20    5.00
  -7  -3  -2    2.60    4.90
  -7  -3  -2   11.30    1.60
  -7  -3  -2   11.30    1.80
  -7   3  -2   12.00    0.80
  -7   3  -2   11.00    0.90
  -7   3  -2   16.50    2.40
  -8  -3  -2    0.60    1.10
  -8  -3  -2   -1.40    5.20
  -8  -3  -2   -1.70    4.30
  -8  -3  -2   -0.30    0.70
  -8  -3  -2    0.10    1.00
  -8   3  -2    0.30    0.40
  -8   3  -2    0.30    0.60
  -8   3  -2    1.30    1.30
  -9  -3  -2    2.10    0.90
  -9  -3  -2   -1.30    1.20
  -9  -3  -2   -6.10    4.90
  -9  -3  -2    9.30    6.00
  -9  -3  -2    0.20    1.00
  -9  -3  -2    0.10    0.70
  -9   3  -2    0.30    1.40
  -9   3  -2    0.20    0.90
 -10  -3  -2   62.69   10.00
 -10  -3  -2   59.19    4.20
 -10  -3  -2   62.39    9.70
 -10  -3  -2   59.09    3.80
 -10  -3  -2   58.29    4.10
 -10   3  -2   64.39    4.50
 -10   3  -2   59.49    3.50
 -10   3  -2   56.79    5.40
 -11  -3  -2   -1.30    5.20
 -11  -3  -2    7.00    2.10
 -11  -3  -2    6.20    2.70
 -11  -3  -2    4.70    7.40
 -11  -3  -2    6.20    1.80
 -11   3  -2    3.90    1.90
 -11   3  -2    6.40    1.50
 -12  -3  -2    1.60    1.60
 -12  -3  -2    0.90    1.20
 -12   3  -2   -3.20    1.60
 -12   3  -2   -2.20    1.90
 -13  -3  -2    5.60    1.50
 -13  -3  -2    7.20    2.50
 -13  -3  -2    4.70    1.90
 -13   3  -2    2.30    2.50
 -13   3  -2    3.40    2.20
 -14  -3  -2    4.50    2.10
 -14  -3  -2    6.60    1.40
 -14  -4   2    1.90    2.90
 -14  -4   2    2.60    3.20
 -14   4   2    2.90    1.50
 -14   4   2   -0.40    2.90
 -13  -4   2    5.80    2.10
 -13  -4   2    2.10    3.00
 -13  -4   2    2.00   15.90
 -13   4   2    2.80    2.10
 -13   4   2    2.30    1.40
 -13   4   2   11.30    3.00
 -12  -4   2    3.50    1.70
 -12  -4   2    2.50    2.20
 -12  -4   2    0.90   13.80
 -12   4   2    2.60    6.00
 -12   4   2    8.30    2.30
 -12   4   2   -2.30    1.80
 -12   4   2    2.20    1.30
 -11  -4   2   10.70    2.30
 -11  -4   2    2.70    1.60
 -11  -4   2   14.90   12.00
 -11   4   2    2.70    4.20
 -11   4   2   -0.50    5.90
 -11   4   2    9.10    2.20
 -11   4   2    5.00    5.70
 -11   4   2    7.80    1.60
 -10  -4   2   12.40    8.50
 -10  -4   2   13.50    3.20
 -10  -4   2   11.70    2.30
 -10  -4   2   -2.30   10.00
 -10   4   2   12.40    2.90
 -10   4   2   11.80    2.10
 -10   4   2   12.70    1.90
 -10   4   2   20.00    6.20
  -9  -4   2    4.30    8.70
  -9  -4   2   12.80    2.40
   9  -4  -2    6.20    6.40
  -9  -4   2    9.50    2.00
  -9   4   2   17.60    6.00
  -9   4   2   13.70    2.90
  -9   4   2   13.10    2.10
  -9   4   2   12.80    1.70
  -8  -4   2    8.10    7.50
  -8  -4   2   17.20    2.40
  -8  -4   2   18.90    2.50
  -8  -4   2   13.30    6.50
   8  -4  -2   26.40    6.10
  -8   4   2   21.70    2.40
  -8   4   2   20.10    5.70
  -8   4   2   20.90    3.30
  -8   4   2   18.70    2.20
  -7  -4   2    0.00    1.10
   7  -4  -2   -1.30    3.90
  -7  -4   2   -0.10    0.80
  -7  -4   2   -5.00    4.50
   7  -4  -2    0.20    0.60
  -7   4   2    1.50    1.60
  -7   4   2   -0.10    0.70
  -7   4   2    0.50    0.70
  -7   4   2    1.20    3.90
   7   4  -2   -1.10    0.70
  -6  -4   2   95.29   11.80
   6  -4  -2  104.99    8.80
  -6  -4   2   96.69    5.10
  -6  -4   2   73.09    9.70
  -6  -4   2   95.29    4.90
  -6   4   2   92.69    5.60
   6   4  -2  104.59    4.70
  -6   4   2   86.79    8.60
  -6   4   2   93.69    4.50
  -6   4   2   98.09    4.50
   6   4  -2   94.99    4.80
  -5  -4   2    6.30    3.90
  -5  -4   2    8.30    4.80
   5  -4  -2    6.10    3.70
   5  -4  -2    6.10    1.00
  -5  -4   2    9.50    1.60
  -5  -4   2    6.80    1.30
  -5   4   2    6.80    1.10
   5   4  -2    7.40    1.30
  -5   4   2    8.70    2.00
  -5   4   2    6.80    1.20
   5   4  -2    4.80    1.20
   4  -4  -2   20.20    1.40
  -4  -4   2   22.90    1.90
  -4  -4   2   18.90    5.70
  -4  -4   2   22.50    5.20
   4  -4  -2   21.80    4.70
  -4  -4   2   19.30    1.70
   4  -4  -2   19.10    1.50
   4  -4  -2   20.10    1.20
   4   4  -2   20.30    1.90
  -4   4   2   20.90    1.50
  -4   4   2   22.90    1.70
  -4   4   2   20.90    4.40
  -4   4   2   22.70    2.80
   4   4  -2   19.80    1.70
  -3  -4   2  495.85   23.30
  -3  -4   2  520.65   25.10
   3  -4  -2  531.15   18.30
   3  -4  -2  558.04   23.20
  -3  -4   2  524.95   18.80
  -3  -4   2  532.75   19.10
   3  -4  -2  537.05   18.60
   3  -4  -2  549.74   18.60
   3   4  -2  548.75   19.00
   3   4  -2  522.85   19.00
  -3   4   2  550.34   18.50
  -3   4   2  538.65   19.90
  -3   4   2  519.55   22.50
  -3   4   2  502.15   18.60
   3   4  -2  549.35   18.00
   2  -4  -2   63.49    3.10
   2  -4  -2   63.09    2.80
  -2  -4   2   59.39    3.10
  -2  -4   2   55.59    7.50
  -2  -4   2   58.79    7.80
  -2  -4   2   63.19    3.20
   2  -4  -2   67.89    3.00
   2  -4  -2   62.89    3.80
  -2   4   2   61.69    5.50
  -2   4   2   63.89    3.70
  -2   4   2   60.59    3.00
   2   4  -2   64.09    2.80
   2   4  -2   62.89    3.20
   2   4  -2   65.69    3.20
  -2   4   2   65.49    2.90
  -1  -4   2   17.00    1.30
   1  -4  -2   17.90    1.30
   1  -4  -2   17.40    1.20
  -1  -4   2   20.70    3.90
   1  -4  -2   14.00    3.10
   1  -4  -2   17.60    1.40
   1  -4  -2   14.30    1.60
  -1  -4   2   16.10    1.30
  -1   4   2   20.10    2.50
  -1   4   2   14.90    3.00
  -1   4   2   17.40    1.40
   1   4  -2   19.00    1.30
   1   4  -2   16.30    1.50
  -1   4   2   17.70    1.20
   0  -4  -2   12.90    2.90
   0  -4  -2   14.00    1.20
   0  -4   2   12.50    1.00
   0  -4  -2   12.70    1.20
   0  -4  -2   13.80    1.40
   0  -4  -2   11.20    1.00
   0  -4   2   12.80    1.00
   0  -4   2   12.60    1.00
   0   4  -2   12.30    2.60
   0   4   2   13.00    1.20
   0   4   2    9.40    2.50
   0   4   2   11.90    1.30
   0   4   2   11.20    1.00
   0   4  -2   12.40    1.00
   0   4  -2   13.60    1.10
   1  -4   2 2758.62   92.79
  -1  -4  -2 2673.93   93.39
  -1  -4  -2 2599.64   96.89
   1  -4   2 2844.62   96.19
   1   4   2 2899.61   93.39
   1   4   2 2796.52   97.39
   1   4   2 2949.41   93.29
   1   4   2 2834.02   93.49
  -1   4  -2 2914.81   95.89
  -2  -4  -2  892.01   30.30
  -2  -4  -2  835.72   34.20
   2  -4   2  871.41   32.30
   2  -4   2  893.11   29.60
   2  -4   2  884.61   29.80
  -2  -4  -2  874.21   30.30
  -2  -4  -2  863.61   30.40
  -2  -4  -2  892.31   30.50
  -2   4  -2  954.00   29.80
   2   4   2  893.71   30.10
  -2   4  -2  874.91   29.50
  -2   4  -2  884.21   32.00
  -2   4  -2  895.11   29.60
   2   4   2  861.31   34.50
  -3  -4  -2    1.00    2.50
   3  -4   2    1.20    0.30
   3  -4   2    2.20    1.30
  -3  -4  -2    1.10    0.60
  -3  -4  -2    1.80    0.70
  -3  -4  -2    1.60    0.70
  -3  -4  -2    1.50    0.60
  -3  -4  -2    1.90    0.70
   3  -4   2    1.10    0.30
  -3   4  -2    1.50    0.30
  -3   4  -2    1.70    1.30
   3   4   2    1.30    0.50
   3   4   2    1.80    2.30
  -4  -4  -2  475.25   16.20
  -4  -4  -2  454.75   16.80
  -4  -4  -2  433.76   21.00
   4  -4   2  471.95   17.10
  -4  -4  -2  475.95   16.70
  -4   4  -2  453.55   16.60
  -4   4  -2  463.35   15.80
   4   4   2  452.85   20.80
   4   4   2  457.95   16.00
  -5  -4  -2   88.19    4.70
  -5  -4  -2   90.09    8.50
  -5  -4  -2   99.09    4.10
  -5  -4  -2   96.89    4.60
  -5   4  -2   98.99    3.70
   5   4   2   86.49    7.90
  -6  -4  -2   10.20    1.70
  -6  -4  -2   11.00    1.10
  -6  -4  -2   13.30    5.50
  -6  -4  -2   10.20    1.80
  -6   4  -2   11.60    0.90
  -7  -4  -2   72.69    3.20
  -7  -4  -2   86.99   11.10
  -7  -4  -2   67.29    4.20
  -7  -4  -2   75.09    3.90
  -7  -4  -2   74.09    9.10
  -7   4  -2   68.99    2.90
  -7   4  -2   70.69    2.90
  -8  -4  -2   35.50    2.70
  -8  -4  -2   47.60    7.70
  -8  -4  -2   36.40    1.90
  -8  -4  -2   34.20    3.20
  -8  -4  -2   54.69    9.10
  -8   4  -2   43.00    3.60
  -8   4  -2   35.20    2.00
  -9  -4  -2   54.19    9.90
  -9  -4  -2   42.60    3.70
  -9  -4  -2   47.40    3.30
  -9  -4  -2   48.00    8.50
  -9   4  -2   50.09    4.20
  -9   4  -2   46.70    2.70
 -10  -4  -2   21.00    7.90
 -10  -4  -2    4.20    1.80
 -10  -4  -2   11.60    6.60
 -10  -4  -2    7.80    1.60
 -10  -4  -2    8.10    2.00
 -10   4  -2    8.20    1.50
 -10   4  -2    7.60    2.30
 -11  -4  -2    2.80    7.80
 -11  -4  -2    5.90    1.50
 -11  -4  -2    7.20    2.10
 -11  -4  -2   11.70    8.90
 -11  -4  -2    7.70    2.40
 -11   4  -2    5.00    1.50
 -11   4  -2   12.60    3.70
 -12  -4  -2    5.40    1.60
 -12  -4  -2    8.10    2.30
 -12  -4  -2    8.30    2.50
 -12   4  -2    7.70    2.00
 -12   4  -2    6.10    2.80
 -13  -4  -2    1.70    1.60
 -13  -4  -2   -3.30    2.30
 -13  -4  -2    1.70    2.00
 -13   4  -2    2.20    2.80
 -14  -4  -2   -1.20    1.90
 -14  -4  -2    2.90    1.70
 -14  -5   2    5.10   23.70
 -14  -5   2   -1.90    2.50
 -14  -5   2    2.30    3.40
 -14   5   2    0.40    1.40
 -13  -5   2   14.60    2.80
 -13  -5   2   27.70   18.10
 -13  -5   2   21.90    3.70
 -13   5   2   18.60    3.20
 -13   5   2   15.20    2.00
 -13   5   2   18.40    2.80
 -12  -5   2    1.20    1.80
 -12  -5   2    4.80    2.50
 -12  -5   2   -6.30   14.40
 -12   5   2    4.70    1.40
 -12   5   2    5.30    2.30
 -12   5   2    6.70    2.30
 -12   5   2    0.80    3.30
 -11  -5   2   35.10   13.90
 -11  -5   2   25.10    3.40
 -11  -5   2   27.10    3.80
 -11   5   2   21.40    4.20
 -11   5   2   25.60    3.20
 -11   5   2   20.30    6.60
 -11   5   2   27.70    2.80
 -11   5   2   25.20    5.80
 -10  -5   2  -12.30    9.90
 -10  -5   2    5.10    1.80
  10  -5  -2   -9.40    6.90
 -10  -5   2    5.50    1.80
 -10   5   2   12.00    6.00
 -10   5   2    4.60    1.40
 -10   5   2    4.20    2.40
  -9  -5   2    6.80    1.80
  -9  -5   2   22.20    9.50
   9  -5  -2   12.10    6.10
  -9  -5   2    7.00    1.80
  -9   5   2    7.90    1.80
  -9   5   2    4.90    2.40
  -9   5   2    9.10    5.20
  -9   5   2   10.10    1.70
  -8  -5   2   23.70    3.10
  -8  -5   2   23.90    2.90
  -8  -5   2   12.10    7.10
   8  -5  -2   19.00    6.30
  -8  -5   2   12.40    8.70
  -8   5   2   21.50    5.80
  -8   5   2   19.70    2.00
  -8   5   2   20.70    2.10
  -8   5   2   18.30    3.40
   8   5  -2   23.30    1.80
  -7  -5   2   42.20    9.60
  -7  -5   2   41.00    3.50
  -7  -5   2   53.19    3.60
  -7  -5   2   55.99    9.30
   7  -5  -2   46.70    7.00
   7  -5  -2   49.10    2.70
  -7   5   2   66.29    8.10
   7   5  -2   45.50    3.00
  -7   5   2   49.20    3.00
  -7   5   2   55.59    4.60
  -7   5   2   53.39    3.10
   6  -5  -2    7.60    1.10
  -6  -5   2    7.80    1.70
  -6  -5   2   13.00    6.60
  -6  -5   2    9.10    6.00
   6  -5  -2    6.60    4.10
  -6   5   2    5.80    3.90
  -6   5   2    8.00    1.30
   6   5  -2    8.90    1.60
  -6   5   2    9.40    2.20
   6   5  -2    5.50    1.30
  -6   5   2    7.20    1.20
   5  -5  -2  187.88   13.60
  -5  -5   2  178.38    8.00
   5  -5  -2  177.88    7.10
  -5  -5   2  174.08   13.40
  -5  -5   2  187.08    7.90
  -5  -5   2  179.18   14.50
   5   5  -2  180.78    7.80
   5   5  -2  191.38    7.90
  -5   5   2  188.88    7.50
  -5   5   2  184.68    7.30
  -5   5   2  189.88    9.00
  -4  -5   2    0.40    0.60
   4  -5  -2   -2.50    2.70
   4  -5  -2    0.30    0.30
  -4  -5   2    1.50    4.10
   4  -5  -2    0.50    0.50
  -4  -5   2    3.30    3.60
   4  -5  -2    0.60    0.90
  -4  -5   2   -0.50    0.60
  -4   5   2    0.90    0.70
   4   5  -2    0.30    0.30
  -4   5   2    0.90    0.60
   4   5  -2    1.50    0.80
  -4   5   2    1.30    2.70
  -4   5   2   -0.30    0.80
   4   5  -2    1.70    0.70
  -3  -5   2   16.10    5.60
   3  -5  -2   19.40    4.30
   3  -5  -2   17.10    1.40
  -3  -5   2   13.80    1.70
   3  -5  -2   15.00    1.30
  -3  -5   2   14.50    4.30
   3  -5  -2   16.10    1.20
  -3  -5   2   15.00    1.90
  -3   5   2   16.00    1.50
   3   5  -2   17.80    2.10
  -3   5   2   16.30    3.90
  -3   5   2   17.80    1.40
  -3   5   2   17.40    2.40
   3   5  -2   18.60    1.70
   3   5  -2   15.30    1.10
  -2  -5   2   31.60    2.30
  -2  -5   2   37.60    2.30
   2  -5  -2   33.50    1.90
   2  -5  -2   39.10    2.10
   2  -5  -2   35.50    2.20
  -2  -5   2   30.30    5.20
  -2   5   2   34.70    2.20
   2   5  -2   39.10    2.30
  -2   5   2   33.90    1.90
  -2   5   2   35.20    2.80
  -2   5   2   32.40    4.80
   2   5  -2   37.30    2.40
   1  -5  -2  103.99    4.60
  -1  -5   2   95.79    4.70
  -1  -5   2   90.29    4.40
   1  -5  -2  103.99    4.40
   1  -5  -2   86.59    7.00
  -1  -5   2   99.49    7.80
   1  -5  -2   99.99    5.20
  -1   5   2  101.29    7.50
   1   5  -2  102.49    4.40
  -1   5   2   94.39    4.30
   1   5  -2  106.99    7.60
  -1   5   2   96.19    5.00
  -1   5   2  102.99    4.50
   1   5  -2   93.89    4.50
  -1   5   2   95.99    4.10
   0  -5   2 1260.87   43.20
   0  -5  -2 1260.37   43.10
   0  -5  -2 1307.27   43.50
   0  -5  -2 1244.88   43.60
   0  -5   2 1317.97   43.20
   0  -5  -2 1302.67   47.90
   0  -5   2 1156.68   47.20
   0  -5  -2 1288.97   44.20
   0  -5   2 1293.77   43.20
   0   5   2 1288.77   43.30
   0   5  -2 1298.47   47.30
   0   5   2 1320.97   44.30
   0   5  -2 1362.26   43.40
   0   5   2 1305.67   48.10
   0   5   2 1227.58   43.40
  -1  -5  -2   57.19    3.20
  -1  -5  -2   56.49    3.10
   1  -5   2   58.19    2.80
   1  -5   2   56.29    5.40
   1  -5   2   56.09    2.60
  -1  -5  -2   55.09    3.10
   1  -5   2   52.19    2.60
  -1  -5  -2   54.99    2.90
   1   5   2   51.89    3.00
   1   5   2   51.69    3.10
   1   5   2   55.59    3.00
  -1   5  -2   58.59    2.80
   1   5   2   53.69    2.90
  -1   5  -2   57.29    5.00
  -1   5  -2   55.79    2.70
  -1   5  -2   55.09    2.70
   1   5   2   61.79    8.20
  -2  -5  -2   58.89    3.10
  -2  -5  -2   56.09    3.30
   2  -5   2   56.49    2.30
   2  -5   2   60.89    2.80
  -2  -5  -2   61.99    3.20
  -2  -5  -2   57.69    3.20
   2  -5   2   51.09    5.00
  -2  -5  -2   57.79    7.20
  -2  -5  -2   59.99    3.30
   2  -5   2   58.49    2.70
   2  -5   2   54.69    2.30
   2   5   2   54.19    2.90
  -2   5  -2   61.39    2.80
  -2   5  -2   61.79    2.70
  -2   5  -2   63.09    5.10
   2   5   2   55.59    7.20
   2   5   2   60.19    3.00
  -2   5  -2   57.99    2.70
  -3  -5  -2  344.27   13.40
  -3  -5  -2  356.26   13.40
  -3  -5  -2  347.77   13.20
   3  -5   2  354.96   12.20
  -3  -5  -2  363.66   13.10
   3  -5   2  351.46   15.30
  -3  -5  -2  337.77   17.70
   3  -5   2  357.26   12.30
  -3  -5  -2  363.56   13.50
  -3   5  -2  356.06   12.10
   3   5   2  352.56   12.70
   3   5   2  344.27   17.90
  -3   5  -2  355.96   12.30
  -4  -5  -2   56.49    7.60
  -4  -5  -2   51.99    3.20
  -4  -5  -2   48.80    2.70
   4  -5   2   51.39    2.10
   4  -5   2   54.89    4.40
  -4  -5  -2   57.29    3.40
  -4  -5  -2   53.79    3.00
   4  -5   2   52.89    2.10
  -4   5  -2   53.59    2.30
   4   5   2   57.99    7.40
  -4   5  -2   50.39    4.20
  -4   5  -2   53.29    2.20
   4   5   2   56.09    2.70
  -5  -5  -2  255.17    9.60
  -5  -5  -2  278.77   15.90
  -5  -5  -2  252.87   10.60
  -5  -5  -2  268.57   10.40
   5  -5   2  265.27   10.90
   5   5   2  271.07   15.10
   5   5   2  258.97    9.40
  -5   5  -2  251.37    9.10
  -5   5  -2  267.17    9.40
  -5   5  -2  264.07   10.50
  -5   5  -2  255.37    9.00
  -6  -5  -2    3.90    1.10
  -6  -5  -2    5.90    0.90
  -6  -5  -2    7.10    4.70
  -6  -5  -2    2.70    1.20
  -6   5  -2    5.40    0.80
  -6   5  -2    4.00    0.60
  -6   5  -2    4.90    0.70
  -7  -5  -2   19.30    2.30
  -7  -5  -2   14.40    7.30
  -7  -5  -2   21.10    6.00
  -7  -5  -2   22.30    2.80
  -7   5  -2   19.90    1.30
  -7   5  -2   19.90    1.30
  -8  -5  -2   48.60    8.60
  -8  -5  -2   33.70    3.40
  -8  -5  -2   38.50    2.90
  -8  -5  -2   27.20    8.70
  -8   5  -2   34.40    2.10
  -9  -5  -2   22.50    7.50
  -9  -5  -2   20.50    2.50
  -9  -5  -2   19.30    8.50
  -9  -5  -2   23.80    3.30
  -9   5  -2   24.50    1.90
  -9   5  -2   28.80    3.70
 -10  -5  -2   44.90    9.20
 -10  -5  -2   46.50    4.10
 -10  -5  -2   46.90    4.30
 -10  -5  -2   31.90    3.30
 -10   5  -2   47.70    5.80
 -10   5  -2   49.50    4.50
 -10   5  -2   42.00    2.80
 -11  -5  -2    6.90    1.80
 -11  -5  -2   20.10   10.50
 -11  -5  -2    5.50    2.10
 -11   5  -2    7.40    2.20
 -11   5  -2    6.00    1.60
 -11   5  -2    3.70    4.60
 -12  -5  -2   -0.20    2.10
 -12  -5  -2    2.00    1.60
 -12  -5  -2   -8.50   10.90
 -12  -5  -2    2.20    2.20
 -12   5  -2    3.20    2.30
 -12   5  -2    0.70    1.60
 -13  -5  -2    4.10    1.80
 -13  -5  -2    0.90    2.50
 -13  -5  -2    0.20    2.20
 -13   5  -2    5.70    2.70
 -14  -5  -2    0.10    1.80
 -14  -5  -2    2.20    2.30
 -14  -5  -2    3.40    3.60
 -14  -6   2    1.10    2.40
 -14   6   2    4.60    1.40
 -13  -6   2   -1.70    2.90
 -13  -6   2    3.30    1.90
 -13  -6   2    2.50   18.40
 -13   6   2    1.60    2.50
 -13   6   2    7.30    2.60
 -13   6   2    4.40    1.50
 -12  -6   2   32.90   16.10
 -12  -6   2    2.80    1.80
 -12  -6   2    1.50    2.20
 -11  -6   2   14.70    3.00
 -11  -6   2   -7.20   13.20
 -11  -6   2   14.60    2.60
 -11   6   2   17.80    6.40
 -11   6   2   16.50    2.60
 -11   6   2   14.00    5.00
 -11   6   2   16.10    5.10
 -11   6   2   16.80    3.40
  10  -6  -2   18.90    7.70
 -10  -6   2   14.90    2.80
 -10  -6   2    7.80   11.10
 -10  -6   2   18.10    2.70
 -10   6   2   14.30    3.50
 -10   6   2   14.60    2.10
 -10   6   2   14.70    6.20
 -10   6   2   12.40    2.20
  -9  -6   2    1.50    1.20
  -9  -6   2   -5.10    9.50
   9  -6  -2    4.70    5.80
  -9  -6   2   -2.20    1.30
  -9   6   2    0.10    5.10
  -9   6   2    2.70    1.30
  -9   6   2    2.00    2.20
  -9   6   2    1.90    0.90
  -8  -6   2    9.70    2.10
   8  -6  -2   17.50    5.50
  -8  -6   2   -5.00    8.20
  -8  -6   2    7.30    1.90
  -8  -6   2    5.50    7.50
  -8   6   2    6.90    1.50
  -8   6   2    6.70    1.50
  -8   6   2    3.00    4.70
   8   6  -2    8.40    1.50
  -7  -6   2   22.40    2.70
  -7  -6   2    4.90    6.20
   7  -6  -2   14.30    1.70
  -7  -6   2   17.50    2.50
   7  -6  -2   10.90    4.80
  -7  -6   2   17.40    7.70
  -7   6   2   14.10    5.00
  -7   6   2   11.20    2.80
  -7   6   2   17.40    1.70
  -7   6   2   17.80    2.10
   7   6  -2   19.30    2.30
   6  -6  -2   18.30    1.60
  -6  -6   2   24.90    2.30
   6  -6  -2   23.10    6.10
  -6  -6   2   11.20    6.60
  -6  -6   2   17.30    2.50
  -6  -6   2    9.00    9.50
   6   6  -2   21.40    2.50
  -6   6   2   18.10    3.00
  -6   6   2   18.20    4.60
   6   6  -2   18.30    2.30
  -6   6   2   17.90    1.70
   5  -6  -2   15.40    4.90
   5  -6  -2   15.90    1.60
  -5  -6   2   20.60    2.10
  -5  -6   2   10.80    5.30
   5  -6  -2   18.40    1.20
  -5  -6   2   17.30    6.50
  -5  -6   2   17.40    2.50
   5  -6  -2   19.50    1.10
  -5   6   2   24.40    3.50
   5   6  -2   17.10    2.30
   5   6  -2   22.90    2.80
  -5   6   2   21.10    1.80
  -5   6   2   20.40    1.80
   4  -6  -2   46.10    7.00
  -4  -6   2   37.30    2.90
  -4  -6   2   36.20    8.00
  -4  -6   2   44.50    7.80
   4  -6  -2   39.10    2.30
   4  -6  -2   40.30    2.40
   4  -6  -2   35.10    1.90
  -4  -6   2   37.00    2.60
  -4   6   2   33.80    2.30
  -4   6   2   38.70    2.30
  -4   6   2   35.00    5.70
   4   6  -2   35.10    1.90
   4   6  -2   35.20    2.80
   4   6  -2   34.00    2.70
  -4   6   2   33.30    3.20
   4   6  -2   35.60    1.70
   3  -6  -2   24.20    1.80
   3  -6  -2   26.30    2.00
  -3  -6   2   19.40    5.20
   3  -6  -2   24.60    1.80
  -3  -6   2   27.70    2.20
   3  -6  -2   31.30    5.40
  -3  -6   2   28.90    6.80
  -3  -6   2   22.30    2.10
  -3   6   2   25.00    1.80
  -3   6   2   26.10    4.80
   3   6  -2   26.60    2.10
  -3   6   2   27.90    2.00
  -3   6   2   23.40    3.00
   3   6  -2   24.30    2.20
  -2  -6   2   73.09    3.90
   2  -6  -2   66.99    3.30
   2  -6  -2   68.29    3.60
  -2  -6   2   55.79    7.80
   2  -6  -2   70.09    3.20
  -2  -6   2   69.09    3.60
  -2   6   2   76.39    7.00
   2   6  -2   78.19    3.80
  -2   6   2   63.69    3.50
  -2   6   2   64.69    3.50
  -2   6   2   76.69    4.50
   2   6  -2   65.69    6.80
   2   6  -2   67.99    3.80
  -2   6   2   67.39    3.20
   1  -6  -2   27.30    2.10
   1  -6  -2   29.40    4.90
   1  -6  -2   28.70    2.00
  -1  -6   2   14.10    4.10
  -1  -6   2   25.00    1.90
  -1  -6   2   26.10    2.00
   1  -6  -2   28.50    2.60
   1  -6  -2   28.00    1.70
  -1  -6   2   29.00    2.00
  -1   6   2   31.10    5.30
  -1   6   2   29.40    1.90
   1   6  -2   28.30    2.00
  -1   6   2   30.00    2.10
   1   6  -2   24.50    2.00
  -1   6   2   25.70    2.40
  -1   6   2   28.50    2.10
   1   6  -2   33.90    5.40
   0  -6  -2  120.19    9.30
   0  -6  -2  135.49    5.70
   0  -6   2  120.29    9.20
   0  -6  -2  143.19    6.60
   0  -6   2  139.99    5.80
   0  -6  -2  137.09    6.10
   0  -6  -2  141.29    6.50
   0  -6   2  141.19    5.80
   0  -6   2  131.79    5.70
   0   6   2  133.59    5.90
   0   6   2  137.69    5.80
   0   6   2  133.99    6.40
   0   6   2  150.78   10.30
   0   6  -2  135.39    5.70
   0   6  -2  141.19    5.80
   0   6  -2  135.19    9.10
   0   6   2  131.39    6.10
   0   6  -2  139.49    5.90
  -1  -6  -2   23.30    2.00
  -1  -6  -2   26.60    2.20
  -1  -6  -2   28.10    5.20
   1  -6   2   23.90    1.60
   1  -6   2   22.20    1.60
  -1  -6  -2   23.60    2.10
  -1  -6  -2   23.20    1.80
   1   6   2   25.70    2.40
  -1   6  -2   23.60    1.70
   1   6   2   23.70    2.00
  -1   6  -2   23.80    1.70
   1   6   2   24.50    1.90
  -1   6  -2   23.30    1.70
   1   6   2   21.20    4.70
   1   6   2   22.60    1.90
  -1   6  -2   25.20    4.40
   2  -6   2  450.45   15.90
   2  -6   2  486.05   16.30
  -2  -6  -2  464.95   22.20
  -2  -6  -2  473.25   17.30
  -2  -6  -2  489.55   17.20
  -2  -6  -2  456.05   17.30
  -2  -6  -2  473.15   17.40
   2  -6   2  477.15   16.70
   2  -6   2  439.26   16.40
   2  -6   2  432.16   20.20
  -2  -6  -2  463.05   17.00
   2   6   2  477.55   22.60
   2   6   2  464.95   17.00
  -2   6  -2  485.55   20.50
  -2   6  -2  457.55   16.40
  -2   6  -2  500.55   16.60
  -2   6  -2  458.25   16.90
   2   6   2  474.95   17.00
   2   6   2  477.95   16.90
  -3  -6  -2  311.57   12.00
  -3  -6  -2  298.17   11.70
  -3  -6  -2  311.57   11.80
   3  -6   2  321.67   14.50
  -3  -6  -2  322.97   17.40
  -3  -6  -2  308.47   12.20
   3  -6   2  317.47   11.10
  -3  -6  -2  303.07   12.20
   3  -6   2  295.37   10.90
   3   6   2  312.67   11.40
  -3   6  -2  304.17   11.10
   3   6   2  301.47   17.20
  -3   6  -2  302.47   14.40
  -4  -6  -2  104.69    5.30
  -4  -6  -2  112.49    5.60
  -4  -6  -2  104.79    9.80
   4  -6   2  108.29    7.00
  -4  -6  -2  109.09    5.60
   4  -6   2  106.89    4.20
   4  -6   2  110.89    4.30
  -4  -6  -2  100.59    5.10
   4   6   2  130.59   10.10
  -4   6  -2  115.69    7.20
  -4   6  -2  106.89    4.50
  -4   6  -2  109.99    4.20
   4   6   2  105.89    4.60
  -5  -6  -2    1.50    1.00
   5  -6   2   -0.40    2.10
  -5  -6  -2    0.00    1.00
  -5  -6  -2    0.90    0.60
  -5  -6  -2   -2.00    4.30
  -5   6  -2    0.70    0.60
   5   6   2    5.80    3.80
  -5   6  -2   -0.30    2.00
  -5   6  -2    2.20    0.50
   5   6   2    1.10    0.50
   6  -6   2   62.49    4.60
  -6  -6  -2   62.59    2.90
  -6  -6  -2   42.80    8.20
  -6  -6  -2   71.49    4.10
  -6  -6  -2   71.79    4.40
  -6   6  -2   61.79    4.00
   6   6   2   74.99    9.00
  -6   6  -2   54.49    2.90
  -6   6  -2   64.59    2.80
  -7  -6  -2   56.69    3.70
  -7  -6  -2   50.69   10.80
  -7  -6  -2   50.29    9.10
  -7  -6  -2   53.49    4.00
  -7   6  -2   49.00    2.50
  -7   6  -2   53.49    2.70
  -8  -6  -2   55.89    9.70
  -8  -6  -2   26.30    9.40
  -8  -6  -2   40.90    3.20
  -8  -6  -2   36.90    3.50
  -9  -6  -2   71.09    5.30
  -9  -6  -2   63.89   11.20
  -9  -6  -2   79.29    5.50
  -9  -6  -2   83.19    4.90
  -9  -6  -2   87.19   13.20
  -9   6  -2   85.49    5.90
  -9   6  -2   81.19    3.80
 -10  -6  -2   -8.70    9.30
 -10  -6  -2   -7.30    8.00
 -10  -6  -2    1.00    1.20
 -10  -6  -2   -2.30    1.90
 -10   6  -2    2.30    1.80
 -10   6  -2    0.20    1.10
 -11  -6  -2   10.70   11.20
 -11  -6  -2    9.80    2.70
 -11  -6  -2    9.20    2.40
 -11  -6  -2    8.90    2.00
 -11   6  -2   10.20    1.70
 -11   6  -2    9.00    2.70
 -12  -6  -2    0.40    2.40
 -12  -6  -2    0.40    2.50
 -12  -6  -2    0.60    1.60
 -12  -6  -2   12.90   12.50
 -12   6  -2    2.60    1.70
 -12   6  -2    7.90    2.50
 -13  -6  -2   -0.70    1.80
 -13  -6  -2    5.00    2.90
 -13  -6  -2    1.60    2.60
 -13   6  -2    5.00    2.80
 -14  -6  -2   -0.20    3.50
 -14  -6  -2    4.30    2.40
 -14  -7   2   -2.30    2.30
 -14  -7   2   12.50    3.90
 -13  -7   2    9.00    2.50
 -13  -7   2    5.60    3.00
 -13  -7   2    1.90   19.90
 -13   7   2    6.80    2.60
 -13   7   2    6.00    2.90
 -13   7   2    4.00    1.70
 -12  -7   2   -1.30    2.30
 -12  -7   2  -19.30   17.90
 -12  -7   2    1.50    2.00
 -12   7   2    0.40    1.30
 -11  -7   2   11.00    2.80
 -11  -7   2    9.50   14.10
 -11  -7   2    6.50    2.30
 -11   7   2    6.80    6.70
 -11   7   2    8.00    1.90
 -11   7   2    6.50    2.00
 -10  -7   2    5.80    2.20
  10  -7  -2    7.20    7.00
 -10  -7   2  -15.50   10.70
 -10   7   2   -1.30    5.90
 -10   7   2    6.40    1.80
  -9  -7   2    0.70    1.60
   9  -7  -2    1.30    5.70
  -9  -7   2    4.20   10.50
  -9  -7   2   -0.70    1.10
  -9   7   2    1.20    1.00
  -9   7   2    2.10    1.30
  -9   7   2   -0.10    5.40
  -9   7   2    0.30    2.50
  -8  -7   2  101.99    5.80
  -8  -7   2  103.69   15.20
   8  -7  -2  120.49   11.30
  -8  -7   2   95.39   14.30
  -8   7   2   89.29    6.90
   8   7  -2   98.89    5.00
  -8   7   2   95.49    5.00
  -8   7   2  107.39    5.10
  -8   7   2   85.69    9.90
  -7  -7   2   48.90   10.50
  -7  -7   2   55.99    3.80
  -7  -7   2   47.80   11.00
   7  -7  -2   55.39    8.20
  -7  -7   2   51.79    4.10
  -7   7   2   54.99    7.80
  -7   7   2   50.19    3.30
  -7   7   2   52.69    3.20
   7   7  -2   54.39    3.70
  -7   7   2   54.99    6.80
   6  -7  -2  223.48   14.60
   6  -7  -2  192.78    8.00
  -6  -7   2  193.48   17.50
  -6  -7   2  193.18   16.80
  -6  -7   2  220.78    9.50
  -6  -7   2  214.58    9.10
  -6   7   2  208.68   10.50
   6   7  -2  207.68    9.00
   6   7  -2  198.88    9.20
  -6   7   2  202.28    8.50
  -6   7   2  203.58    8.30
  -6   7   2  213.18   13.50
  -5  -7   2  164.58    7.90
   5  -7  -2  162.38    6.10
   5  -7  -2  163.38   12.50
  -5  -7   2  173.38   15.60
  -5  -7   2  168.68    7.60
  -5  -7   2  157.78   14.10
  -5   7   2  164.88    8.90
  -5   7   2  142.49   12.80
   5   7  -2  169.98    7.70
  -5   7   2  172.08    7.20
   5   7  -2  186.08    7.90
  -5   7   2  163.28    6.80
  -4  -7   2  629.04   22.50
   4  -7  -2  620.54   21.30
  -4  -7   2  549.95   29.10
   4  -7  -2  605.64   21.40
  -4  -7   2  613.94   22.10
   4  -7  -2  623.54   27.60
  -4  -7   2  622.64   31.70
   4  -7  -2  600.74   20.90
  -4   7   2  605.34   21.30
  -4   7   2  602.24   21.70
   4   7  -2  583.24   21.00
   4   7  -2  593.34   22.20
  -4   7   2  601.74   23.50
   4   7  -2  615.24   20.70
  -4   7   2  608.24   26.90
   4   7  -2  621.24   22.20
   3  -7  -2    4.00    3.30
  -3  -7   2    3.20    1.10
  -3  -7   2    5.70    4.40
   3  -7  -2    2.70    0.90
   3  -7  -2    1.70    0.60
  -3  -7   2    0.50    0.70
   3  -7  -2    1.60    0.60
  -3   7   2    2.00    0.80
   3   7  -2    1.00    0.80
  -3   7   2    0.50    3.00
   3   7  -2    1.60    0.90
  -3   7   2    1.40    0.60
  -3   7   2    1.10    1.20
  -2  -7   2   11.90    1.80
  -2  -7   2    4.80    3.80
   2  -7  -2   12.50    1.50
   2  -7  -2   12.90    1.60
   2  -7  -2   14.40    1.90
  -2  -7   2   12.20    1.80
   2   7  -2   14.50    2.00
   2   7  -2   10.10    4.20
  -2   7   2   16.50    2.00
  -2   7   2   13.30    1.20
  -2   7   2   11.40    1.70
  -2   7   2   11.20    4.20
   2   7  -2   17.60    2.10
  -2   7   2   15.40    2.60
  -1  -7   2  316.07   12.20
  -1  -7   2  321.57   12.10
   1  -7  -2  301.77   16.50
   1  -7  -2  339.47   12.20
   1  -7  -2  329.17   12.40
   1  -7  -2  307.27   11.60
  -1  -7   2  316.37   12.10
  -1  -7   2  307.57   17.50
   1   7  -2  312.37   12.30
  -1   7   2  316.57   12.20
  -1   7   2  312.17   13.10
  -1   7   2  319.87   11.90
   1   7  -2  311.67   16.90
  -1   7   2  324.37   12.40
  -1   7   2  318.87   17.20
   0  -7  -2   55.99    3.10
   0  -7  -2   53.59    3.20
   0  -7  -2   54.69    3.40
   0  -7  -2   57.79    3.80
   0  -7   2   51.99    3.00
   0  -7  -2   55.99    7.50
   0  -7   2   52.49    3.00
   0  -7   2   68.99    8.40
   0  -7   2   52.59    3.10
   0   7  -2   56.79    3.30
   0   7   2   53.79    3.10
   0   7   2   56.09    3.60
   0   7  -2   52.29    3.00
   0   7  -2   52.29    7.00
   0   7   2   53.29    3.20
   0   7   2   45.40    6.60
   0   7   2   48.00    3.20
   0   7  -2   54.99    3.10
   1  -7   2   50.49    2.80
   1  -7   2   52.79    2.90
  -1  -7  -2   57.89    8.00
  -1  -7  -2   58.89    3.50
  -1  -7  -2   48.70    3.50
  -1  -7  -2   59.99    3.60
  -1  -7  -2   50.59    3.10
  -1   7  -2   57.59    7.20
   1   7   2   55.29    3.30
   1   7   2   64.69    8.60
  -1   7  -2   58.29    3.10
   1   7   2   53.39    3.40
  -1   7  -2   58.39    3.10
   1   7   2   50.89    3.20
  -1   7  -2   55.39    3.10
  -2  -7  -2  252.67   10.00
  -2  -7  -2  246.88    9.90
  -2  -7  -2  245.18    9.70
  -2  -7  -2  243.78    9.60
  -2  -7  -2  234.98    9.90
   2  -7   2  228.58    8.50
   2  -7   2  235.88    8.70
   2  -7   2  238.28    9.30
   2  -7   2  229.58   13.30
  -2  -7  -2  209.48   14.20
  -2   7  -2  223.38    9.10
   2   7   2  219.18    9.40
  -2   7  -2  234.38    9.00
   2   7   2  229.48    9.50
   2   7   2  247.58    9.50
   2   7   2  232.78   14.90
  -2   7  -2  244.48    9.20
  -2   7  -2  244.68   13.40
  -3  -7  -2    0.90    0.90
  -3  -7  -2    1.80    0.90
   3  -7   2    0.70    2.70
   3  -7   2    0.50    0.50
   3  -7   2    1.30    0.60
  -3  -7  -2    3.20    3.80
  -3  -7  -2    0.80    0.80
   3  -7   2    0.40    0.30
  -3  -7  -2    0.30    0.70
  -3  -7  -2   -0.50    0.70
   3   7   2    0.60    0.80
  -3   7  -2   -0.10    0.50
  -3   7  -2    0.10    2.40
  -3   7  -2    1.00    0.70
   3   7   2   -1.70    3.90
   4  -7   2    0.80    2.30
  -4  -7  -2   -0.50    0.80
  -4  -7  -2    0.20    0.80
  -4  -7  -2    0.40    1.00
   4  -7   2    1.20    0.50
  -4  -7  -2    0.40    0.70
  -4  -7  -2   -2.00    3.90
   4  -7   2    0.60    0.40
  -4  -7  -2    0.60    0.70
   4   7   2    1.00    0.70
   4   7   2    0.70    4.20
  -4   7  -2    0.50    0.50
  -4   7  -2   -3.00    2.40
  -4   7  -2   -0.10    1.00
  -5  -7  -2  407.76   16.00
  -5  -7  -2  433.26   16.70
   5  -7   2  458.55   18.60
  -5  -7  -2  393.66   22.70
  -5  -7  -2  419.86   16.20
  -5  -7  -2  433.76   17.10
  -5  -7  -2  419.96   16.60
   5  -7   2  419.86   14.50
   5  -7   2  418.86   14.50
  -5   7  -2  413.26   14.90
   5   7   2  413.46   14.90
  -5   7  -2  423.76   18.20
   5   7   2  443.56   22.90
  -6  -7  -2   42.50    3.30
  -6  -7  -2   36.00    3.40
  -6  -7  -2   34.10    7.90
   6  -7   2   44.10    5.00
  -6  -7  -2   35.70    3.10
   6   7   2   47.40    8.50
  -6   7  -2   41.00    4.50
   6   7   2   42.60    2.00
  -6   7  -2   36.50    2.80
  -7  -7  -2    2.40    1.60
  -7  -7  -2   -0.10    0.90
   7  -7   2    2.20    1.90
  -7  -7  -2    3.40    7.40
  -7  -7  -2   -0.30    6.00
  -7   7  -2    0.20    0.60
  -7   7  -2    0.00    0.80
  -8  -7  -2    5.50    8.90
  -8  -7  -2    5.40    2.10
  -8  -7  -2    8.10    2.20
  -8  -7  -2    7.60    1.90
  -8   7  -2    7.80    1.20
  -9  -7  -2   39.40    3.90
  -9  -7  -2   37.00   11.30
  -9  -7  -2   34.80    3.30
  -9  -7  -2   40.80    4.90
  -9   7  -2   33.00    2.30
 -10  -7  -2   13.80   10.80
 -10  -7  -2   13.10    3.00
 -10  -7  -2   19.80    3.10
 -10   7  -2   18.60    2.00
 -10   7  -2   21.20    3.50
 -11  -7  -2    6.80   12.40
 -11  -7  -2   -0.20    1.60
 -11  -7  -2    1.90    2.10
 -11  -7  -2    4.30    2.20
 -11   7  -2   -5.80    1.90
 -11   7  -2    0.80    1.30
 -12  -7  -2    6.30    2.20
 -12  -7  -2    3.30    2.70
 -12  -7  -2   25.20   14.70
 -12  -7  -2    7.20    2.90
 -12   7  -2    7.90    1.80
 -12   7  -2    8.00    3.30
 -13  -7  -2    6.20    3.00
 -13  -7  -2    2.70    2.90
 -13  -7  -2   -0.60    2.00
 -13  -7  -2   -9.40   16.10
 -13   7  -2    8.40    3.40
 -14  -7  -2   -0.90    2.10
 -14  -7  -2    2.90    3.50
 -14  -8   2   -0.50    2.40
 -14  -8   2   -3.40    3.50
 -14   8   2    9.50    4.40
 -13  -8   2   -2.50    2.10
 -13  -8   2    7.10    3.30
 -13  -8   2  -30.50   20.30
 -13   8   2    3.50    3.10
 -13   8   2   -0.20    1.60
 -13   8   2    6.40    2.60
 -12  -8   2    4.00    2.50
 -12  -8   2    4.20    2.30
 -12  -8   2   10.10   26.60
 -12   8   2    0.90    2.40
 -12   8   2    1.50    1.30
  11  -8  -2   -1.10    7.80
 -11  -8   2    8.80    2.90
 -11  -8   2    8.50   15.50
 -11  -8   2    5.70    1.90
 -11   8   2   11.90    2.10
 -11   8   2   12.40    2.40
 -11   8   2   11.50    7.30
 -10  -8   2    0.30   11.00
 -10  -8   2   14.70    3.50
 -10  -8   2   15.90    3.00
  10  -8  -2   21.30    7.30
 -10  -8   2   11.30   13.20
 -10   8   2    5.10    6.80
 -10   8   2   15.30    2.40
 -10   8   2   18.00    2.40
  -9  -8   2    0.80    1.20
  -9  -8   2    1.30    1.60
  -9  -8   2    8.80   11.30
   9  -8  -2    5.20    6.20
  -9   8   2   -3.70    5.70
  -9   8   2    1.00    1.10
  -9   8   2   -0.40    1.10
  -8  -8   2   35.40   11.70
  -8  -8   2   44.20    3.60
   8  -8  -2   35.40    7.60
  -8  -8   2   35.60   11.30
  -8  -8   2   39.00    3.80
   8   8  -2   37.20    3.10
  -8   8   2   33.90    3.00
  -8   8   2   40.60    5.40
  -8   8   2   39.70    3.00
  -8   8   2   58.49    9.20
  -7  -8   2    0.10    8.50
  -7  -8   2   -2.70    7.30
  -7  -8   2    2.70    2.70
   7  -8  -2    0.30    5.30
  -7  -8   2    3.10    1.40
   7   8  -2    0.40    1.30
  -7   8   2    3.30    1.10
  -7   8   2    4.00    2.50
  -7   8   2    2.40    5.00
  -7   8   2    1.80    1.00
  -6  -8   2   81.39   13.30
  -6  -8   2   65.79   10.90
   6  -8  -2   60.99    3.50
   6  -8  -2   61.69    9.20
  -6  -8   2   71.49    4.80
  -6  -8   2   74.19    4.50
  -6   8   2   66.29    4.00
  -6   8   2   70.09    3.80
  -6   8   2   66.49    5.90
  -6   8   2   70.69    9.30
   6   8  -2   67.69    4.50
   5  -8  -2   -0.50    4.30
   5  -8  -2    3.30    0.80
   5  -8  -2    3.90    0.70
  -5  -8   2    3.60    7.60
   5  -8  -2    0.80    0.80
  -5  -8   2    2.60    1.40
  -5  -8   2   -5.90    5.40
  -5  -8   2    1.00    0.90
   5   8  -2    2.10    1.30
  -5   8   2    3.60    4.20
  -5   8   2    1.40    0.90
  -5   8   2    3.10    1.80
   5   8  -2    2.30    1.10
  -5   8   2    4.50    1.10
   5   8  -2    3.30    0.60
   5   8  -2    2.30    0.60
  -4  -8   2   42.90    9.20
  -4  -8   2   55.09   10.30
  -4  -8   2   58.89    3.90
  -4  -8   2   66.89    4.00
   4  -8  -2   60.99    3.30
   4  -8  -2   57.59    3.30
   4  -8  -2   59.09    2.90
   4  -8  -2   54.99    8.50
   4   8  -2   55.89    3.10
  -4   8   2   57.89    8.20
  -4   8   2   58.69    4.70
  -4   8   2   53.89    3.00
  -4   8   2   52.59    3.50
   4   8  -2   59.89    4.00
   4   8  -2   48.30    3.60
   3  -8  -2   79.49    3.80
   3  -8  -2   89.49    4.40
   3  -8  -2   79.79    8.40
  -3  -8   2   86.29    4.80
  -3  -8   2   87.49    4.70
   3  -8  -2   85.49    4.20
  -3  -8   2   76.99   11.10
   3   8  -2   83.69    4.70
  -3   8   2   81.79    4.40
   3   8  -2   96.19    9.50
  -3   8   2   85.29    4.00
   3   8  -2   74.09    4.50
  -3   8   2   76.99    4.40
  -3   8   2   82.79    5.50
  -3   8   2   79.79    9.50
  -2  -8   2  364.46   21.10
   2  -8  -2  369.16   13.60
  -2  -8   2  367.36   14.60
   2  -8  -2  385.86   14.10
  -2  -8   2  348.07   14.20
   2  -8  -2  389.96   14.40
  -2  -8   2  369.26   14.30
  -2   8   2  383.06   14.30
   2   8  -2  382.06   20.20
  -2   8   2  382.56   14.50
  -2   8   2  402.26   15.80
   2   8  -2  376.66   14.60
  -2   8   2  377.06   13.90
  -2   8   2  340.07   19.30
   2   8  -2  380.16   14.50
   1  -8  -2  208.88    8.20
  -1  -8   2  214.58    8.90
  -1  -8   2  180.68   14.00
   1  -8  -2  226.28   13.90
  -1  -8   2  218.48    8.80
   1  -8  -2  206.28    8.90
  -1  -8   2  199.18    8.60
   1  -8  -2  214.78    8.70
   1   8  -2  207.28    8.90
  -1   8   2  204.28    8.50
  -1   8   2  206.78    9.00
  -1   8   2  212.48    9.70
  -1   8   2  214.38   14.00
  -1   8   2  213.58    8.80
   1   8  -2  191.88   13.40
   1   8  -2  216.98    8.80
   0  -8   2  128.79    5.80
   0  -8  -2  119.79    5.70
   0  -8  -2  128.09   10.70
   0  -8   2  115.59   10.40
   0  -8   2  128.89    5.90
   0  -8  -2  125.09    6.10
   0  -8   2  131.39    5.90
   0  -8  -2  135.99    6.40
   0   8   2  133.29    6.10
   0   8   2  128.19    6.00
   0   8  -2  122.59   10.20
   0   8  -2  128.39    5.90
   0   8   2  134.89    6.70
   0   8   2  111.99   10.60
   0   8   2  143.89    6.50
   0   8  -2  128.89    5.80
   0   8  -2  123.79    6.00
  -1  -8  -2  381.76   20.90
  -1  -8  -2  415.06   15.20
   1  -8   2  386.56   14.60
  -1  -8  -2  398.76   15.30
  -1  -8  -2  400.76   15.50
  -1  -8  -2  406.86   15.00
   1  -8   2  402.06   15.10
   1  -8   2  379.66   14.40
  -1  -8  -2  393.76   15.70
   1  -8   2  406.56   14.60
  -1   8  -2  379.16   19.70
   1   8   2  406.16   15.10
   1   8   2  376.76   15.30
  -1   8  -2  396.06   14.70
  -1   8  -2  414.96   14.90
   1   8   2  417.96   21.80
  -1   8  -2  378.46   14.80
   1   8   2  403.96   15.20
   2  -8   2   77.79    4.10
  -2  -8  -2   74.69    4.50
   2  -8   2   77.59    3.60
  -2  -8  -2   79.19    4.30
  -2  -8  -2   69.59    9.70
  -2  -8  -2   71.29    4.50
  -2  -8  -2   76.49    4.40
   2  -8   2   79.49    8.10
  -2  -8  -2   77.89    4.60
  -2   8  -2   82.39    4.10
  -2   8  -2   74.09    3.90
   2   8   2   82.09    4.40
   2   8   2   73.89    4.30
  -2   8  -2   73.89    7.80
  -2   8  -2   79.89    4.10
   2   8   2   77.49   10.50
   2   8   2   85.59    4.40
  -3  -8  -2    0.40    0.80
  -3  -8  -2    0.20    0.60
   3  -8   2    1.00    0.70
   3  -8   2    0.30    0.60
  -3  -8  -2   -0.10    0.80
   3  -8   2    2.20    2.90
  -3  -8  -2    8.00    4.10
   3  -8   2    1.20    0.40
  -3  -8  -2    1.40    0.80
  -3  -8  -2    0.10    1.00
  -3   8  -2   -0.70    3.00
  -3   8  -2    1.10    0.60
  -3   8  -2    0.40    0.80
   3   8   2    0.60    0.60
   3   8   2    0.30    0.80
   3   8   2   -2.20    4.10
  -4  -8  -2   37.80    3.00
  -4  -8  -2   33.70    3.10
   4  -8   2   40.30    2.30
  -4  -8  -2   41.80    3.30
  -4  -8  -2   40.60    2.90
  -4  -8  -2   43.50    3.20
   4  -8   2   32.00    5.60
   4  -8   2   39.90    2.30
  -4  -8  -2   38.10    7.70
  -4   8  -2   43.20    2.40
  -4   8  -2   39.20    2.60
   4   8   2   48.40    8.50
  -4   8  -2   31.20    5.40
   5  -8   2    6.60    3.00
  -5  -8  -2    7.40    1.80
  -5  -8  -2    4.80    1.50
  -5  -8  -2    6.50    1.80
  -5  -8  -2   -0.30    5.30
   5  -8   2    4.70    0.80
   5   8   2    0.50    5.20
  -5   8  -2    5.20    0.90
   5   8   2    5.80    1.10
  -5   8  -2    4.80    1.20
  -5   8  -2    5.10    3.40
  -6  -8  -2    8.90    2.20
  -6  -8  -2    8.70    1.80
   6  -8   2   12.00    0.90
  -6  -8  -2    8.30    2.10
   6  -8   2   14.20    4.20
  -6  -8  -2   14.10    6.50
   6  -8   2   12.10    0.90
   6   8   2    5.90    5.70
  -6   8  -2   10.20    3.40
   6   8   2   12.40    1.20
  -6   8  -2   11.30    1.60
  -6   8  -2   10.50    1.30
  -7  -8  -2   92.49    6.00
  -7  -8  -2   85.99    5.50
  -7  -8  -2  100.99    5.60
  -7  -8  -2  101.89    6.10
   7  -8   2   85.29    6.90
  -7  -8  -2   73.89   12.50
  -7   8  -2  101.79    6.30
  -7   8  -2   94.99    4.60
  -7   8  -2   94.69    4.10
  -8  -8  -2   29.90    4.10
  -8  -8  -2   19.30   11.30
  -8  -8  -2   27.00    3.70
  -8  -8  -2   32.20    3.00
  -8  -8  -2   21.20    3.20
  -8   8  -2   27.10    2.00
  -9  -8  -2   37.50    5.50
  -9  -8  -2   29.70    4.00
  -9  -8  -2   23.00   11.30
  -9  -8  -2   29.70    3.00
  -9   8  -2   25.40    2.00
 -10  -8  -2    2.40   12.20
 -10  -8  -2   16.00   11.00
 -10  -8  -2   17.90    3.30
 -10  -8  -2   18.80    2.90
 -10  -8  -2   22.10    3.50
 -10   8  -2   22.90    3.70
 -10   8  -2   18.40    2.00
 -11  -8  -2   37.20    4.60
 -11  -8  -2   32.00   14.50
 -11  -8  -2   24.90    4.10
 -11  -8  -2   33.20    3.90
 -11   8  -2   32.30    2.70
 -11   8  -2   24.10    4.00
 -12  -8  -2   10.10   15.40
 -12  -8  -2   -1.10    1.80
 -12  -8  -2    0.40    2.80
 -12  -8  -2   -7.50    2.40
 -12   8  -2   -0.60    1.50
 -12   8  -2    4.00    2.90
 -13  -8  -2    4.20    3.20
 -13  -8  -2    3.70   18.20
 -13  -8  -2   -3.00    2.10
 -13   8  -2    1.50    2.90
 -14  -8  -2    2.10    2.30
 -14  -9   2    7.30    2.90
 -14   9   2    6.50    3.80
 -13  -9   2    2.30    3.20
 -13  -9   2    0.50    2.20
 -13   9   2    4.10    2.60
 -13   9   2    1.70    1.70
 -12  -9   2   -2.00    1.90
 -12  -9   2    0.90    2.70
 -12  -9   2  -11.40   18.30
 -12   9   2   -2.20    1.90
 -12   9   2    1.70    1.50
 -11  -9   2    2.70    2.50
 -11  -9   2   12.40   15.60
 -11  -9   2    1.90    2.10
  11  -9  -2    4.90    8.10
 -11   9   2   -0.40    7.10
 -11   9   2    2.70    1.60
 -11   9   2   -0.70    1.70
 -10  -9   2    4.80    2.10
 -10  -9   2   -1.90   12.40
 -10  -9   2   11.40   13.00
 -10  -9   2    5.80    2.40
  10  -9  -2   -0.40    7.20
 -10   9   2    5.50    1.80
 -10   9   2    3.90    1.50
 -10   9   2   -6.50    7.00
   9  -9  -2    8.70    6.80
  -9  -9   2    9.40    2.60
   9  -9  -2    7.50    1.50
  -9  -9   2    5.40   17.90
  -9  -9   2    7.80    2.20
  -9   9   2   14.00    7.40
  -9   9   2    5.00    1.60
   9   9  -2   10.20    1.80
  -9   9   2    8.40    1.90
  -8  -9   2    7.90    2.00
  -8  -9   2   -4.70    8.80
  -8  -9   2   -0.10   10.20
  -8  -9   2   10.90    2.40
   8  -9  -2   17.10    6.80
  -8   9   2    3.80    1.40
  -8   9   2    6.30    1.50
   8   9  -2    8.20    1.90
  -8   9   2   -2.60    6.10
  -7  -9   2  244.08   10.60
  -7  -9   2  217.98   21.70
  -7  -9   2  238.18   20.60
   7  -9  -2  231.18   16.70
  -7  -9   2  229.08   10.90
  -7   9   2  243.58   10.00
  -7   9   2  233.88   16.20
  -7   9   2  234.28    9.50
  -7   9   2  204.48   11.80
   7   9  -2  228.48   10.30
  -6  -9   2   18.70    2.70
  -6  -9   2   19.60    3.30
  -6  -9   2   25.80    9.00
  -6  -9   2   28.50   10.80
   6  -9  -2   16.20    6.60
  -6   9   2   20.40    6.00
  -6   9   2   23.60    4.10
   6   9  -2   21.80    2.80
  -6   9   2   18.80    2.20
  -6   9   2   14.30    2.30
   5  -9  -2    5.50    1.10
   5  -9  -2    6.00    1.00
  -5  -9   2    7.00    1.70
  -5  -9   2    1.70    6.20
   5  -9  -2    8.50    1.60
   5  -9  -2   -0.50    4.90
  -5  -9   2    5.60    1.50
  -5  -9   2    4.70    7.60
  -5   9   2    5.80    1.40
   5   9  -2    7.00    1.00
  -5   9   2    5.90    4.90
   5   9  -2    9.20    1.90
  -5   9   2    6.80    1.30
  -5   9   2    9.70    2.80
   5   9  -2    6.50    1.60
   5   9  -2    8.60    1.30
   4  -9  -2   74.69    4.00
   4  -9  -2   67.79    4.40
  -4  -9   2   68.29    4.50
   4  -9  -2   71.09    9.40
  -4  -9   2   57.29   10.60
   4  -9  -2   71.29    3.50
  -4  -9   2   77.69    4.50
   4   9  -2   72.69    4.70
  -4   9   2   73.29    4.30
  -4   9   2   94.79    9.40
   4   9  -2   66.39    4.40
  -4   9   2   72.99    5.60
  -4   9   2   74.79    3.80
   3  -9  -2  386.76   14.20
  -3  -9   2  389.16   15.60
  -3  -9   2  330.27   22.30
  -3  -9   2  390.16   15.20
  -3  -9   2  394.36   15.30
   3  -9  -2  419.36   15.10
   3  -9  -2  396.26   14.60
  -3   9   2  383.16   21.00
  -3   9   2  397.46   15.30
  -3   9   2  388.36   16.70
   3   9  -2  404.36   22.00
  -3   9   2  392.26   15.00
   3   9  -2  402.96   15.40
   3   9  -2  395.26   15.60
  -3   9   2  380.16   14.50
   2  -9  -2   35.00    6.80
   2  -9  -2   40.60    2.90
  -2  -9   2   48.30    3.20
   2  -9  -2   39.40    2.50
   2  -9  -2   45.20    3.20
  -2  -9   2   28.40    7.40
  -2  -9   2   41.80    3.10
  -2  -9   2   39.50    3.20
   2   9  -2   43.90    3.30
  -2   9   2   44.50    3.10
   2   9  -2   40.00    3.10
   2   9  -2   46.90    7.90
  -2   9   2   36.90    3.60
  -2   9   2   46.40    3.30
  -2   9   2   45.60    7.60
  -2   9   2   39.00    2.70
  -1  -9   2    3.40    1.10
  -1  -9   2    2.50    1.20
  -1  -9   2    3.80    4.50
   1  -9  -2    3.30    1.10
   1  -9  -2    3.40    1.20
  -1  -9   2    3.90    1.10
   1  -9  -2    2.70    0.80
   1  -9  -2    4.70    3.80
   1   9  -2    2.20    3.20
   1   9  -2    3.40    1.10
  -1   9   2    4.00    1.30
  -1   9   2    2.10    3.80
  -1   9   2    3.60    1.50
  -1   9   2    2.90    1.10
  -1   9   2    2.30    1.00
   1   9  -2    2.10    0.90
   0  -9   2    8.00    4.60
   0  -9   2    3.80    1.20
   0  -9  -2    2.20    1.00
   0  -9  -2   -1.90    4.30
   0  -9  -2    3.30    1.10
   0  -9  -2    6.00    1.30
   0  -9   2    3.90    1.10
   0  -9   2    3.80    1.20
   0  -9  -2    5.00    1.50
   0   9   2    4.70    1.30
   0   9  -2    3.20    1.10
   0   9   2    4.40    1.30
   0   9   2    1.80    1.20
   0   9  -2    5.20    1.20
   0   9  -2    7.60    4.10
   0   9  -2    5.20    1.20
   0   9   2    2.50    0.80
   0   9   2    5.60    5.30
  -1  -9  -2  218.28    9.20
   1  -9   2  219.78    9.40
  -1  -9  -2  226.58    9.70
  -1  -9  -2  214.88    9.70
  -1  -9  -2  238.88    9.60
   1  -9   2  222.98    9.10
   1  -9   2  221.98    9.00
   1  -9   2  214.58    8.80
  -1  -9  -2  213.68   15.30
  -1   9  -2  217.08    9.30
   1   9   2  218.28    9.80
  -1   9  -2  221.58   14.60
  -1   9  -2  222.88    9.10
   1   9   2  212.58   15.40
   1   9   2  208.68    9.40
  -1   9  -2  230.88    9.20
   1   9   2  222.88    9.40
  -2  -9  -2  104.09   10.90
   2  -9   2   80.59    4.50
  -2  -9  -2   85.69    5.00
   2  -9   2   84.99    4.00
   2  -9   2   73.69    9.00
   2  -9   2   78.79    3.70
   2  -9   2   75.49    4.50
  -2  -9  -2   88.89    4.70
  -2  -9  -2   84.49    5.10
  -2  -9  -2   78.49    4.70
  -2   9  -2   80.99    4.40
   2   9   2   80.39    4.60
   2   9   2  106.39   12.80
   2   9   2   82.29    4.70
  -2   9  -2   74.09    9.30
   2   9   2   79.49    4.50
  -2   9  -2   89.59    4.30
   3  -9   2   16.10    1.70
  -3  -9  -2   18.10    2.40
   3  -9   2   18.20    1.30
  -3  -9  -2   15.10    6.90
  -3  -9  -2   18.70    2.80
   3  -9   2   17.30    1.40
  -3  -9  -2   15.30    2.40
  -3  -9  -2   13.10    2.20
   3  -9   2   19.50    4.80
   3  -9   2   18.10    1.90
   3   9   2   24.30    7.20
  -3   9  -2   16.00    1.60
  -3   9  -2   11.40    4.70
   3   9   2   18.60    1.90
  -3   9  -2   19.50    2.40
   3   9   2   18.90    2.40
   4  -9   2    2.40    0.80
  -4  -9  -2   -0.10    0.90
  -4  -9  -2    2.00    5.10
  -4  -9  -2    2.20    1.30
  -4  -9  -2    2.00    1.20
   4  -9   2    3.20    3.30
  -4  -9  -2    3.50    1.40
  -4   9  -2    2.00    3.70
   4   9   2    2.30    1.00
   4   9   2    3.20    5.20
  -4   9  -2    1.50    0.90
   4   9   2    1.10    1.10
  -4   9  -2    1.70    0.90
   5  -9   2  546.35   19.30
  -5  -9  -2  544.65   21.10
  -5  -9  -2  524.85   33.00
   5  -9   2  570.14   24.80
  -5  -9  -2  576.44   21.70
  -5  -9  -2  566.34   21.70
   5  -9   2  557.74   19.40
  -5   9  -2  577.84   19.60
  -5   9  -2  537.25   20.00
  -5   9  -2  544.45   24.60
  -6  -9  -2    2.90    6.70
   6  -9   2    4.60    4.00
   6  -9   2    0.60    0.50
  -6  -9  -2    0.70    1.40
  -6  -9  -2   -0.30    1.30
  -6  -9  -2    0.70    1.30
   6  -9   2    1.60    0.60
  -6  -9  -2    0.90    1.00
   6   9   2    2.50    5.60
  -6   9  -2    0.20    1.00
   6   9   2    0.10    0.60
  -6   9  -2    3.10    0.80
  -6   9  -2    3.20    3.60
  -7  -9  -2   11.70    3.00
  -7  -9  -2   15.80    3.20
   7  -9   2   19.20    4.30
  -7  -9  -2    9.60    2.30
  -7  -9  -2   16.00    2.40
  -7  -9  -2    1.00    7.00
  -7   9  -2   13.70    1.60
  -7   9  -2   13.50    2.00
  -7   9  -2   14.10    4.00
  -8  -9  -2    6.70    2.10
   8  -9   2    3.80    3.00
  -8  -9  -2    4.50    2.20
  -8  -9  -2    3.40   10.70
  -8  -9  -2    4.70    1.70
  -8   9  -2    5.70    1.20
  -9  -9  -2    5.50    2.20
  -9  -9  -2   13.60   11.70
  -9  -9  -2   10.80    3.00
  -9  -9  -2   10.10    2.30
  -9   9  -2    4.80    1.20
 -10  -9  -2   13.60    3.00
 -10  -9  -2    9.00    2.30
 -10  -9  -2    6.80    2.70
 -10  -9  -2   -0.40   13.30
 -10   9  -2    9.60    1.60
 -11  -9  -2    2.00    1.90
 -11  -9  -2    4.40    2.70
 -11  -9  -2   -0.10    2.50
 -11   9  -2    2.80    1.30
 -11   9  -2    0.20    2.30
 -12  -9  -2   21.50    3.40
 -12  -9  -2   47.60   17.70
 -12  -9  -2   28.80    4.60
 -12  -9  -2   31.80    4.90
 -12   9  -2   20.20    4.10
 -12   9  -2   27.30    2.80
 -13  -9  -2   -1.00    3.10
 -13   9  -2   -6.30    3.10
 -14  -9  -2    8.60    4.20
 -14 -10   2    5.00    3.60
 -14 -10   2    2.10    2.90
 -13 -10   2    0.50    3.40
 -13  10   2    4.80    2.40
 -13  10   2    2.10    1.70
 -12 -10   2    3.60   20.30
 -12 -10   2    3.30    3.00
 -12 -10   2    8.40    2.80
 -12  10   2    3.00    2.20
 -12  10   2   10.60    2.10
 -11 -10   2   28.10    4.00
  11 -10  -2   41.70    9.90
 -11 -10   2    4.20   16.80
 -11 -10   2   32.40    4.70
 -11  10   2   34.40    3.40
 -11  10   2   18.10    8.50
 -10 -10   2   17.80    3.50
 -10 -10   2   25.10    3.50
  10 -10  -2   11.00    8.20
 -10 -10   2    9.10   15.30
 -10  10   2   30.00    9.20
 -10  10   2   28.20    5.00
 -10  10   2   15.80    2.70
   9 -10  -2   14.90    1.90
  -9 -10   2    7.00   13.70
   9 -10  -2   13.30    7.40
  -9 -10   2   18.50    3.00
  -9 -10   2   13.90    3.20
  -9 -10   2   13.60   12.40
  -9  10   2   11.70    2.10
   9  10  -2   14.10    2.50
  -9  10   2   15.70    2.30
  -9  10   2   11.40    7.70
  -8 -10   2    8.30    2.30
   8 -10  -2    3.40    1.30
  -8 -10   2    0.60   11.30
  -8 -10   2    5.30    1.90
  -8 -10   2    9.30   10.50
   8 -10  -2    5.20    6.90
  -8  10   2    8.40    1.70
   8  10  -2    6.40    2.00
  -8  10   2    2.90    1.20
  -8  10   2    7.00    6.70
  -7 -10   2   97.79    6.30
  -7 -10   2   91.59    5.70
   7 -10  -2   99.29   12.90
  -7 -10   2   96.09   16.50
  -7 -10   2   88.59   16.20
  -7  10   2   84.59    4.60
   7  10  -2   83.19    5.50
  -7  10   2  104.99   12.70
  -7  10   2   91.19    5.30
  -6 -10   2   23.70    9.40
  -6 -10   2   15.90    2.90
  -6 -10   2   14.60    2.50
   6 -10  -2   20.20    7.20
   6 -10  -2   14.90    1.00
  -6 -10   2    7.40    9.50
   6  10  -2   14.10    1.10
  -6  10   2   15.10    2.10
  -6  10   2   10.50    3.30
  -6  10   2   21.90    6.60
   6  10  -2   12.90    1.10
   6  10  -2   15.00    2.60
  -6  10   2   17.90    2.50
  -5 -10   2   78.99    5.20
  -5 -10   2   78.49   12.80
   5 -10  -2   77.69    4.40
   5 -10  -2   87.39    4.20
   5 -10  -2   80.89    4.40
  -5 -10   2   75.69   13.90
  -5 -10   2   93.59    6.20
   5 -10  -2   91.69   11.50
   5  10  -2   85.09    4.30
   5  10  -2   89.29    5.40
  -5  10   2  100.19   12.30
  -5  10   2   85.39    5.00
  -5  10   2   83.29    6.50
   5  10  -2   83.39    5.30
  -5  10   2   87.99    4.40
   4 -10  -2  122.29   11.80
  -4 -10   2  118.09    6.70
   4 -10  -2  124.69    5.40
  -4 -10   2  124.29    6.40
   4 -10  -2  119.69    5.80
   4 -10  -2  117.59    5.80
  -4 -10   2  111.79   14.60
  -4  10   2  122.89    6.40
  -4  10   2  117.59    6.10
  -4  10   2  119.19    5.60
  -4  10   2  129.09   12.00
   4  10  -2  121.19    5.90
  -4  10   2  128.59    7.80
   4  10  -2  120.79    6.70
  -3 -10   2  128.39    6.80
   3 -10  -2  126.79    5.60
  -3 -10   2  125.09    6.50
   3 -10  -2  114.79    6.10
   3 -10  -2  132.69    6.10
  -3 -10   2  115.09   14.70
  -3 -10   2  127.39    6.60
   3  10  -2  154.08   13.20
   3  10  -2  135.49    6.70
  -3  10   2  123.09    6.50
  -3  10   2  119.19    6.20
   3  10  -2  125.99    6.60
  -3  10   2  126.89    7.70
  -3  10   2  130.29   12.20
  -3  10   2  125.39    5.90
  -2 -10   2   67.19   11.10
  -2 -10   2   73.59    4.50
  -2 -10   2   73.29    4.70
   2 -10  -2   74.49    4.30
  -2 -10   2   76.29    4.60
   2 -10  -2   71.19    3.80
   2 -10  -2   81.69    4.70
   2 -10  -2   91.39    9.60
   2  10  -2   82.99    4.90
  -2  10   2   77.59    4.30
  -2  10   2   76.99    4.80
  -2  10   2   77.39    4.60
  -2  10   2   71.79   10.00
   2  10  -2   76.19    4.60
   2  10  -2   65.59   10.00
  -2  10   2   83.29    5.70
   1 -10  -2 1616.04   54.69
   1 -10  -2 1594.84   62.59
  -1 -10   2 1598.34   54.69
  -1 -10   2 1513.85   63.69
   1 -10  -2 1595.04   53.89
   1 -10  -2 1626.54   55.09
  -1 -10   2 1530.15   54.49
  -1 -10   2 1615.74   54.89
   1  10  -2 1529.85   54.59
  -1  10   2 1565.04   55.09
   1  10  -2 1586.24   54.99
  -1  10   2 1634.34   54.89
  -1  10   2 1585.34   63.19
  -1  10   2 1587.84   54.49
  -1  10   2 1628.74   56.19
   1  10  -2 1641.24   67.59
   0 -10  -2  113.89    6.00
   0 -10   2  107.69   12.80
   0 -10   2  116.39    5.80
   0 -10  -2  114.59    5.90
   0 -10  -2  114.09    6.20
   0 -10   2  109.19    5.70
   0 -10  -2  113.49    5.50
   0 -10   2  121.49    5.70
   0 -10  -2  104.19   11.10
   0  10   2  114.79    5.80
   0  10  -2  125.69   11.30
   0  10  -2  100.39    5.80
   0  10  -2  115.19    6.30
   0  10   2  101.79    6.30
   0  10   2  111.39   15.70
   0  10   2  106.79    5.90
   0  10  -2  110.29    5.60
   0  10   2  112.59    6.20
   1 -10   2   12.00    1.80
  -1 -10  -2    7.20    1.60
   1 -10   2    7.10    5.10
   1 -10   2   11.30    1.90
   1 -10   2    9.80    1.60
  -1 -10  -2    4.80    5.40
  -1 -10  -2    7.70    1.70
  -1 -10  -2    8.90    1.70
  -1 -10  -2    8.20    2.10
   1 -10   2    8.60    1.60
   1  10   2    7.50    1.80
  -1  10  -2    7.80    1.60
  -1  10  -2    8.10    1.50
   1  10   2   12.00    2.00
  -1  10  -2   10.10    4.80
   1  10   2    9.50    1.90
  -1  10  -2   10.00    1.80
   1  10   2   21.50    6.40
   2 -10   2   12.10    1.70
  -2 -10  -2   14.70    2.50
   2 -10   2   12.10    1.50
  -2 -10  -2   12.90    6.50
  -2 -10  -2   15.60    2.40
   2 -10   2   14.30    2.10
   2 -10   2   12.70    5.10
  -2 -10  -2   12.30    2.10
  -2 -10  -2   12.50    2.00
   2  10   2   22.70    2.90
  -2  10  -2   11.70    1.80
   2  10   2   17.70    6.40
   2  10   2   11.00    1.90
   2  10   2   13.60    2.30
  -2  10  -2   11.00    5.00
  -2  10  -2   16.60    2.40
   3 -10   2  112.09    5.40
  -3 -10  -2  113.69    6.00
  -3 -10  -2  114.59    6.20
   3 -10   2  113.29    5.00
   3 -10   2  116.79    4.90
   3 -10   2  123.19   10.70
  -3 -10  -2  114.69    7.10
  -3 -10  -2  114.49    6.60
  -3 -10  -2  107.59   13.40
   3  10   2  118.19   12.80
   3  10   2  116.99    5.90
  -3  10  -2  110.99    5.50
  -3  10  -2  110.09    5.70
  -3  10  -2  120.19   10.90
   3  10   2  116.59    6.10
  -4 -10  -2   17.50    2.80
   4 -10   2   17.60    2.00
  -4 -10  -2   20.10    2.70
  -4 -10  -2   15.80    2.50
   4 -10   2   19.00    1.90
   4 -10   2   17.20    1.10
  -4 -10  -2   20.70    3.20
   4 -10   2   22.50    7.20
  -4 -10  -2   14.90    7.30
   4 -10   2   19.70    1.10
  -4  10  -2   21.60    2.50
   4  10   2   21.40    2.40
  -4  10  -2   16.40    2.00
   4  10   2   17.70    2.70
   4  10   2   25.10    7.90
  -4  10  -2   15.70    5.40
  -5 -10  -2    1.50    1.40
  -5 -10  -2   -2.70    6.10
   5 -10   2    0.40    0.70
   5 -10   2    5.00    4.20
  -5 -10  -2   -0.40    1.30
   5 -10   2    1.00    0.80
  -5 -10  -2    0.20    0.90
  -5 -10  -2    0.20    1.20
  -5  10  -2    1.00    0.90
   5  10   2    0.50    0.90
  -5  10  -2    1.30    1.10
   5  10   2   10.90    7.00
  -5  10  -2   -1.30    4.20
   6 -10   2   43.40    6.70
   6 -10   2   30.90    2.00
  -6 -10  -2   21.60    8.40
  -6 -10  -2   40.90    4.70
  -6 -10  -2   32.30    3.80
  -6 -10  -2   38.40    3.50
  -6  10  -2   34.50    6.60
   6  10   2   32.20    8.50
  -6  10  -2   35.20    2.50
  -6  10  -2   32.70    2.80
   6  10   2   30.80    2.30
  -7 -10  -2    4.70    8.00
  -7 -10  -2    3.90    2.00
   7 -10   2    2.60    0.70
  -7 -10  -2    5.40    2.10
  -7 -10  -2    2.00    1.20
   7 -10   2    7.10    5.00
  -7  10  -2    4.10    4.00
  -7  10  -2    3.00    1.00
   7  10   2    1.00    7.10
   7  10   2    3.10    0.60
  -7  10  -2    1.70    1.20
  -8 -10  -2    6.80   11.50
   8 -10   2    9.10    4.20
  -8 -10  -2    8.60    2.00
  -8 -10  -2   11.50    3.00
  -8 -10  -2   11.00    2.70
  -8  10  -2    9.40    1.50
  -8  10  -2    9.10    1.70
  -9 -10  -2   49.60    5.70
  -9 -10  -2   51.69    4.20
  -9 -10  -2   50.79    4.90
  -9 -10  -2   44.30   15.50
  -9  10  -2   47.60    3.00
 -10 -10  -2   31.70    4.00
 -10 -10  -2   30.80    4.80
 -10 -10  -2   31.00    4.20
 -10 -10  -2   23.00   15.00
 -10  10  -2   29.70    2.50
 -11 -10  -2    5.00    3.10
 -11 -10  -2   -5.80   16.10
 -11 -10  -2    4.70    2.80
 -11 -10  -2    7.30    2.00
 -11  10  -2    6.50    1.50
 -11  10  -2    4.00    3.00
 -12 -10  -2   -7.40   18.20
 -12 -10  -2   -0.50    3.10
 -12 -10  -2    2.10    3.20
 -12 -10  -2    2.60    2.00
 -12  10  -2   -0.60    3.00
 -12  10  -2    1.70    1.50
 -13 -10  -2   -0.20    2.20
 -13 -10  -2    2.70    4.40
 -14 -11   2    6.60    4.10
 -14  11   2   -1.60    4.10
 -13 -11   2    3.30    2.70
 -13 -11   2    2.30    3.30
 -13  11   2    1.00    2.50
 -12 -11   2    5.00    2.80
 -12 -11   2    9.20   20.90
 -12 -11   2    2.80    2.60
 -12  11   2    1.90    1.70
 -12  11   2    5.00    2.20
  11 -11  -2    7.80    9.20
 -11 -11   2   -1.70   18.20
 -11 -11   2   -0.80    2.60
 -11 -11   2   -1.20    2.10
 -11  11   2    3.30    1.80
 -11  11   2    0.10    1.80
 -11  11   2    5.90    8.40
 -10 -11   2    8.90   15.70
 -10 -11   2    2.40    2.00
  10 -11  -2   -9.40    8.00
 -10 -11   2    1.70    2.30
 -10  11   2    3.60    1.80
 -10  11   2    3.50    8.10
   9 -11  -2    6.40    7.90
  -9 -11   2  -22.70   11.40
  -9 -11   2   -2.20   13.40
   9 -11  -2    6.70    1.70
  -9 -11   2   10.90    2.60
  -9 -11   2    9.90    3.00
   9  11  -2    8.30    2.40
  -9  11   2    6.40    1.80
  -9  11   2   -0.90    8.50
  -9  11   2    7.30    1.80
   8 -11  -2    0.00    7.40
  -8 -11   2    7.80    2.20
  -8 -11   2    0.10   11.10
  -8 -11   2   17.80   12.10
  -8 -11   2    7.20    2.40
   8 -11  -2   10.00    1.90
  -8  11   2    5.10    1.60
  -8  11   2   21.00    8.50
  -8  11   2    5.50    1.80
  -7 -11   2   29.80   10.60
   7 -11  -2   10.30    7.60
   7 -11  -2   17.50    2.30
  -7 -11   2   45.50   13.60
  -7 -11   2   21.30    3.10
  -7 -11   2   20.70    3.50
  -7  11   2   16.70    7.90
  -7  11   2   17.20    2.60
   7  11  -2   20.20    3.00
  -7  11   2   17.90    2.20
  -6 -11   2    2.90    1.60
   6 -11  -2   11.80    7.40
  -6 -11   2    3.40   10.50
  -6 -11   2    2.90    8.50
  -6 -11   2    8.00    2.20
   6 -11  -2    4.10    1.00
   6 -11  -2    6.10    0.90
  -6  11   2    3.10    1.30
   6  11  -2    3.60    1.00
   6  11  -2    2.70    1.00
  -6  11   2    5.80    1.90
  -6  11   2    9.30    6.60
   6  11  -2    4.20    2.10
  -5 -11   2   76.79    5.60
  -5 -11   2   77.59   15.50
   5 -11  -2   82.79    3.90
  -5 -11   2   72.29   13.20
  -5 -11   2   85.19    5.50
   5 -11  -2   77.39   11.20
  -5 -11   2   77.29    5.20
   5 -11  -2   75.09    4.10
  -5  11   2   61.09   10.10
   5  11  -2   72.29    5.20
  -5  11   2   81.49    5.10
   5  11  -2   79.79    4.30
   5  11  -2   81.49    5.70
  -5  11   2   80.99    4.40
  -5  11   2   78.19    6.40
   4 -11  -2   33.40    7.40
  -4 -11   2   23.10    2.90
  -4 -11   2   21.00    3.00
   4 -11  -2   21.30    2.60
  -4 -11   2   22.90    9.10
   4 -11  -2   24.60    2.40
   4 -11  -2   23.20    2.00
   4  11  -2   18.70    6.80
   4  11  -2   19.40    3.20
  -4  11   2   23.30    7.20
   4  11  -2   24.50    2.50
  -4  11   2   23.30    3.20
   4  11  -2   25.30    3.30
  -4  11   2   22.10    2.20
  -4  11   2   23.00    2.80
  -4  11   2   21.90    4.00
   3 -11  -2  373.56   13.90
  -3 -11   2  364.56   24.40
  -3 -11   2  348.17   14.90
   3 -11  -2  374.96   14.40
  -3 -11   2  380.86   15.10
  -3 -11   2  381.96   15.50
   3 -11  -2  372.56   14.80
   3  11  -2  360.46   22.60
  -3  11   2  375.76   22.40
   3  11  -2  378.36   15.10
  -3  11   2  399.76   15.40
  -3  11   2  363.66   16.60
  -3  11   2  365.56   14.80
  -3  11   2  366.36   14.50
  -2 -11   2    8.40    5.40
  -2 -11   2    1.10    1.10
  -2 -11   2    0.80    1.00
   2 -11  -2    0.30    0.90
   2 -11  -2    0.20    0.80
   2 -11  -2   -0.50    1.00
  -2 -11   2    2.20    1.20
   2 -11  -2   -2.10    4.10
   2  11  -2    0.30    1.10
  -2  11   2   -0.70    1.40
   2  11  -2    1.30    1.30
  -2  11   2   -4.00    4.80
   2  11  -2    0.80    5.00
  -2  11   2    0.70    1.20
  -2  11   2    0.70    1.10
  -2  11   2    0.30    0.80
  -1 -11   2   27.20    3.30
  -1 -11   2   27.20    2.70
   1 -11  -2   21.00    6.90
   1 -11  -2   30.00    3.50
   1 -11  -2   29.40    2.90
  -1 -11   2   35.20    3.00
  -1 -11   2   33.50    8.30
   1 -11  -2   29.90    2.30
   1 -11  -2   28.20    2.80
   1  11  -2   27.60    3.40
  -1  11   2   24.50    3.20
  -1  11   2   26.40    2.70
  -1  11   2   26.50    8.00
  -1  11   2   28.00    2.70
   1  11  -2   38.30    8.10
  -1  11   2   32.10    3.90
   1  11  -2   29.50    2.90
   0 -11   2  419.96   24.50
   0 -11  -2  405.76   23.90
   0 -11   2  422.46   16.30
   0 -11   2  413.56   16.50
   0 -11  -2  423.36   16.80
   0 -11   2  415.36   16.90
   0 -11  -2  433.76   16.20
   0 -11  -2  421.16   16.70
   0 -11  -2  429.36   17.10
   0 -11   2  422.76   16.40
   0  11  -2  435.96   16.60
   0  11   2  436.96   16.70
   0  11   2  438.46   16.80
   0  11  -2  429.56   24.00
   0  11   2  427.26   17.60
   0  11  -2  414.46   16.70
   0  11   2  418.16   24.80
   0  11  -2  432.36   16.40
   1 -11   2   55.99   10.00
  -1 -11  -2   40.70    9.10
  -1 -11  -2   42.40    3.40
  -1 -11  -2   53.59    4.10
   1 -11   2   51.99    3.30
   1 -11   2   41.00    3.20
   1 -11   2   47.00    3.30
  -1 -11  -2   54.79    4.00
  -1 -11  -2   47.60    3.80
   1 -11   2   41.90    3.50
   1  11   2   49.30    3.70
  -1  11  -2   40.60    3.30
  -1  11  -2   51.09    3.70
   1  11   2   47.50    3.60
  -1  11  -2   45.10    8.40
   1  11   2   50.29    4.00
  -1  11  -2   43.80    3.30
   1  11   2   48.40    9.50
   2 -11   2   19.70    2.00
   2 -11   2   21.60    1.90
  -2 -11  -2   18.30    2.90
  -2 -11  -2   25.40    3.10
  -2 -11  -2   23.00    7.70
  -2 -11  -2   26.30    3.40
  -2  11  -2   21.90    6.10
   2  11   2   22.30    2.90
   2  11   2   22.00    3.00
   2  11   2   36.00    9.00
  -2  11  -2   21.90    2.90
  -2  11  -2   26.20    2.40
   2  11   2   23.10    3.10
  -3 -11  -2   -0.10    1.30
  -3 -11  -2    0.30    1.10
   3 -11   2   -0.10    0.60
   3 -11   2    0.90    0.70
  -3 -11  -2   -0.50    1.00
  -3 -11  -2    0.00    5.30
   3 -11   2   -0.80    0.50
  -3 -11  -2   -0.20    0.90
   3 -11   2   -1.60    4.50
   3 -11   2    0.90    0.90
  -3  11  -2    0.90    0.80
  -3  11  -2    0.90    1.00
   3  11   2    1.20    1.10
  -3  11  -2   -0.30    4.60
   3  11   2   -2.30    1.10
   3  11   2   -0.40    5.80
  -4 -11  -2   63.09    5.10
  -4 -11  -2   92.99   13.80
   4 -11   2   67.19    3.90
   4 -11   2   69.39    3.10
   4 -11   2   63.69    3.80
   4 -11   2   63.59    2.90
   4 -11   2   80.49   11.80
  -4 -11  -2   68.39    4.70
  -4 -11  -2   60.09    5.50
   4  11   2   68.29   11.90
   4  11   2   73.59    4.20
  -4  11  -2   67.39    4.00
  -4  11  -2   62.89    4.20
   4  11   2   66.29    4.50
  -5 -11  -2  146.09   17.30
  -5 -11  -2  136.99    9.40
  -5 -11  -2  147.89    7.90
  -5 -11  -2  146.29    8.30
  -5 -11  -2  149.09    7.90
   5 -11   2  150.78   12.30
  -5  11  -2  152.78    7.20
   5  11   2  135.69   14.90
  -5  11  -2  166.08   12.80
  -5  11  -2  154.58    6.80
   5  11   2  156.68    6.90
   5  11   2  156.08    7.50
  -6 -11  -2    2.60    8.40
  -6 -11  -2    0.40    1.60
  -6 -11  -2    0.70    1.30
   6 -11   2   -0.60    0.70
   6 -11   2    4.20    5.00
  -6 -11  -2   -0.60    1.60
   6  11   2    4.10    7.40
   6  11   2   -1.10    0.80
  -6  11  -2   -2.50    4.50
  -6  11  -2   -0.70    1.20
  -6  11  -2   -0.30    0.80
  -7 -11  -2    1.40    1.80
  -7 -11  -2   11.80    9.30
   7 -11   2    1.20    0.70
  -7 -11  -2    0.80    1.90
   7 -11   2    1.80    5.10
  -7 -11  -2    2.40    1.50
   7  11   2   -9.40    7.00
  -7  11  -2    1.70    1.20
  -7  11  -2    5.40    4.60
   7  11   2    2.70    0.80
  -7  11  -2    3.70    1.50
  -8 -11  -2    6.10    2.20
  -8 -11  -2    7.60    2.50
   8 -11   2    3.90    5.30
  -8 -11  -2    6.10   12.40
  -8 -11  -2    5.20    2.20
  -8  11  -2    6.30    1.40
  -8  11  -2    9.10    4.50
  -8  11  -2    8.60    1.80
   9 -11   2   26.70    4.10
  -9 -11  -2   26.00    4.20
  -9 -11  -2   20.20    4.00
  -9 -11  -2   23.70   15.50
  -9 -11  -2   29.10    4.20
  -9 -11  -2   13.00   12.20
   9 -11   2   34.10    4.20
  -9  11  -2   29.30    2.60
 -10 -11  -2    0.70    2.80
 -10 -11  -2    0.10    2.30
 -10 -11  -2    1.10    1.60
 -10 -11  -2  -17.90   15.00
 -10  11  -2    2.70    1.30
 -11 -11  -2    3.70    2.00
 -11 -11  -2   -1.80    2.70
 -11 -11  -2    0.00    2.90
 -11 -11  -2   -1.20   18.50
 -11  11  -2   -0.30    1.50
 -11  11  -2    0.70    2.60
 -12 -11  -2   11.80    4.10
 -12 -11  -2   12.80    3.10
 -12 -11  -2   -1.60   21.30
 -12  11  -2   10.30    2.30
 -13 -11  -2   -0.20    3.70
 -13 -11  -2   -2.30    2.40
 -13  11  -2    9.80    4.30
 -13 -12   2    3.20    2.80
 -13 -12   2    8.20    3.70
 -13  12   2    2.50    2.60
 -12 -12   2    0.70    3.10
 -12 -12   2   -1.10    2.40
 -12  12   2    1.80    1.90
 -12  12   2   -5.90    2.00
 -11 -12   2   31.50   21.00
  11 -12  -2   24.20   10.20
 -11 -12   2   13.90    5.60
 -11 -12   2   31.10    4.40
 -11  12   2   30.00    3.50
 -11  12   2   10.80    9.30
 -11  12   2   22.50    3.30
 -10 -12   2    0.60    1.80
 -10 -12   2    2.20    2.50
 -10 -12   2    7.30   26.30
  10 -12  -2   -3.40    9.10
 -10  12   2    0.60    1.70
 -10  12   2    2.30    1.70
 -10  12   2   11.60    9.50
  -9 -12   2  -11.60   14.50
  -9 -12   2    7.90   13.40
   9 -12  -2   -0.10    1.40
   9 -12  -2    4.70    9.00
  -9 -12   2    0.10    2.00
  -9  12   2  -10.80    8.60
   9  12  -2    0.70    2.20
  -9  12   2    0.30    1.40
   8 -12  -2   11.80    2.10
  -8 -12   2   11.30    2.70
  -8 -12   2   20.00   14.30
   8 -12  -2    8.80    8.10
  -8 -12   2   13.70    3.40
  -8  12   2   13.70    2.20
  -8  12   2   18.20    8.90
   8  12  -2   12.50    2.80
  -8  12   2    7.60    2.00
  -7 -12   2   44.70   15.40
   7 -12  -2   53.89    3.90
  -7 -12   2   51.49    4.70
   7 -12  -2   74.59   12.40
  -7 -12   2   64.19   15.30
  -7 -12   2   61.69    4.70
  -7  12   2   56.89   10.80
  -7  12   2   61.09    4.30
   7  12  -2   51.79    4.60
  -7  12   2   55.69    3.70
  -6 -12   2  268.97   25.70
   6 -12  -2  244.38   19.40
   6 -12  -2  265.87   11.20
  -6 -12   2  249.18   12.40
  -6 -12   2  251.57   23.90
  -6 -12   2  268.97   12.10
   6 -12  -2  272.17    9.70
   6 -12  -2  270.67    9.80
   6  12  -2  264.57   10.60
  -6  12   2  258.07   10.80
   6  12  -2  272.17   10.00
   6  12  -2  267.87   12.20
  -6  12   2  269.47   11.90
  -6  12   2  257.67   19.50
   5 -12  -2  188.88    8.90
  -5 -12   2  201.28    9.60
  -5 -12   2  158.98   20.30
   5 -12  -2  200.28    8.40
  -5 -12   2  191.08    9.90
   5 -12  -2  194.78    7.90
   5 -12  -2  230.88   17.30
   5  12  -2  204.38    9.90
  -5  12   2  197.98   16.60
   5  12  -2  192.58    8.60
  -5  12   2  208.08    8.80
  -5  12   2  193.88    9.40
  -4 -12   2    8.80    7.90
   4 -12  -2    3.10    5.70
  -4 -12   2   12.70    2.50
   4 -12  -2    8.00    1.50
   4 -12  -2    8.50    1.70
  -4 -12   2    8.60    2.10
  -4 -12   2    8.50    2.10
   4  12  -2   10.10    2.10
   4  12  -2    8.70    2.10
  -4  12   2    8.70    2.20
  -4  12   2    6.50    1.60
   4  12  -2   29.00    8.20
  -4  12   2    6.60    1.80
  -4  12   2   12.50    6.90
   4  12  -2   11.50    2.40
   3 -12  -2   36.30    2.70
   3 -12  -2   46.90    3.60
   3 -12  -2   37.90    3.10
   3 -12  -2   41.40    3.50
  -3 -12   2   35.90    3.40
  -3 -12   2   43.00    3.70
  -3 -12   2   52.79   11.10
  -3  12   2   42.20    3.30
   3  12  -2   43.50    3.80
   3  12  -2   44.80    9.80
   3  12  -2   36.20    3.60
  -3  12   2   41.00    5.60
  -3  12   2   20.80    7.50
   2 -12  -2   64.99    4.40
  -2 -12   2   39.40    9.40
   2 -12  -2   62.09    3.50
   2 -12  -2   65.19    4.30
  -2 -12   2   46.60    4.00
   2 -12  -2   47.10    9.50
  -2 -12   2   52.69    4.10
  -2 -12   2   62.29    4.50
   2 -12  -2   51.29    4.40
   2  12  -2   52.49   10.50
  -2  12   2   69.09    5.50
  -2  12   2   61.89    4.50
   2  12  -2   55.59    4.40
  -2  12   2   52.99    3.90
   2  12  -2   55.39    4.30
  -2  12   2   50.89   10.50
   1 -12  -2  157.08   14.60
  -1 -12   2  184.68    8.70
   1 -12  -2  168.78    8.40
  -1 -12   2  148.89   15.70
  -1 -12   2  183.68    8.50
   1 -12  -2  197.28    9.00
   1 -12  -2  181.48    8.50
   1 -12  -2  162.28    7.60
  -1 -12   2  184.48    8.50
   1  12  -2  148.79   14.80
   1  12  -2  168.48    9.60
   1  12  -2  190.28    8.60
  -1  12   2  166.08    8.20
  -1  12   2  190.48   16.30
  -1  12   2  176.48    8.90
   0 -12   2  280.17   11.50
   0 -12  -2  270.67   11.80
   0 -12  -2  268.37   12.00
   0 -12   2  256.67   19.20
   0 -12   2  258.87   11.20
   0 -12  -2  267.57   11.20
   0 -12  -2  279.67   19.60
   0 -12   2  276.47   12.00
   0 -12  -2  274.97   11.80
   0 -12   2  259.37   11.40
   0  12  -2  274.77   11.50
   0  12   2  259.87   12.40
   0  12   2  273.27   20.20
   0  12  -2  264.97   12.40
   0  12  -2  261.67   11.30
   0  12   2  267.17   11.50
   0  12  -2  275.17   19.10
   1 -12   2   13.30    2.30
  -1 -12  -2    4.70    5.10
   1 -12   2    7.10    1.60
  -1 -12  -2   11.40    2.30
  -1 -12  -2   11.20    2.20
   1 -12   2   13.60    6.50
  -1 -12  -2   11.00    2.30
  -1 -12  -2    9.50    2.30
  -1  12  -2   15.00    6.70
   1  12   2   19.20    7.40
   1  12   2   10.80    2.50
   1  12   2   11.70    2.60
  -1  12  -2   12.40    2.10
   1  12   2    9.30    2.10
  -1  12  -2   14.70    2.40
   2 -12   2  123.99    6.40
  -2 -12  -2  129.09    7.40
  -2 -12  -2  123.09    6.70
   2 -12   2  127.49    5.80
  -2 -12  -2  136.49    7.10
   2 -12   2  129.19    6.80
  -2 -12  -2  136.59    7.30
  -2 -12  -2  131.39   14.10
   2 -12   2  126.19    6.10
   2  12   2  133.39   16.10
   2  12   2  118.89    6.90
   2  12   2  130.49    7.00
  -2  12  -2  149.59   13.30
  -2  12  -2  122.19    6.40
  -2  12  -2  126.49    6.70
   2  12   2  130.19    6.70
  -3 -12  -2  312.07   13.60
   3 -12   2  329.67   20.30
   3 -12   2  310.17   11.70
  -3 -12  -2  315.97   13.90
   3 -12   2  309.07   12.80
  -3 -12  -2  306.37   13.30
   3 -12   2  326.77   12.10
  -3 -12  -2  325.57   22.70
  -3  12  -2  302.77   13.00
   3  12   2  300.87   22.30
  -3  12  -2  346.37   20.60
  -3  12  -2  325.67   12.90
   3  12   2  331.67   13.50
   3  12   2  298.77   13.10
  -4 -12  -2  150.78    8.40
  -4 -12  -2  157.78    8.20
   4 -12   2  144.29    6.80
  -4 -12  -2  150.48    8.40
  -4 -12  -2  136.59   17.20
   4 -12   2  167.68   13.90
  -4 -12  -2  133.69    7.70
   4 -12   2  154.08    6.00
   4  12   2  151.18   16.20
  -4  12  -2  149.59    7.40
  -4  12  -2  148.49   13.80
  -4  12  -2  153.38    7.10
   4  12   2  148.49    7.20
   4  12   2  145.89    7.60
  -5 -12  -2  255.07   14.00
  -5 -12  -2  283.87   13.20
  -5 -12  -2  269.37   22.80
   5 -12   2  289.07   11.20
   5 -12   2  297.57   18.30
  -5 -12  -2  291.47   12.80
   5  12   2  288.77   21.70
  -5  12  -2  269.27   11.80
  -5  12  -2  291.97   11.60
   5  12   2  289.97   11.50
  -5  12  -2  261.57   17.70
   5  12   2  276.07   12.20
  -6 -12  -2    3.20    8.70
  -6 -12  -2    1.50    1.80
  -6 -12  -2    3.20    2.20
   6 -12   2    4.10    1.10
  -6 -12  -2    1.90    2.10
   6 -12   2    4.80    5.40
  -6  12  -2    9.70    5.60
   6  12   2    3.80    1.20
  -6  12  -2    3.30    1.10
   6  12   2   -6.70    7.60
  -6  12  -2    3.20    1.60
  -7 -12  -2    5.20    2.30
  -7 -12  -2    6.50   10.30
  -7 -12  -2    4.20    2.10
   7 -12   2    3.40    1.00
   7 -12   2   -3.00    5.90
  -7 -12  -2    6.60    2.00
  -7  12  -2   -4.60    5.40
   7  12   2    2.80    8.00
   7  12   2    3.80    1.10
  -7  12  -2    2.60    1.60
  -7  12  -2    4.50    1.40
   8 -12   2    6.60    6.20
  -8 -12  -2    4.70    2.00
  -8 -12  -2    4.70   11.30
  -8 -12  -2  -25.10   14.00
  -8 -12  -2    2.40    2.10
  -8 -12  -2    5.50    2.60
  -8  12  -2    0.70    1.70
  -8  12  -2    2.00    5.30
  -8  12  -2    0.20    1.30
  -9 -12  -2   22.70    4.40
  -9 -12  -2   16.60    3.00
   9 -12   2   21.30    5.30
  -9 -12  -2   23.00    4.10
  -9 -12  -2   30.10   16.00
  -9 -12  -2    3.40   12.40
  -9  12  -2   18.70    2.50
 -10 -12  -2    2.90    2.60
 -10 -12  -2   -1.80    1.60
 -10 -12  -2    1.00    2.60
 -10 -12  -2  -14.00   16.40
 -10  12  -2    1.70    1.50
 -11 -12  -2    7.70    3.80
 -11 -12  -2   -8.90   19.60
 -11 -12  -2    0.20    3.30
 -11 -12  -2    1.70    2.00
 -11  12  -2    1.20    1.70
 -12 -12  -2    6.20    3.50
 -12 -12  -2    2.60    2.30
 -12  12  -2   -1.40    3.20
[truncated: 2,846,824 more chars]
