# Supplementary material for: Synthesis and structure of {methyl (Z)-2-[4-(di­meth­yl­amino)­benzyl­idene]hydrazine-1-carbodi­thio­ate-κ2N2,S}bis­(tri­phenyl­phosphine-κP)copper(I) nitrate carbon tetra­chloride monosolvate
Source: Acta Crystallogr E Crystallogr Commun. 2026 Jan 16;82(Pt 2):168–72. doi: 10.1107/S2056989026000228 (PMC12874262; doi:10.1107/S2056989026000228)
Supplement: Supplementary file 2 [file e-82-00168-Isup2.hkl]

data_I                                                                          
_shelx_title ' '                                                                
_shelx_refln_list_code          4                                               
_shelx_F_calc_maximum      528.49                                               
_exptl_crystal_F_000      2176.00                                               
_reflns_d_resolution_high  0.8409                                               
                                                                                
loop_                                                                           
 _space_group_symop_operation_xyz                                               
 'x, y, z'                                                                      
 '-x+1/2, y+1/2, -z+1/2'                                                        
 '-x, -y, -z'                                                                   
 'x-1/2, -y-1/2, z-1/2'                                                         
                                                                                
_cell_length_a    10.8364                                                       
_cell_length_b    22.3584                                                       
_cell_length_c    20.1066                                                       
_cell_angle_alpha  90.000                                                       
_cell_angle_beta   98.146                                                       
_cell_angle_gamma  90.000                                                       
                                                                                
_shelx_F_squared_multiplier     1.000                                           
                                                                                
loop_                                                                           
 _refln_index_h                                                                 
 _refln_index_k                                                                 
 _refln_index_l                                                                 
 _refln_F_squared_calc                                                          
 _refln_F_squared_meas                                                          
 _refln_F_squared_sigma                                                         
 _refln_observed_status                                                         
   2   0   0      22432.02      21686.63       369.04 o                         
   4   0   0       9577.59      11679.06       207.22 o                         
   6   0   0       1869.12       1620.10        36.98 o                         
   8   0   0         17.30         14.13         9.03 o                         
  10   0   0       2886.08       2962.94       108.01 o                         
  12   0   0        148.78        242.94        30.54 o                         
   1   1   0        319.37         72.88        11.18 o                         
   2   1   0        561.52        896.88        17.13 o                         
   3   1   0        768.54        467.16         9.03 o                         
   4   1   0       3295.54       3613.24        46.23 o                         
   5   1   0       2513.54       2195.96        31.73 o                         
   6   1   0       6007.68       5731.70        71.45 o                         
   7   1   0         38.26         30.44         6.02 o                         
   8   1   0        213.03        226.21        13.36 o                         
   9   1   0       1237.87       1213.79        28.97 o                         
  10   1   0        148.93        128.90        19.09 o                         
  11   1   0         57.12         67.66        17.04 o                         
  12   1   0        160.00        195.55        18.76 o                         
   2   2   0         14.78         29.55         3.90 o                         
   3   2   0       1755.82       1983.47        23.83 o                         
   4   2   0       9631.76       9167.84       102.08 o                         
   5   2   0       1604.79       1502.93        22.88 o                         
   6   2   0       1107.48       1174.36        23.06 o                         
   7   2   0       2689.47       2686.44        38.32 o                         
   8   2   0        152.99        210.64        14.63 o                         
   9   2   0        912.36        953.84        22.78 o                         
  10   2   0        554.95        527.83        21.73 o                         
  11   2   0          9.22         23.56        18.67 o                         
  12   2   0        237.39        220.25        24.44 o                         
   1   3   0       7518.40       9404.41        86.25 o                         
   2   3   0        266.02        543.26        13.77 o                         
   3   3   0        278.68        369.61         8.60 o                         
   4   3   0      23871.40      24568.28       258.11 o                         
   5   3   0        694.13        671.84        18.79 o                         
   6   3   0       3371.70       3504.62        51.42 o                         
   7   3   0       4442.07       4514.66        71.68 o                         
   8   3   0        119.44        158.60        18.34 o                         
   9   3   0       2358.68       2277.03        48.47 o                         
  10   3   0        218.54        220.60        25.17 o                         
  11   3   0        482.32        566.85        33.45 o                         
  12   3   0        332.45        277.12        28.65 o                         
   0   4   0        409.78        442.13        13.12 o                         
   1   4   0       3726.64       3058.52        34.40 o                         
   2   4   0       2910.57       2412.40        27.49 o                         
   3   4   0       1535.16       1670.88        23.02 o                         
   4   4   0         39.16         37.64         9.49 o                         
   5   4   0       1208.79       1195.68        21.77 o                         
   6   4   0        822.98        855.53        21.73 o                         
   7   4   0       1076.97       1165.89        38.57 o                         
   8   4   0       1513.48       1333.52        39.53 o                         
   9   4   0        302.30        322.08        28.89 o                         
  10   4   0        381.56        310.40        20.16 o                         
  11   4   0          0.47         -8.10        15.16 o                         
  12   4   0        122.47        161.38        25.98 o                         
   1   5   0        150.82        138.53         7.64 o                         
   2   5   0        298.07        323.20        12.12 o                         
   3   5   0       2101.24       1955.82        24.28 o                         
   4   5   0         43.12         55.27         5.79 o                         
   5   5   0        311.18        321.01        17.15 o                         
   6   5   0        244.05        333.60        15.21 o                         
   7   5   0       1414.14       1351.40        32.97 o                         
   8   5   0         60.61         58.86        12.73 o                         
   9   5   0        315.08        382.31        29.58 o                         
  10   5   0        113.07        131.02        17.80 o                         
  11   5   0       1314.31       1338.18        49.38 o                         
  12   5   0        187.88        233.91        49.72 o                         
   0   6   0       2961.34       3419.75        59.39 o                         
   1   6   0         28.89        152.51         6.64 o                         
   2   6   0          0.72          0.02         2.53 o                         
   3   6   0        537.79        422.04        14.61 o                         
   4   6   0        861.79       1026.64        20.29 o                         
   5   6   0       4215.59       3917.30        53.54 o                         
   6   6   0          1.31         17.97         7.38 o                         
   7   6   0       1426.27       1154.45        22.95 o                         
   8   6   0       3898.71       3682.89        66.46 o                         
   9   6   0        545.02        508.55        25.17 o                         
  10   6   0         37.80         35.55        26.33 o                         
  11   6   0         22.63         12.68        16.09 o                         
  12   6   0          4.65         24.73        37.07 o                         
   1   7   0          6.85         11.68         3.98 o                         
   2   7   0       1394.43       1166.35        21.17 o                         
   3   7   0        375.42        314.32        13.22 o                         
   4   7   0        398.30        543.06        13.38 o                         
   5   7   0        505.80        551.78        16.79 o                         
   6   7   0        681.39        597.50        23.02 o                         
   7   7   0         57.11         44.67         7.64 o                         
   8   7   0       1821.59       1693.10        45.67 o                         
   9   7   0        499.80        447.32        40.79 o                         
  10   7   0          1.23          7.27        24.48 o                         
  11   7   0       1069.50       1033.43        49.24 o                         
  12   7   0        285.85        326.47        33.76 o                         
   0   8   0       5536.24       3756.97        63.32 o                         
   1   8   0        834.80        613.52        13.16 o                         
   2   8   0       4402.72       3462.62        42.49 o                         
   3   8   0       2604.78       2461.24        32.36 o                         
   4   8   0        267.00        248.13        10.94 o                         
   5   8   0       1543.21       1381.24        23.75 o                         
   6   8   0         13.13          6.06        15.97 o                         
   7   8   0       3093.77       3186.91        78.88 o                         
   8   8   0       1114.11       1314.92        54.24 o                         
   9   8   0        187.22        241.75        21.01 o                         
  10   8   0        125.03        157.45        20.30 o                         
  11   8   0        108.05        169.74        40.43 o                         
  12   8   0         18.42         81.01        71.35 o                         
   1   9   0      19601.81      18237.88       164.76 o                         
   2   9   0        151.68        226.18        13.82 o                         
   3   9   0       3398.81       2949.08        38.02 o                         
   4   9   0       2247.88       1862.94        30.73 o                         
   5   9   0        805.59       1067.78        22.99 o                         
   6   9   0         64.88         65.81        10.50 o                         
   7   9   0       1454.00       1499.36        35.41 o                         
   8   9   0        408.72        460.18        36.22 o                         
   9   9   0         30.52         54.83        18.18 o                         
  10   9   0        204.70        176.91        21.10 o                         
  11   9   0        633.93        684.91        74.84 o                         
  12   9   0        313.07        331.27        45.63 o                         
   0  10   0        388.35        230.77        15.53 o                         
   1  10   0      13357.47      12122.58       116.91 o                         
   2  10   0       1300.43       1012.00        20.44 o                         
   3  10   0        218.32        284.75        13.16 o                         
   4  10   0       1198.68       1418.70        27.31 o                         
   5  10   0       9909.98       9435.49       107.84 o                         
   6  10   0       2104.06       2080.82        40.82 o                         
   7  10   0        295.64        352.65        27.73 o                         
   8  10   0        971.37        939.43        43.61 o                         
   9  10   0        493.71        578.38        60.83 o                         
  10  10   0         91.10        112.76        35.11 o                         
  11  10   0          4.50         41.15        54.49 o                         
   1  11   0       4150.20       4463.53        53.59 o                         
   2  11   0       2203.10       2091.54        33.34 o                         
   3  11   0       1811.41       1992.02        52.78 o                         
   4  11   0         54.28        136.99        11.46 o                         
   5  11   0        128.43        123.63        16.27 o                         
   6  11   0       1203.84       1269.95        29.54 o                         
   7  11   0         98.23        143.68        42.34 o                         
   8  11   0        203.38        188.00        38.24 o                         
   9  11   0         48.56         76.87        48.22 o                         
  10  11   0          8.66         -8.52        38.57 o                         
  11  11   0        253.04        217.74        30.92 o                         
   0  12   0      17749.29      15879.71       215.89 o                         
   1  12   0       2891.54       2852.93        41.11 o                         
   2  12   0          4.47         -1.85        10.47 o                         
   3  12   0       4158.96       3852.78        53.21 o                         
   4  12   0        502.35        588.66        21.33 o                         
   5  12   0       9807.84      10412.71       115.82 o                         
   6  12   0        780.02        705.21        28.29 o                         
   7  12   0        989.14        897.55        47.89 o                         
   8  12   0          1.14          8.42        22.33 o                         
   9  12   0        583.24        671.51        55.57 o                         
  10  12   0        633.81        610.83        47.71 o                         
  11  12   0          9.59          9.39        43.83 o                         
   1  13   0        841.05        996.36        23.98 o                         
   2  13   0         75.09         94.88         9.94 o                         
   3  13   0       9356.61       8930.56        95.74 o                         
   4  13   0       1601.24       1963.18        41.54 o                         
   5  13   0       1005.51       1211.02        31.03 o                         
   6  13   0        727.82        735.21        28.80 o                         
   7  13   0        452.36        457.97        44.64 o                         
   8  13   0          7.87         25.40        22.93 o                         
   9  13   0         88.11         28.87        47.18 o                         
  10  13   0         81.14        123.42        40.80 o                         
  11  13   0          4.10         -9.50        31.60 o                         
   0  14   0       1166.16       1218.28        39.18 o                         
   1  14   0        882.77        888.12        25.05 o                         
   2  14   0       1356.02       1274.64        28.84 o                         
   3  14   0        193.60        183.99        24.22 o                         
   4  14   0       1342.25       1190.71        41.21 o                         
   5  14   0        265.51        195.93        14.07 o                         
   6  14   0        623.94        686.84        33.09 o                         
   7  14   0        327.44        322.82        21.07 o                         
   8  14   0        503.00        481.83        60.94 o                         
   9  14   0          1.65         90.36       148.97 o                         
  10  14   0        451.19        466.59        78.20 o                         
   1  15   0         58.22         49.96        14.38 o                         
   2  15   0       4179.98       4155.11        70.56 o                         
   3  15   0        694.58        700.97        50.46 o                         
   4  15   0       1760.54       1563.14        40.33 o                         
   5  15   0          7.39        -13.42        21.27 o                         
   6  15   0       2133.15       1867.01        50.85 o                         
   7  15   0        627.76        505.73        37.02 o                         
   8  15   0        565.97        585.24        55.12 o                         
   9  15   0        204.70        185.65        31.15 o                         
  10  15   0        413.57        382.87        39.64 o                         
   0  16   0        226.21        215.84        27.46 o                         
   1  16   0        640.93        591.51        26.87 o                         
   2  16   0        348.79        388.99        25.55 o                         
   3  16   0       1366.44       1377.24        46.35 o                         
   4  16   0        479.29        447.55        45.88 o                         
   5  16   0        261.51        195.74        29.36 o                         
   6  16   0          3.45         -5.61        23.01 o                         
   7  16   0        548.19        633.76        33.85 o                         
   8  16   0        380.58        320.82        51.47 o                         
   9  16   0          3.44         44.29        58.93 o                         
  10  16   0        610.86        616.78        95.26 o                         
   1  17   0        456.33        461.68        35.41 o                         
   2  17   0         12.77          6.79        12.78 o                         
   3  17   0         44.07         28.16        24.77 o                         
   4  17   0         19.28         17.87        18.37 o                         
   5  17   0        311.56        376.66        33.23 o                         
   6  17   0       1832.90       1753.96        53.64 o                         
   7  17   0         30.03         31.01        64.53 o                         
   8  17   0         12.08         12.05        44.83 o                         
   9  17   0         56.44         40.71        59.38 o                         
   0  18   0         38.08         45.87        23.76 o                         
   1  18   0         40.91         47.67        16.54 o                         
   2  18   0          0.67         13.52        25.88 o                         
   3  18   0        148.95        127.09        17.99 o                         
   4  18   0          6.32         11.00        27.55 o                         
   5  18   0        272.46        323.36        41.67 o                         
   6  18   0        136.87        102.90        44.82 o                         
   7  18   0         76.66         26.61        34.76 o                         
   8  18   0       1097.50       1224.80        59.65 o                         
   9  18   0          1.01        -25.02        51.45 o                         
   1  19   0        620.65        616.37        41.49 o                         
   2  19   0       4073.00       3970.99        92.16 o                         
   3  19   0        459.76        452.01        64.08 o                         
   4  19   0        119.82         67.62        31.90 o                         
   5  19   0         77.50         34.03        27.64 o                         
   6  19   0        501.67        534.10        35.20 o                         
   7  19   0        484.63        376.29        56.30 o                         
   8  19   0        348.02        316.44        83.35 o                         
   0  20   0         48.36         47.49        38.38 o                         
   1  20   0        165.47        165.24        42.04 o                         
   2  20   0        203.16        284.96        58.90 o                         
   3  20   0         54.21         52.47        27.60 o                         
   4  20   0        282.01        338.01        28.92 o                         
   5  20   0        306.71        252.52        48.62 o                         
   6  20   0        205.03        248.18        35.20 o                         
   7  20   0        222.00        338.59        83.42 o                         
   8  20   0        151.50        226.64        89.05 o                         
   1  21   0         92.09        119.62        43.32 o                         
   2  21   0       1549.69       1528.99        58.83 o                         
   3  21   0          9.63         21.52        30.34 o                         
   4  21   0         71.80         79.17        26.39 o                         
   5  21   0         18.29         52.54        40.15 o                         
   6  21   0        275.15        261.66        77.08 o                         
   7  21   0          7.09         11.20        48.02 o                         
   0  22   0        750.69        797.70       123.21 o                         
   1  22   0        488.75        547.66        81.71 o                         
   2  22   0        165.67        265.06        34.42 o                         
   3  22   0         13.29        -38.33        40.79 o                         
   4  22   0       1470.61       1398.52        67.05 o                         
   5  22   0        627.10        640.16        60.17 o                         
   6  22   0        534.87        767.24        52.94 o                         
   7  22   0         30.55         54.70        57.53 o                         
   1  23   0          1.70         36.44        55.52 o                         
   2  23   0        948.99        981.94        56.26 o                         
   3  23   0         47.01        109.93        62.82 o                         
   4  23   0        131.60        175.46        61.48 o                         
   5  23   0          0.95        318.04       244.57 o                         
   6  23   0         73.98         72.74        48.35 o                         
   0  24   0        844.33        828.57       125.14 o                         
   1  24   0        649.49        616.24        56.69 o                         
   2  24   0        574.86        521.20        43.17 o                         
   3  24   0         94.38        164.83        90.94 o                         
   4  24   0         85.27         66.28        67.78 o                         
   5  24   0        682.34        674.12       115.61 o                         
   1  25   0        168.07        266.75        53.07 o                         
   2  25   0        801.97        778.78       109.49 o                         
   3  25   0        994.73       1006.42        83.73 o                         
   4  25   0          4.16         24.25       111.03 o                         
   0  26   0          0.54        -30.86        51.37 o                         
   1  26   0        194.57        242.65        94.35 o                         
   2  26   0        254.04        407.08        72.39 o                         
 -11   0   1          3.98        -22.02        14.68 o                         
  -9   0   1        984.65        830.37        71.11 o                         
  -7   0   1        285.36        353.19        21.46 o                         
  -5   0   1       2140.34       2011.38        56.87 o                         
  -3   0   1       6042.04       4925.49        72.12 o                         
  -1   0   1         66.22         17.88         4.47 o                         
   3   0   1       3535.90       3139.07        64.10 o                         
   5   0   1       4516.14       4634.77        84.78 o                         
   7   0   1          8.52         41.43        12.19 o                         
   9   0   1        494.99        474.82        28.98 o                         
  11   0   1        144.13        127.79        16.68 o                         
 -12   1   1          2.96         13.67        19.89 o                         
 -11   1   1        171.34        111.89        19.81 o                         
 -10   1   1        619.46        595.31        24.63 o                         
  -9   1   1         56.89         41.94         9.30 o                         
  -8   1   1        418.08        433.38        16.33 o                         
  -7   1   1         38.08         29.48         6.26 o                         
  -6   1   1       3285.71       3781.82        49.64 o                         
  -5   1   1      21292.64      21377.34       227.15 o                         
  -4   1   1       7188.59       7694.71        81.36 o                         
  -3   1   1        253.27        293.20         7.65 o                         
  -2   1   1        746.40        549.74         8.55 o                         
  -1   1   1      25290.50      32814.37       802.74 o                         
   1   1   1       5419.65       6631.62       141.36 o                         
   2   1   1       6183.09       5744.05        94.80 o                         
   3   1   1       2852.61       2803.83        44.03 o                         
   4   1   1        253.38        105.26         6.20 o                         
   5   1   1      27186.08      27718.98       338.51 o                         
   6   1   1       8023.34       8485.17       103.01 o                         
   7   1   1          9.30          3.31         8.24 o                         
   8   1   1        108.95        132.50        10.40 o                         
   9   1   1        689.20        619.77        18.67 o                         
  10   1   1        761.72        740.27        23.90 o                         
  11   1   1        320.28        341.84        16.55 o                         
  12   1   1         17.51         21.30        12.27 o                         
 -12   2   1        928.89        847.33        60.09 o                         
 -11   2   1          8.58         39.31        29.35 o                         
 -10   2   1          2.07         18.07        11.75 o                         
  -9   2   1       1665.08       1718.45        67.05 o                         
  -8   2   1         48.94         65.28        13.15 o                         
  -7   2   1        961.50        838.04        16.93 o                         
  -6   2   1        496.21        511.58        18.05 o                         
  -5   2   1       1308.84       1514.49        28.09 o                         
  -4   2   1       1015.01        777.39        14.29 o                         
  -3   2   1       6061.85       7485.56        84.77 o                         
  -2   2   1       5372.83       6542.00        66.71 o                         
  -1   2   1      13269.82      13415.59       140.95 o                         
   1   2   1      33517.36      27959.22       250.89 o                         
   2   2   1      72951.66      73899.02      1462.00 o                         
   3   2   1       2435.80       2908.66        39.52 o                         
   4   2   1        611.18        793.56        22.13 o                         
   5   2   1         65.23         84.99        14.04 o                         
   6   2   1       5765.69       5794.94        78.18 o                         
   7   2   1       1669.40       1412.10        31.17 o                         
   8   2   1        175.24        163.71        11.09 o                         
   9   2   1         11.11         12.55        10.33 o                         
  10   2   1       1413.99       1401.98        34.13 o                         
  11   2   1        321.33        368.25        19.92 o                         
  12   2   1        240.63        206.38        20.54 o                         
 -12   3   1         48.17         72.52        37.96 o                         
 -11   3   1         21.55         36.75        18.85 o                         
 -10   3   1       1466.61       1404.77        39.37 o                         
  -9   3   1        596.07        605.01        40.40 o                         
  -8   3   1        140.80        115.91        10.53 o                         
  -7   3   1          0.98         12.87         8.27 o                         
  -6   3   1       2922.73       3079.16        43.53 o                         
  -5   3   1        808.96        794.53        17.37 o                         
  -4   3   1       2986.72       2715.10        37.16 o                         
  -3   3   1        704.56        736.75        12.69 o                         
  -2   3   1      14913.26      18030.66       196.82 o                         
  -1   3   1      22961.49      17135.89       153.44 o                         
   0   3   1       4219.23       3068.48        30.97 o                         
   1   3   1        411.69        722.41        10.12 o                         
   2   3   1        425.27        755.82        10.99 o                         
   3   3   1        404.33        344.57        10.08 o                         
   4   3   1       1540.87       1454.44        25.74 o                         
   5   3   1       1525.39       1575.95        27.75 o                         
   6   3   1         99.95        118.94         8.14 o                         
   7   3   1        867.06        834.12        17.70 o                         
   8   3   1        463.38        409.83        31.27 o                         
   9   3   1        108.89         94.91        12.14 o                         
  10   3   1       1103.34       1071.58        30.19 o                         
  11   3   1        194.71        177.52        24.56 o                         
  12   3   1         98.61         93.70        26.82 o                         
 -12   4   1        870.37       1009.42        41.06 o                         
 -11   4   1         45.59         79.19        15.41 o                         
 -10   4   1        100.91        129.12        19.96 o                         
  -9   4   1          5.64         -5.93        10.61 o                         
  -8   4   1        665.88        548.17        19.40 o                         
  -7   4   1        408.47        403.93        23.53 o                         
  -6   4   1      11735.97      10902.44       122.36 o                         
  -5   4   1       1746.63       1574.42        28.59 o                         
  -4   4   1        823.15       1106.78        22.70 o                         
  -3   4   1       2507.59       1827.65        25.65 o                         
  -2   4   1       7295.21       7651.00        75.48 o                         
  -1   4   1          0.50         -0.12         1.97 o                         
   0   4   1       2310.60       1585.32        22.57 o                         
   1   4   1       1670.66       1526.89        17.74 o                         
   2   4   1      28050.36      28273.95       259.01 o                         
   3   4   1       3642.86       3945.91        42.53 o                         
   4   4   1       3946.29       4277.93        45.36 o                         
   5   4   1       4935.06       5076.16        65.69 o                         
   6   4   1      10966.58      10694.59       145.48 o                         
   7   4   1        174.19        214.57        13.85 o                         
   8   4   1       1431.15       1451.23        37.60 o                         
   9   4   1        726.38        735.25        39.90 o                         
  10   4   1        363.19        395.65        21.62 o                         
  11   4   1        146.01        147.06        28.31 o                         
  12   4   1        162.87        208.91        23.17 o                         
 -12   5   1        109.64         79.06        31.61 o                         
 -11   5   1          8.69         -3.90        13.66 o                         
 -10   5   1        838.32        861.62        46.05 o                         
  -9   5   1        374.81        432.44        25.66 o                         
  -8   5   1        977.83       1157.70        38.18 o                         
  -7   5   1        134.94        128.63        13.85 o                         
  -6   5   1       2860.56       2939.48        50.04 o                         
  -5   5   1       2049.77       2107.12        35.19 o                         
  -4   5   1        955.79       1005.30        20.36 o                         
  -3   5   1       2051.28       1637.25        21.67 o                         
  -2   5   1       2327.34       1802.99        24.24 o                         
  -1   5   1        494.40        320.61         8.40 o                         
   0   5   1       1010.87        988.63        16.37 o                         
   1   5   1         45.10         14.77         2.67 o                         
   2   5   1        912.41        979.78        13.87 o                         
   3   5   1       8681.37       9212.34        92.21 o                         
   4   5   1        819.09        757.59        15.38 o                         
   5   5   1        252.41        309.39         9.35 o                         
   6   5   1       3238.01       3233.99        57.70 o                         
   7   5   1        583.70        682.63        27.39 o                         
   8   5   1       1439.16       1478.80        39.44 o                         
   9   5   1        606.84        663.94        35.04 o                         
  10   5   1        861.51        806.02        83.05 o                         
  11   5   1          0.11         45.09        18.59 o                         
  12   5   1        247.75        270.26        25.35 o                         
 -12   6   1        214.10        196.26        21.34 o                         
 -11   6   1         84.02         54.69        41.58 o                         
 -10   6   1        195.10        195.12        20.05 o                         
  -9   6   1        171.35        223.00        36.30 o                         
  -8   6   1        212.56        236.10        24.31 o                         
  -7   6   1         96.93        125.31        14.71 o                         
  -6   6   1        485.90        431.52        26.55 o                         
  -5   6   1        961.05        982.10        27.50 o                         
  -4   6   1       3389.32       3184.12        36.76 o                         
  -3   6   1        510.35        560.56        11.82 o                         
  -2   6   1       3786.12       3094.29        42.60 o                         
  -1   6   1       3961.56       4695.66        51.20 o                         
   0   6   1       8150.29       7913.66        75.32 o                         
   1   6   1          8.46          4.72         5.29 o                         
   2   6   1       3280.30       3163.74        39.10 o                         
   3   6   1       1635.60       1766.84        22.85 o                         
   4   6   1       2803.81       2787.32        39.34 o                         
   5   6   1        173.48        173.98        10.60 o                         
   6   6   1       7441.88       7270.40       122.88 o                         
   7   6   1         82.70         98.19        12.01 o                         
   8   6   1          2.58          9.36        28.81 o                         
   9   6   1        118.66        105.31        24.29 o                         
  10   6   1        420.03        459.51        25.58 o                         
  11   6   1        412.59        312.38        25.53 o                         
  12   6   1         23.37         10.71        37.06 o                         
 -12   7   1        105.28         91.36        19.78 o                         
 -11   7   1          2.91        -21.65        38.58 o                         
 -10   7   1        239.23        212.95        30.64 o                         
  -9   7   1        614.53        592.96        34.97 o                         
  -8   7   1       1055.64       1035.86        38.11 o                         
  -7   7   1        272.79        380.30        17.57 o                         
  -6   7   1        797.83        650.71        19.24 o                         
  -5   7   1         28.86         35.06         8.68 o                         
  -4   7   1       2782.39       3207.58        40.62 o                         
  -3   7   1       6937.01       6550.52        67.66 o                         
  -2   7   1       4385.97       5466.60        59.55 o                         
  -1   7   1       5135.97       3619.16        42.53 o                         
   0   7   1       8605.24       6809.24        65.64 o                         
   1   7   1       6017.72       5613.79        56.63 o                         
   2   7   1       1890.00       2387.14        32.92 o                         
   3   7   1       1424.52       1451.69        20.63 o                         
   4   7   1       1950.60       1933.95        28.08 o                         
   5   7   1          7.71         39.84         9.33 o                         
   6   7   1        516.57        561.31        25.33 o                         
   7   7   1        323.52        275.84        22.37 o                         
   8   7   1       1007.43       1134.22        32.44 o                         
   9   7   1        115.76        112.27        24.85 o                         
  10   7   1        588.82        661.01        81.74 o                         
  11   7   1        143.29        139.30        20.17 o                         
  12   7   1        630.80        544.98        51.76 o                         
 -12   8   1        213.66        249.32        58.22 o                         
 -11   8   1         16.59         46.79        23.82 o                         
 -10   8   1         88.71         59.07        16.34 o                         
  -9   8   1        342.04        319.72        23.91 o                         
  -8   8   1        810.04        862.45        30.03 o                         
  -7   8   1       1010.27        899.05        28.87 o                         
  -6   8   1        980.93        794.83        35.93 o                         
  -5   8   1        842.78       1175.38        25.28 o                         
  -4   8   1       4280.05       4443.33        50.68 o                         
  -3   8   1        127.36        179.31        11.16 o                         
  -2   8   1       1807.78       2215.27        31.10 o                         
  -1   8   1       5036.45       5254.36        56.35 o                         
   0   8   1        782.01        864.43        16.55 o                         
   1   8   1       4719.17       4637.81        51.55 o                         
   2   8   1       7182.10       8191.88        83.10 o                         
   3   8   1       5002.31       5480.08        61.93 o                         
   4   8   1        121.65        127.31         9.74 o                         
   5   8   1        688.09        727.64        23.89 o                         
   6   8   1       4254.19       4250.60        84.00 o                         
   7   8   1       5758.64       5826.76        99.71 o                         
   8   8   1        155.57        258.72        42.30 o                         
   9   8   1          3.97         -1.45        13.93 o                         
  10   8   1        960.98        863.43        60.56 o                         
  11   8   1       1219.31       1214.33        69.35 o                         
  12   8   1          6.57         33.55        56.95 o                         
 -12   9   1         58.74         66.32        21.30 o                         
 -11   9   1         93.47        124.98        31.74 o                         
 -10   9   1       1297.58       1270.49        51.55 o                         
  -9   9   1       2258.25       2445.01       127.83 o                         
  -8   9   1         22.28         31.49        16.46 o                         
  -7   9   1        293.48        295.84        23.93 o                         
  -6   9   1        447.68        495.15        25.49 o                         
  -5   9   1       1836.58       2024.96        31.45 o                         
  -4   9   1        923.49        852.20        20.62 o                         
  -3   9   1       1977.21       2271.58        31.40 o                         
  -2   9   1         58.38        212.55        12.25 o                         
  -1   9   1       2827.38       3286.74        41.35 o                         
   0   9   1        279.11        103.09         8.26 o                         
   1   9   1         47.13         59.70         6.23 o                         
   2   9   1        610.89        536.46        14.65 o                         
   3   9   1       6695.21       6433.22        69.09 o                         
   4   9   1       4570.97       4394.19        55.11 o                         
   5   9   1        938.18       1116.05        25.81 o                         
   6   9   1        161.31        116.95        10.60 o                         
   7   9   1        121.21        148.80        22.10 o                         
   8   9   1        367.13        371.03        24.11 o                         
   9   9   1         16.31         20.16        32.62 o                         
  10   9   1        184.27        216.23        45.08 o                         
  11   9   1        587.91        554.15        83.34 o                         
 -11  10   1         37.77         34.22        20.55 o                         
 -10  10   1          2.80         28.87        18.12 o                         
  -9  10   1        101.14         90.99        27.18 o                         
  -8  10   1         13.83         18.07        16.41 o                         
  -7  10   1         93.54         74.65        18.47 o                         
  -6  10   1       1100.48        984.53        39.24 o                         
  -5  10   1       1806.68       1847.73        31.07 o                         
  -4  10   1       1054.34        942.50        19.00 o                         
  -3  10   1         69.50         19.76         7.79 o                         
  -2  10   1       7641.64       7843.58        83.02 o                         
  -1  10   1       2180.54       2359.18        33.69 o                         
   0  10   1       1346.87       1671.93        26.31 o                         
   1  10   1       3744.84       4158.49        49.49 o                         
   2  10   1       1268.31        864.64        19.72 o                         
   3  10   1         18.46         48.38         8.01 o                         
   4  10   1        729.98        847.75        27.65 o                         
   5  10   1        261.60        278.75        19.79 o                         
   6  10   1       3173.38       3060.65        52.81 o                         
   7  10   1        667.38        655.88        30.59 o                         
   8  10   1         25.47        -18.10        38.62 o                         
   9  10   1         98.79        153.16        34.92 o                         
  10  10   1       1233.34       1306.36        59.31 o                         
  11  10   1        175.13        148.26        37.61 o                         
 -11  11   1         61.50         -6.22        48.55 o                         
 -10  11   1       1575.45       1560.08        54.97 o                         
  -9  11   1        574.87        535.29        61.39 o                         
  -8  11   1         86.71        109.89        19.12 o                         
  -7  11   1        410.93        422.37        25.07 o                         
  -6  11   1       7357.27       7550.81       103.05 o                         
  -5  11   1        688.92        767.96        19.61 o                         
  -4  11   1       1956.48       1710.36        32.64 o                         
  -3  11   1       1119.30       1457.68        34.83 o                         
  -2  11   1      13659.05      13103.19       122.76 o                         
  -1  11   1       3134.11       3864.38        46.76 o                         
   0  11   1      26766.21      26351.57       237.02 o                         
   1  11   1          1.44         13.80         6.86 o                         
   2  11   1        371.94        372.16        14.88 o                         
   3  11   1       2511.42       2925.26        42.25 o                         
   4  11   1      15694.08      14863.47       144.24 o                         
   5  11   1        854.05       1131.23        28.94 o                         
   6  11   1        603.42        571.92        27.95 o                         
   7  11   1          0.31          9.24        20.45 o                         
   8  11   1        292.41        312.14        27.14 o                         
   9  11   1        167.38        169.63        46.02 o                         
  10  11   1        362.44        396.26        58.84 o                         
  11  11   1        121.02        202.78        51.78 o                         
 -11  12   1        253.78        393.18        74.62 o                         
 -10  12   1         34.52         81.33        21.92 o                         
  -9  12   1         24.30         24.52        38.79 o                         
  -8  12   1        653.50        629.29        32.60 o                         
  -7  12   1        394.37        364.73        31.17 o                         
  -6  12   1         11.81         22.08        14.54 o                         
  -5  12   1        729.10        752.87        29.61 o                         
  -4  12   1       4092.82       3395.30        47.46 o                         
  -3  12   1        241.80        389.42        16.76 o                         
  -2  12   1      18525.70      17766.32       166.88 o                         
  -1  12   1       1851.01       1984.55        33.72 o                         
   0  12   1       2418.48       2169.15        34.50 o                         
   1  12   1        512.74        617.51        20.03 o                         
   2  12   1       9681.66       8954.92        98.16 o                         
   3  12   1       1433.62       1305.94        32.83 o                         
   4  12   1       1000.79        780.45        26.30 o                         
   5  12   1         45.77         22.41         9.69 o                         
   6  12   1        368.04        336.46        21.73 o                         
   7  12   1          8.58         15.43        11.47 o                         
   8  12   1         26.08         41.25        22.73 o                         
   9  12   1         12.21         28.28        33.71 o                         
  10  12   1          3.26        -17.24        32.36 o                         
  11  12   1         22.02         30.10        40.10 o                         
 -11  13   1        470.08        439.04        66.02 o                         
 -10  13   1        120.87         97.88        69.27 o                         
  -9  13   1         75.59         36.37        47.71 o                         
  -8  13   1        184.92        217.67        30.48 o                         
  -7  13   1        363.06        328.35        21.07 o                         
  -6  13   1        837.63        791.20        22.35 o                         
  -5  13   1       5563.87       5120.99        76.05 o                         
  -4  13   1        358.99        497.82        20.28 o                         
  -3  13   1        312.48        418.49        17.67 o                         
  -2  13   1       6324.97       6800.29        82.79 o                         
  -1  13   1       8203.39       8449.07       100.45 o                         
   0  13   1       5461.58       4857.20        65.16 o                         
   1  13   1        938.67       1120.38        24.40 o                         
   2  13   1        128.47        143.84        11.64 o                         
   3  13   1       1229.89       1176.07        29.30 o                         
   4  13   1       1560.95       1552.42        32.37 o                         
   5  13   1       2715.57       2473.67        45.30 o                         
   6  13   1        109.29         86.93        22.45 o                         
   7  13   1         12.70         35.91        25.46 o                         
   8  13   1        450.55        491.13        54.00 o                         
   9  13   1       1703.49       1576.25        56.93 o                         
  10  13   1          2.53         42.57        58.76 o                         
  11  13   1          9.06         44.25        54.33 o                         
 -10  14   1          8.51        -12.94        52.45 o                         
  -9  14   1        185.52        147.85        31.77 o                         
  -8  14   1       1288.53       1237.01        83.17 o                         
  -7  14   1       3666.45       3400.49        75.88 o                         
  -6  14   1         15.83         32.24        14.62 o                         
  -5  14   1        350.14        291.32        25.65 o                         
  -4  14   1       2456.83       2711.19        59.06 o                         
  -3  14   1       5652.95       5418.67        95.95 o                         
  -2  14   1       4050.05       4006.67        57.06 o                         
  -1  14   1       2255.61       2285.22        46.05 o                         
   0  14   1       1933.44       2196.17        44.45 o                         
   1  14   1       6969.68       6224.10        80.18 o                         
   2  14   1       8501.46       8650.38       101.12 o                         
   3  14   1       1147.92        966.63        34.12 o                         
   4  14   1        508.06        524.18        29.09 o                         
   5  14   1       1674.24       1952.47        58.01 o                         
   6  14   1          8.64        -28.33        20.36 o                         
   7  14   1        512.34        471.69        25.84 o                         
   8  14   1         34.69         22.55        28.31 o                         
   9  14   1         15.37        -14.29        23.30 o                         
  10  14   1          1.14          8.24        27.59 o                         
 -10  15   1          3.28         12.43        86.70 o                         
  -9  15   1        463.09        468.22        39.93 o                         
  -8  15   1        176.38        105.15        54.47 o                         
  -7  15   1        593.89        662.31        27.94 o                         
  -6  15   1        286.32        346.36        41.08 o                         
  -5  15   1        827.18       1026.24        43.42 o                         
  -4  15   1        146.77         87.60        20.60 o                         
  -3  15   1        156.00        158.31        20.59 o                         
  -2  15   1       4198.46       4241.25       104.82 o                         
  -1  15   1        122.09         68.30        16.84 o                         
   0  15   1        165.93        138.34        13.73 o                         
   1  15   1        181.04        248.83        28.49 o                         
   2  15   1          3.99         10.43        17.92 o                         
   3  15   1        469.19        554.39        24.49 o                         
   4  15   1        531.45        502.45        24.77 o                         
   5  15   1        803.52        847.64        26.91 o                         
   6  15   1        396.94        463.85        35.78 o                         
   7  15   1       1223.61       1235.38        54.48 o                         
   8  15   1        168.91        206.92        43.30 o                         
   9  15   1        337.85        362.00        40.66 o                         
  10  15   1          1.75          2.83        29.98 o                         
 -10  16   1          6.50        -13.38        52.79 o                         
  -9  16   1          4.81         -6.08        38.15 o                         
  -8  16   1        156.70         46.59        91.01 o                         
  -7  16   1       2053.37       2021.31        47.96 o                         
  -6  16   1        703.70        782.68        31.72 o                         
  -5  16   1          0.82          3.18        25.54 o                         
  -4  16   1         11.46         18.12        18.65 o                         
  -3  16   1        762.71        817.92        42.48 o                         
  -2  16   1        173.76        155.02        27.91 o                         
  -1  16   1        653.24        650.28        32.90 o                         
   0  16   1        929.66        845.27        37.88 o                         
   1  16   1       3063.42       3031.93        79.72 o                         
   2  16   1       2008.53       2136.03        85.78 o                         
   3  16   1        100.47        134.78        17.43 o                         
   4  16   1        158.79        146.27        17.56 o                         
   5  16   1       1055.88        991.24        47.11 o                         
   6  16   1         11.47         -2.33        22.72 o                         
   7  16   1        290.21        318.57        32.30 o                         
   8  16   1         38.48         45.89        29.52 o                         
   9  16   1        144.84        198.17        59.50 o                         
  10  16   1         20.97         32.34        69.15 o                         
  -9  17   1        665.01        574.77        93.60 o                         
  -8  17   1         12.96         -0.53        40.06 o                         
  -7  17   1         43.40         20.59        37.40 o                         
  -6  17   1         19.62         27.00        21.41 o                         
  -5  17   1        315.65        282.67        26.62 o                         
  -4  17   1       1062.65       1064.32        42.20 o                         
  -3  17   1         34.98         36.98        18.74 o                         
  -2  17   1        116.58         91.89        15.42 o                         
  -1  17   1         68.56         65.72        32.67 o                         
   0  17   1        637.80        611.20        33.94 o                         
   1  17   1         73.45         96.79        18.42 o                         
   2  17   1       1143.36       1064.19        59.35 o                         
   3  17   1        512.03        575.42        30.20 o                         
   4  17   1        590.01        622.56        30.32 o                         
   5  17   1         36.36         36.48        25.20 o                         
   6  17   1         33.41         25.30        24.87 o                         
   7  17   1        999.74        906.04        54.44 o                         
   8  17   1        464.71        353.90        40.60 o                         
   9  17   1        634.23        668.05        89.38 o                         
  -9  18   1         60.16        532.03       225.85 o                         
  -8  18   1        558.17        480.97        53.17 o                         
  -7  18   1        253.41        126.63        62.53 o                         
  -6  18   1          0.51         34.62        23.79 o                         
  -5  18   1        904.94        905.40        51.74 o                         
  -4  18   1         31.46          8.05        14.25 o                         
  -3  18   1          9.76         29.26        27.00 o                         
  -2  18   1          5.08         39.22        18.33 o                         
  -1  18   1        545.18        558.57        37.93 o                         
   0  18   1        278.39        372.52        29.17 o                         
   1  18   1        579.49        562.38        45.29 o                         
   2  18   1        822.86        859.81        42.83 o                         
   3  18   1         75.34         80.03        25.96 o                         
   4  18   1         15.03         15.47        24.66 o                         
   5  18   1          3.51        -19.88        28.35 o                         
   6  18   1        131.58         79.20        26.64 o                         
   7  18   1        547.83        505.37        46.82 o                         
   8  18   1        241.83        195.35        38.09 o                         
   9  18   1        184.96        258.52        59.45 o                         
  -8  19   1          8.83         11.26        36.71 o                         
  -7  19   1          0.86        -11.02        58.38 o                         
  -6  19   1          3.98        -19.03        35.59 o                         
  -5  19   1         12.73         32.64        20.23 o                         
  -4  19   1         55.17         30.68        28.78 o                         
  -3  19   1        449.15        434.04        37.10 o                         
  -2  19   1       1558.30       1513.42        76.33 o                         
  -1  19   1         52.95         64.88        34.22 o                         
   0  19   1        221.46        204.62        35.08 o                         
   1  19   1          0.70         12.53        34.39 o                         
   2  19   1         58.60        108.98        44.35 o                         
   3  19   1        821.50        845.72        46.11 o                         
   4  19   1       1040.87        932.97        42.36 o                         
   5  19   1        122.09         50.93        40.94 o                         
   6  19   1         26.28         23.68        16.67 o                         
   7  19   1        485.28        325.55        64.66 o                         
   8  19   1        157.13        135.16        68.29 o                         
  -8  20   1         70.46         49.25        40.93 o                         
  -7  20   1        466.74        474.58        86.91 o                         
  -6  20   1        162.56        192.76        30.63 o                         
  -5  20   1        347.04        194.66        39.16 o                         
  -4  20   1        305.07        406.88        42.98 o                         
  -3  20   1        633.04        760.32        91.57 o                         
  -2  20   1        551.60        607.36        66.28 o                         
  -1  20   1          2.41          7.15        43.51 o                         
   0  20   1          1.15         11.85        19.99 o                         
   1  20   1       2056.52       1949.64        90.76 o                         
   2  20   1        326.89        368.92        34.23 o                         
   3  20   1        144.50        148.05        27.93 o                         
   4  20   1         24.54        112.18        48.54 o                         
   5  20   1       1164.88       1100.60        40.87 o                         
   6  20   1         67.10         70.51        36.72 o                         
   7  20   1        672.19        702.33        61.86 o                         
   8  20   1          1.68        -35.76       111.03 o                         
  -7  21   1        369.33        326.17        51.09 o                         
  -6  21   1         61.84         47.96        41.92 o                         
  -5  21   1        604.65        608.48        65.08 o                         
  -4  21   1        122.83        129.94        55.60 o                         
  -3  21   1         84.62         61.70        54.27 o                         
  -2  21   1         91.24         60.74        61.59 o                         
  -1  21   1       1347.02       1398.03        65.24 o                         
   0  21   1         28.69         39.43        39.26 o                         
   1  21   1        677.96        704.39        55.72 o                         
   2  21   1          0.08        -13.12        97.55 o                         
   3  21   1       1349.75       1421.95        70.71 o                         
   4  21   1         53.58         82.67        22.42 o                         
   5  21   1        221.36        225.39        91.59 o                         
   6  21   1        146.83         54.03        45.47 o                         
   7  21   1         19.88         36.67        31.08 o                         
  -7  22   1         29.33         32.33        71.34 o                         
  -6  22   1         10.28         21.14        68.22 o                         
  -5  22   1        164.22        254.27        50.50 o                         
  -4  22   1        218.56        228.26        34.24 o                         
  -3  22   1        298.84        318.75        91.44 o                         
  -2  22   1        139.80        118.98        40.00 o                         
  -1  22   1         48.89        166.44        46.73 o                         
   0  22   1         38.24         59.59        33.39 o                         
   1  22   1        312.59        227.13        56.93 o                         
   2  22   1        165.80        115.66        51.28 o                         
   3  22   1        366.52        315.94       107.39 o                         
   4  22   1          0.36        -76.04        69.33 o                         
   5  22   1         22.08         88.10        53.71 o                         
   6  22   1         23.39         30.91        44.08 o                         
   7  22   1        355.18        496.95        70.76 o                         
  -6  23   1        515.20        647.22        84.43 o                         
  -5  23   1        616.09        -39.47       244.28 o                         
  -4  23   1        597.95        688.33        67.31 o                         
  -3  23   1          0.04        -11.37        64.42 o                         
  -2  23   1        361.13        350.83        37.21 o                         
  -1  23   1        587.69        626.72        50.50 o                         
   0  23   1       1065.69       1043.06        62.44 o                         
   1  23   1        942.37       1101.84        59.09 o                         
   2  23   1          0.66         -3.97        41.27 o                         
   3  23   1       1058.28       1124.68        57.08 o                         
   4  23   1        554.85        602.16       119.55 o                         
   5  23   1         27.80         21.75        53.83 o                         
   6  23   1         11.90          0.98        36.16 o                         
  -5  24   1          0.21        -60.72        65.61 o                         
  -4  24   1        498.57        491.69       105.76 o                         
  -3  24   1       1290.51       1473.69        81.77 o                         
  -2  24   1        603.56        720.91        51.45 o                         
  -1  24   1          2.83        108.70        97.70 o                         
   0  24   1         31.41         66.91        54.49 o                         
   1  24   1        273.71        340.37       140.61 o                         
   2  24   1        516.64        515.78        75.94 o                         
   3  24   1       1178.95       1389.69        64.10 o                         
   4  24   1         14.19         77.75        35.80 o                         
   5  24   1         73.60        174.91        67.44 o                         
  -4  25   1        351.55        323.90        99.84 o                         
  -3  25   1         74.70         94.73        70.63 o                         
  -2  25   1        395.80        618.42       107.01 o                         
  -1  25   1        186.57        291.28       106.83 o                         
   0  25   1        447.29        528.15       112.30 o                         
   1  25   1        243.51        327.06        50.98 o                         
   2  25   1          8.60        -53.54        88.54 o                         
   3  25   1          0.47         31.40        52.32 o                         
   4  25   1        150.00        159.72        57.45 o                         
  -2  26   1        477.04        481.00       116.97 o                         
  -1  26   1         42.31         55.16        68.97 o                         
   0  26   1          4.02         -0.43       135.88 o                         
   1  26   1          3.41        103.46        82.81 o                         
   2  26   1        718.76        737.78        77.49 o                         
 -12   0   2        245.37        287.85        38.07 o                         
 -10   0   2         37.15         28.71        21.15 o                         
  -8   0   2       1530.75       1386.13        89.45 o                         
  -6   0   2      25407.66      23605.90       347.26 o                         
  -4   0   2       9909.02       9114.85       129.80 o                         
  -2   0   2      99248.48     105981.94      3587.24 o                         
   2   0   2      15133.76      17927.99       318.08 o                         
   4   0   2      10710.46      12481.08       225.67 o                         
   6   0   2          2.06         -4.53         6.57 o                         
   8   0   2        547.21        589.38        67.88 o                         
  10   0   2          4.61          6.50        14.28 o                         
  12   0   2          4.71         -5.99        15.51 o                         
 -12   1   2        581.44        671.80        71.56 o                         
 -11   1   2         66.84         72.82        15.80 o                         
 -10   1   2       1287.01       1246.22        26.68 o                         
  -9   1   2        211.53        221.36        15.59 o                         
  -8   1   2       2041.11       1866.96        58.29 o                         
  -7   1   2       1727.48       1647.56        34.01 o                         
  -6   1   2         21.89         10.94         6.09 o                         
  -5   1   2          0.60         10.01         5.27 o                         
  -4   1   2      10010.66      10481.58       104.41 o                         
  -3   1   2         17.31         15.13         3.45 o                         
  -2   1   2      19473.29      21390.93       202.43 o                         
  -1   1   2       7209.94       5728.24        78.51 o                         
   0   1   2      50114.59      49738.18      1200.88 o                         
   2   1   2     102969.30     107452.59      3472.54 o                         
   3   1   2       7371.29       6597.25       101.11 o                         
   4   1   2        344.37        316.16        10.07 o                         
   5   1   2       3195.05       3352.60        54.20 o                         
   6   1   2       3086.61       2944.45        45.72 o                         
   7   1   2          2.52          4.91         6.86 o                         
   8   1   2        499.39        544.83        17.81 o                         
   9   1   2         43.26         54.97        14.25 o                         
  10   1   2       1429.11       1496.26        29.77 o                         
  11   1   2         22.62         17.05         7.55 o                         
  12   1   2        135.78        159.61        20.50 o                         
 -12   2   2         61.78         76.39        16.97 o                         
 -11   2   2        885.22        898.34        50.47 o                         
 -10   2   2        380.66        410.31        25.43 o                         
  -9   2   2       1155.41       1143.41        36.82 o                         
  -8   2   2         81.22        114.96        14.53 o                         
  -7   2   2        420.38        269.60        14.67 o                         
  -6   2   2      17690.25      17561.67       183.95 o                         
  -5   2   2       3197.83       3147.43        40.94 o                         
  -4   2   2        214.04        132.42         9.39 o                         
  -3   2   2       7410.30       8222.80        88.78 o                         
  -2   2   2       7104.22       8638.38        86.43 o                         
  -1   2   2      12123.79       9277.45        85.79 o                         
   1   2   2       1429.83       2074.24        31.43 o                         
   2   2   2        288.37        631.87        15.69 o                         
   3   2   2       1183.14        950.40        22.76 o                         
   4   2   2      23201.46      22536.36       428.85 o                         
   5   2   2        239.22        307.83        13.07 o                         
   6   2   2         30.87          4.93         7.84 o                         
   7   2   2        315.96        340.36        13.40 o                         
   8   2   2        159.46        183.14        13.62 o                         
   9   2   2       2532.83       2615.88        50.50 o                         
  10   2   2        279.26        354.32        18.21 o                         
  11   2   2          1.30         18.75        15.35 o                         
  12   2   2         97.59        103.91        28.64 o                         
 -12   3   2        892.02        824.11        41.21 o                         
 -11   3   2        344.80        296.90        21.86 o                         
 -10   3   2        714.07        693.33        29.92 o                         
  -9   3   2         57.01         42.62        24.49 o                         
  -8   3   2        155.91        176.11        20.14 o                         
  -7   3   2       8512.31       8762.64       103.70 o                         
  -6   3   2        564.63        694.89        21.11 o                         
  -5   3   2       1268.90       1264.59        25.61 o                         
  -4   3   2       9254.01       9080.71        95.76 o                         
  -3   3   2      13637.91      13583.13       141.96 o                         
  -2   3   2         98.28        116.10         6.04 o                         
  -1   3   2       2719.55       2469.68        32.32 o                         
   2   3   2      12435.30      13294.67       140.38 o                         
   3   3   2        178.48        233.14        18.42 o                         
   4   3   2       1823.20       1968.77        35.35 o                         
   5   3   2      14333.50      14479.04       230.57 o                         
   6   3   2        582.49        686.52        24.82 o                         
   7   3   2        269.95        263.45        26.44 o                         
   8   3   2          0.18          4.63         6.12 o                         
   9   3   2          6.30          7.94        20.50 o                         
  10   3   2       1425.87       1337.17        36.68 o                         
  11   3   2        117.38        123.51        18.56 o                         
  12   3   2         17.64        -12.05        25.47 o                         
 -12   4   2         70.57         60.31        18.24 o                         
 -11   4   2        144.09        156.06        34.41 o                         
 -10   4   2        354.86        275.05        26.58 o                         
  -9   4   2        259.94        272.36        27.04 o                         
  -8   4   2        306.93        431.96        28.29 o                         
  -7   4   2          2.59         -2.34         8.20 o                         
  -6   4   2       2209.85       2153.46        39.45 o                         
  -5   4   2        114.80        155.51         9.78 o                         
  -4   4   2        560.52        461.52        11.21 o                         
  -3   4   2      10177.58      12042.14       114.91 o                         
  -1   4   2        458.94        387.08         9.11 o                         
   0   4   2        156.28        280.77         6.92 o                         
   2   4   2      20481.23      20254.65       188.26 o                         
   3   4   2         36.10         31.57         3.14 o                         
   4   4   2      11499.71      10405.56       129.09 o                         
   5   4   2       1787.62       2139.88        50.34 o                         
   6   4   2        275.53        249.06        13.48 o                         
   7   4   2       1646.88       1595.91        39.78 o                         
   8   4   2        851.93        827.96        53.49 o                         
   9   4   2        935.23       1049.77        36.12 o                         
  10   4   2        196.68        178.71        27.75 o                         
  11   4   2        121.30        154.15        24.23 o                         
  12   4   2        138.90        157.56        21.14 o                         
 -12   5   2         54.50         84.72        28.67 o                         
 -11   5   2        567.87        577.86        31.74 o                         
 -10   5   2        102.45         87.38        53.90 o                         
  -9   5   2        126.18        188.61        28.39 o                         
  -8   5   2        553.38        479.72        24.68 o                         
  -7   5   2       1178.39       1115.72        38.98 o                         
  -6   5   2        126.96        171.82        11.43 o                         
  -5   5   2       3742.60       4126.94        58.10 o                         
  -4   5   2         13.37         11.54         5.17 o                         
  -3   5   2        447.15        364.45         9.85 o                         
  -2   5   2        809.33        796.99        16.05 o                         
  -1   5   2       2780.38       2205.23        28.74 o                         
   0   5   2      29297.75      29820.68       266.62 o                         
   1   5   2        900.70       1239.01        16.74 o                         
   2   5   2        981.16       1307.08        16.33 o                         
   3   5   2       8114.03       7962.19        83.99 o                         
   4   5   2       1017.29       1188.17        17.88 o                         
   5   5   2       6367.74       5852.65        70.27 o                         
   6   5   2        147.42        106.46        10.34 o                         
   7   5   2        389.81        446.86        17.97 o                         
   8   5   2        850.02        800.92        61.77 o                         
   9   5   2        614.15        535.26        28.07 o                         
  10   5   2       1016.12        967.49        41.34 o                         
  11   5   2        202.13        149.72        31.97 o                         
  12   5   2         22.66         26.44        25.64 o                         
 -12   6   2          1.19         89.19       171.61 o                         
 -11   6   2        293.09        338.08        32.83 o                         
 -10   6   2        302.78        331.81        24.51 o                         
  -9   6   2          3.66         25.06        18.74 o                         
  -8   6   2        166.08        169.11        29.76 o                         
  -7   6   2        316.86        379.13        25.33 o                         
  -6   6   2        312.47        431.78        24.23 o                         
  -5   6   2        217.67        429.62        17.78 o                         
  -4   6   2        789.55        815.29        15.38 o                         
  -3   6   2        865.03        569.32        14.03 o                         
  -2   6   2       1699.73       1550.89        27.51 o                         
   0   6   2       3776.32       3069.49        33.89 o                         
   1   6   2        286.25        531.23        11.28 o                         
   2   6   2      10637.61      10587.08        90.67 o                         
   3   6   2       7807.10       6926.34        77.81 o                         
   4   6   2       2065.33       2428.99        32.92 o                         
   5   6   2          5.31         25.77        10.51 o                         
   6   6   2       1651.52       1417.72        54.55 o                         
   7   6   2       1268.05       1171.97        33.20 o                         
   8   6   2        956.10        892.03       108.35 o                         
   9   6   2       1874.39       1791.25        55.63 o                         
  10   6   2         23.42         -5.59        36.30 o                         
  11   6   2        194.24        213.91        21.78 o                         
  12   6   2         62.23         58.18        36.65 o                         
 -12   7   2         14.05         -7.44        72.55 o                         
 -11   7   2        185.91        177.48        23.94 o                         
 -10   7   2        143.58         91.35        71.74 o                         
  -9   7   2         19.92         17.97        12.81 o                         
  -8   7   2       2324.81       2237.53        60.50 o                         
  -7   7   2       1171.11       1185.66        32.90 o                         
  -6   7   2       4235.32       4615.79        65.36 o                         
  -5   7   2       3623.65       3751.02        54.58 o                         
  -4   7   2      13456.63      13685.32       129.38 o                         
  -3   7   2         44.32         38.28         6.62 o                         
  -2   7   2        320.53        301.61        14.21 o                         
  -1   7   2       6301.83       7153.49        75.96 o                         
   0   7   2       1168.71       1205.43        18.62 o                         
   1   7   2       1273.50       1223.83        22.08 o                         
   2   7   2       4479.28       5306.21        52.73 o                         
   3   7   2         13.90         12.61         4.27 o                         
   4   7   2         20.29          8.64         4.45 o                         
   5   7   2       9412.05       9490.69       104.02 o                         
   6   7   2        882.45        896.58        30.89 o                         
   7   7   2          3.31         13.41        11.47 o                         
   8   7   2        172.93        165.86        18.77 o                         
   9   7   2        768.29        796.01        35.51 o                         
  10   7   2        367.81        410.37        32.02 o                         
  11   7   2         12.40          6.44        32.01 o                         
  12   7   2        171.06        162.58        40.46 o                         
 -12   8   2         56.80         57.90        29.73 o                         
 -11   8   2        192.26        218.94        30.88 o                         
 -10   8   2        341.03        345.69        41.64 o                         
  -9   8   2         17.52         18.06        24.48 o                         
  -8   8   2        879.36        878.10        33.58 o                         
  -7   8   2         65.63         46.95        12.24 o                         
  -6   8   2       1324.96       1520.34        34.42 o                         
  -5   8   2         77.94         59.13         8.83 o                         
  -4   8   2       1115.56       1281.94        23.47 o                         
  -3   8   2       2291.65       1861.47        28.79 o                         
  -2   8   2       9764.62       8465.00        88.01 o                         
  -1   8   2       5076.28       4705.33        53.49 o                         
   0   8   2       4338.70       2894.99        35.79 o                         
   1   8   2       8438.81       8944.51        83.00 o                         
   2   8   2       1285.85       1742.65        25.29 o                         
   3   8   2         27.87         15.43         6.62 o                         
   4   8   2        890.12        894.53        22.79 o                         
   5   8   2        151.02        116.27        10.99 o                         
   6   8   2        165.97        256.15        13.43 o                         
   7   8   2       2159.30       2119.51        54.55 o                         
   8   8   2        482.03        617.40        37.91 o                         
   9   8   2        666.84        630.31        45.34 o                         
  10   8   2        366.07        428.45        37.83 o                         
  11   8   2        568.20        696.98        38.82 o                         
 -12   9   2          1.38        -14.24        39.23 o                         
 -11   9   2         51.25         42.54        26.05 o                         
 -10   9   2         64.31         88.45        34.20 o                         
  -9   9   2        169.50        185.17        16.57 o                         
  -8   9   2        154.43        150.60        42.25 o                         
  -7   9   2       4721.80       5200.65        86.57 o                         
  -6   9   2        539.20        431.89        24.61 o                         
  -5   9   2        223.31        152.25        10.55 o                         
  -4   9   2       1360.53       1622.70        32.87 o                         
  -3   9   2      10010.00       8830.08        93.01 o                         
  -2   9   2       1122.29        940.40        23.21 o                         
  -1   9   2        162.74         68.86         6.85 o                         
   0   9   2         53.81         89.75         8.76 o                         
   1   9   2       5033.08       4958.82        53.73 o                         
   2   9   2       1317.97       1850.15        35.53 o                         
   3   9   2        439.12        389.45        12.53 o                         
   4   9   2         24.53         41.43         7.39 o                         
   5   9   2      12505.48      12518.11       154.69 o                         
   6   9   2         21.71         25.69         8.01 o                         
   7   9   2        308.06        305.53        25.74 o                         
   8   9   2        145.69        117.34        17.70 o                         
   9   9   2        150.90        164.12        37.65 o                         
  10   9   2        294.93        213.56        38.78 o                         
  11   9   2         48.69         43.62        19.19 o                         
 -11  10   2        788.57        699.86        96.77 o                         
 -10  10   2        382.43        462.82        65.56 o                         
  -9  10   2        372.01        324.95        21.22 o                         
  -8  10   2        151.15        127.58        16.38 o                         
  -7  10   2       2217.17       2017.91        51.09 o                         
  -6  10   2        280.39        325.22        20.60 o                         
  -5  10   2       2201.73       1899.41        32.02 o                         
  -4  10   2       2838.40       2713.05        40.20 o                         
  -3  10   2       2230.56       2831.29        40.08 o                         
  -2  10   2       1976.20       1716.19        28.55 o                         
  -1  10   2      41268.92      36599.97       326.44 o                         
   0  10   2       2211.71       2510.26        34.14 o                         
   1  10   2        204.25        209.40        11.75 o                         
   2  10   2        282.13        307.60        12.85 o                         
   3  10   2       2544.09       2559.33        37.25 o                         
   4  10   2        405.83        417.43        13.45 o                         
   5  10   2         18.61         17.43        12.19 o                         
   6  10   2        722.58        750.20        29.21 o                         
   7  10   2         48.82         67.72         9.61 o                         
   8  10   2        240.60        212.61        19.21 o                         
   9  10   2       1047.12       1102.97        45.21 o                         
  10  10   2        639.37        677.84        39.07 o                         
  11  10   2        132.42        126.33        28.66 o                         
 -11  11   2         11.25         24.44        28.26 o                         
 -10  11   2         57.52         46.64        36.51 o                         
  -9  11   2        194.16        151.24        41.88 o                         
  -8  11   2        221.03        169.95        40.64 o                         
  -7  11   2        514.70        427.59        43.12 o                         
  -6  11   2         71.37        106.19        14.07 o                         
  -5  11   2       1779.73       1767.35        31.90 o                         
  -4  11   2        560.65        515.25        17.06 o                         
  -3  11   2       7589.91       8368.20        95.86 o                         
  -2  11   2          6.19         11.70         8.00 o                         
  -1  11   2        633.20        649.64        17.85 o                         
   0  11   2       9783.05       9567.23        94.11 o                         
   1  11   2       1220.24       1057.23        22.13 o                         
   2  11   2        562.32        508.58        18.13 o                         
   3  11   2          3.67          0.79         5.25 o                         
   4  11   2       1132.80       1493.95        32.95 o                         
   5  11   2       3390.09       3387.94        56.27 o                         
   6  11   2          1.12         -4.88        11.29 o                         
   7  11   2         24.37         45.18        19.60 o                         
   8  11   2        126.58        153.36        18.34 o                         
   9  11   2        784.76        625.43        41.04 o                         
  10  11   2         34.04         18.49        48.54 o                         
  11  11   2          3.18         11.43        21.29 o                         
 -11  12   2        594.77        579.81        61.44 o                         
 -10  12   2          2.83         37.88        31.14 o                         
  -9  12   2         15.34         -3.51        38.66 o                         
  -8  12   2        272.46        268.50        23.33 o                         
  -7  12   2       1225.90       1265.83        45.36 o                         
  -6  12   2       5972.95       5948.97        73.79 o                         
  -5  12   2       4611.87       4429.23        69.03 o                         
  -4  12   2        188.00        203.46        18.05 o                         
  -3  12   2        823.21        900.14        33.58 o                         
  -2  12   2       1341.32       1296.86        40.82 o                         
  -1  12   2       3998.16       3966.63        76.86 o                         
   0  12   2       6427.90       6022.42        68.91 o                         
   1  12   2        257.66        251.57        14.51 o                         
   2  12   2       2900.74       2869.50        40.41 o                         
   3  12   2       7608.38       7089.53        85.74 o                         
   4  12   2       3118.25       3346.54        49.81 o                         
   5  12   2       5560.02       6315.06        88.51 o                         
   6  12   2         36.06         72.38        14.54 o                         
   7  12   2         84.62         81.31        16.67 o                         
   8  12   2        100.54         43.18        38.88 o                         
   9  12   2        513.17        436.36        50.65 o                         
  10  12   2          0.02          6.89        47.12 o                         
  11  12   2         32.48         41.77        42.69 o                         
 -11  13   2         14.82        331.65       154.84 o                         
 -10  13   2          8.69         17.11        24.97 o                         
  -9  13   2        324.98        306.97        41.39 o                         
  -8  13   2        185.73        257.07        27.89 o                         
  -7  13   2        179.11        230.06        33.52 o                         
  -6  13   2         41.23         47.96        29.75 o                         
  -5  13   2       3339.66       3359.88        57.38 o                         
  -4  13   2        565.44        856.10        31.82 o                         
  -3  13   2      10240.18       9479.89       101.85 o                         
  -2  13   2        628.68        621.41        21.27 o                         
  -1  13   2        849.46        825.80        31.03 o                         
   0  13   2       1708.46       1550.71        29.80 o                         
   1  13   2       9082.05       8932.60       101.79 o                         
   2  13   2         96.12        142.04        11.08 o                         
   3  13   2       7648.81       7515.25       120.09 o                         
   4  13   2        155.58        191.60        14.23 o                         
   5  13   2        152.51        146.18        24.44 o                         
   6  13   2        437.51        520.52        40.58 o                         
   7  13   2         94.31        106.24        23.08 o                         
   8  13   2         70.17         85.16        14.65 o                         
   9  13   2         30.50         94.90        30.97 o                         
  10  13   2        770.41        718.50        51.05 o                         
 -10  14   2        265.66        266.87        42.13 o                         
  -9  14   2          2.26         11.94        44.26 o                         
  -8  14   2        252.83        248.84        38.14 o                         
  -7  14   2       2533.57       2492.53        52.28 o                         
  -6  14   2       2178.31       2087.77        47.45 o                         
  -5  14   2         87.39         90.47        15.83 o                         
  -4  14   2        128.45        116.45        18.29 o                         
  -3  14   2       1617.82       1431.88        40.08 o                         
  -2  14   2        248.34        288.77        16.75 o                         
  -1  14   2       1481.36       1542.46        32.29 o                         
   0  14   2        158.76        168.84        13.19 o                         
   1  14   2       2162.88       2213.01        37.13 o                         
   2  14   2        499.60        645.12        22.79 o                         
   3  14   2        660.41        616.70        24.03 o                         
   4  14   2       4175.39       4388.99        70.62 o                         
   5  14   2         69.07         57.80        15.73 o                         
   6  14   2         48.31         52.29        32.86 o                         
   7  14   2        152.29        148.01        30.74 o                         
   8  14   2          7.34         15.47        30.19 o                         
   9  14   2         45.10         80.78       112.21 o                         
  10  14   2         21.12         19.58        47.21 o                         
 -10  15   2         15.33         37.35        59.71 o                         
  -9  15   2          1.75         16.09        50.60 o                         
  -8  15   2        653.34        724.25        54.61 o                         
  -7  15   2        782.79        928.14        32.98 o                         
  -6  15   2        509.31        421.47        46.71 o                         
  -5  15   2         10.70         14.85        13.14 o                         
  -4  15   2       1561.08       1276.91        37.18 o                         
  -3  15   2        110.25        108.89        27.50 o                         
  -2  15   2       3929.03       3796.11        64.03 o                         
  -1  15   2        264.28        266.31        21.90 o                         
   0  15   2        228.19        266.86        24.14 o                         
   1  15   2         46.39         52.23        14.75 o                         
   2  15   2        745.68        815.82        26.43 o                         
   3  15   2       1163.38       1275.78        44.69 o                         
   4  15   2        799.41        686.82        48.35 o                         
   5  15   2          6.72         16.23         9.07 o                         
   6  15   2       1625.79       1550.03        51.96 o                         
   7  15   2          5.98          6.06        17.19 o                         
   8  15   2         14.21         14.10        43.04 o                         
   9  15   2         52.02         39.23        26.79 o                         
  10  15   2        749.95        832.88       119.93 o                         
 -10  16   2        239.45        305.05        75.59 o                         
  -9  16   2          6.07         -9.00        89.36 o                         
  -8  16   2        100.25          6.38        30.99 o                         
  -7  16   2        164.97        189.41        27.48 o                         
  -6  16   2        365.69        384.81        27.56 o                         
  -5  16   2        970.30       1002.86        37.98 o                         
  -4  16   2         43.22         88.32        17.16 o                         
  -3  16   2       2616.13       2839.19        56.53 o                         
  -2  16   2        399.27        383.01        23.74 o                         
  -1  16   2       1534.08       1404.96        44.33 o                         
   0  16   2          6.37         -5.36        13.40 o                         
   1  16   2        973.13       1067.85        46.55 o                         
   2  16   2       5092.35       4647.61        82.22 o                         
   3  16   2        186.67        169.51        19.52 o                         
   4  16   2       1160.25       1100.23        36.93 o                         
   5  16   2          8.03         -5.50        15.89 o                         
   6  16   2        164.44        162.08        21.89 o                         
   7  16   2        505.84        477.05        33.81 o                         
   8  16   2        329.37        295.56        26.83 o                         
   9  16   2         30.53         27.51        52.20 o                         
  -9  17   2         18.24         -2.18        43.13 o                         
  -8  17   2       1275.03       1136.32        74.19 o                         
  -7  17   2        358.26        266.12        25.33 o                         
  -6  17   2        312.58        312.69        25.53 o                         
  -5  17   2        215.69        206.58        26.07 o                         
  -4  17   2          8.66          1.80        16.75 o                         
  -3  17   2        294.07        337.39        32.95 o                         
  -2  17   2        129.01        112.83        24.76 o                         
  -1  17   2       1046.54       1097.46        54.85 o                         
   0  17   2        319.84        297.04        40.20 o                         
   1  17   2        283.95        356.83        45.71 o                         
   2  17   2        637.02        744.88        31.07 o                         
   3  17   2       2155.14       2228.59        58.86 o                         
   4  17   2       1869.70       1847.53        62.18 o                         
   5  17   2        550.16        532.06        38.79 o                         
   6  17   2        183.21        235.97        28.64 o                         
   7  17   2        113.53        112.49        24.50 o                         
   8  17   2         69.31         44.20        37.05 o                         
   9  17   2         11.76         17.17        44.97 o                         
  -9  18   2          4.76         61.92       122.48 o                         
  -8  18   2         23.10         56.94        33.06 o                         
  -7  18   2          9.70         14.49        64.99 o                         
  -6  18   2        246.07        306.33        22.11 o                         
  -5  18   2         25.39          4.98        33.48 o                         
  -4  18   2          0.65          0.75        33.89 o                         
  -3  18   2        397.72        367.51        44.37 o                         
  -2  18   2       1428.41       1570.30        61.35 o                         
  -1  18   2       2714.12       2577.59        70.73 o                         
   0  18   2        244.45        226.58        25.03 o                         
   1  18   2         19.07         25.48        26.96 o                         
   2  18   2       3041.65       2871.85        92.47 o                         
   3  18   2        268.77        163.45        43.02 o                         
   4  18   2        429.76        459.36        28.09 o                         
   5  18   2        494.14        567.17        36.34 o                         
   6  18   2        833.85        921.17        58.00 o                         
   7  18   2         74.07         83.81        51.53 o                         
   8  18   2       1386.76       1623.08        91.53 o                         
   9  18   2          4.40         92.42        83.91 o                         
  -9  19   2          1.33         -1.63        33.49 o                         
  -8  19   2        721.46        694.55        55.14 o                         
  -7  19   2         68.34         30.52        68.46 o                         
  -6  19   2        417.64        506.19        44.35 o                         
  -5  19   2        382.53        484.92        37.71 o                         
  -4  19   2        258.56        306.97        54.12 o                         
  -3  19   2        335.16        313.03        41.96 o                         
  -2  19   2         52.74         37.13        69.24 o                         
  -1  19   2          2.42         54.97        20.99 o                         
   0  19   2       1842.96       1966.38        71.55 o                         
   1  19   2        391.43        402.13        44.94 o                         
   2  19   2        243.05        275.27        39.78 o                         
   3  19   2          2.27         -9.70        37.31 o                         
   4  19   2        737.07        807.88        85.51 o                         
   5  19   2         15.43          5.51        15.25 o                         
   6  19   2       1150.76       1058.88        63.82 o                         
   7  19   2        547.31        540.04        49.90 o                         
   8  19   2         38.60         31.47        27.86 o                         
  -8  20   2         36.82         15.06        40.37 o                         
  -7  20   2        378.27        361.25        34.35 o                         
  -6  20   2        393.14        328.64        48.35 o                         
  -5  20   2         22.37         13.70        42.73 o                         
  -4  20   2        214.47        272.51        38.00 o                         
  -3  20   2        213.30        243.21        61.47 o                         
  -2  20   2       1119.75        979.67        52.25 o                         
  -1  20   2       1845.51       1824.60        76.95 o                         
   0  20   2          3.11         93.50        40.24 o                         
   1  20   2         25.33        141.00        70.60 o                         
   2  20   2       1242.09       1270.05        53.61 o                         
   3  20   2        103.84        115.90        38.92 o                         
   4  20   2        143.47        156.93        51.94 o                         
   5  20   2        272.98        347.18        25.54 o                         
   6  20   2          8.55         28.92        33.58 o                         
   7  20   2         19.63        -10.48        32.14 o                         
   8  20   2        705.75        681.74        69.96 o                         
  -7  21   2         23.30         50.74        53.04 o                         
  -6  21   2         48.08         -2.78        39.95 o                         
  -5  21   2        325.49        288.37        36.84 o                         
  -4  21   2         24.41         16.37        32.18 o                         
  -3  21   2        173.11        146.84        66.64 o                         
  -2  21   2        109.36        173.80        39.12 o                         
  -1  21   2          6.66         30.39        31.93 o                         
   0  21   2          5.06        -27.26        21.06 o                         
   1  21   2         10.97         -1.45        40.68 o                         
   2  21   2       1016.85       1194.53        52.70 o                         
   3  21   2        363.45        250.06        31.46 o                         
   4  21   2       1327.61       1174.56        45.35 o                         
   5  21   2         53.49         55.32        29.34 o                         
   6  21   2        596.97        575.82        61.79 o                         
   7  21   2         18.61        -13.07        32.03 o                         
  -7  22   2        209.92        271.47        50.25 o                         
  -6  22   2        659.42        642.43       110.02 o                         
  -5  22   2          1.93        -24.83        46.10 o                         
  -4  22   2        532.96        583.90        47.20 o                         
  -3  22   2         19.14         26.82        55.73 o                         
  -2  22   2        446.52        407.25        45.59 o                         
  -1  22   2        771.82        782.56        57.80 o                         
   0  22   2       1408.35       1313.21        83.15 o                         
   1  22   2          1.49         14.22        37.81 o                         
   2  22   2         36.89        131.39        41.41 o                         
   3  22   2          1.74          7.28        45.61 o                         
   4  22   2       1487.88       1690.03       102.48 o                         
   5  22   2          6.61          1.12        37.38 o                         
   6  22   2        194.09        328.21        60.05 o                         
  -6  23   2         59.12         86.51       122.70 o                         
  -5  23   2        110.55        207.94       113.28 o                         
  -4  23   2        391.08        370.07       110.44 o                         
  -3  23   2        115.51         86.48        49.92 o                         
  -2  23   2         55.56         58.12        26.69 o                         
  -1  23   2        215.67        260.06        45.83 o                         
   0  23   2         26.06        124.80        41.87 o                         
   1  23   2        355.85        420.24       128.60 o                         
   2  23   2       1524.72       1537.16        76.84 o                         
   3  23   2         65.24        166.06        62.81 o                         
   4  23   2         50.41         70.60        42.22 o                         
   5  23   2         26.22         27.82        53.39 o                         
   6  23   2        151.31        144.03        45.13 o                         
  -5  24   2        756.95        686.18       153.94 o                         
  -4  24   2         36.66         -8.25        67.66 o                         
  -3  24   2          0.25         79.87        57.90 o                         
  -2  24   2        659.49        529.24        66.30 o                         
  -1  24   2       1372.55       1291.11       102.41 o                         
   0  24   2        502.76        490.03        52.78 o                         
   1  24   2        264.72        278.85        47.82 o                         
   2  24   2          3.90        100.38        74.45 o                         
   3  24   2        383.62        408.49        55.92 o                         
   4  24   2         12.62         78.89        71.65 o                         
   5  24   2         84.26        208.35       117.10 o                         
  -4  25   2        368.86        398.80        61.83 o                         
  -3  25   2        940.75       1002.69        63.04 o                         
  -2  25   2         33.04         15.85        43.26 o                         
  -1  25   2          1.32         30.67        48.55 o                         
   0  25   2         28.94         55.74        51.35 o                         
   1  25   2        784.66        775.16        99.24 o                         
   2  25   2        407.43        454.78       124.76 o                         
   3  25   2        110.34        110.20        46.57 o                         
   4  25   2          5.70        -17.28       106.60 o                         
  -2  26   2        500.13        -73.79       282.81 o                         
  -1  26   2        387.26        353.96       114.65 o                         
   0  26   2        311.73        427.29        92.27 o                         
   1  26   2         48.50         33.54        80.53 o                         
   2  26   2          5.34         56.10        95.52 o                         
 -11   0   3        118.16        115.18        17.56 o                         
  -9   0   3        271.64        291.19        25.40 o                         
  -7   0   3        387.77        409.76        23.50 o                         
  -5   0   3      22003.67      22052.91       298.52 o                         
  -3   0   3       2361.94       2165.80        37.51 o                         
  -1   0   3       1319.19       2401.20        41.17 o                         
   1   0   3       2001.21        834.85        17.06 o                         
   3   0   3         87.23        171.58        15.16 o                         
   5   0   3        354.71        257.46        25.08 o                         
   7   0   3       1229.00       1345.01        34.41 o                         
   9   0   3       2130.41       2022.62        48.16 o                         
  11   0   3        548.46        633.16        40.48 o                         
 -12   1   3        100.35         99.72        15.67 o                         
 -11   1   3        591.72        642.70        51.33 o                         
 -10   1   3       1431.36       1328.28        45.08 o                         
  -9   1   3       2757.67       2668.77        63.57 o                         
  -8   1   3        227.93        211.06        25.97 o                         
  -7   1   3      12768.47      13070.66       140.46 o                         
  -6   1   3       1438.03       1736.44        37.53 o                         
  -5   1   3       1993.39       1979.93        28.75 o                         
  -4   1   3       1581.56       2187.69        27.20 o                         
  -3   1   3      17775.96      18457.20       168.29 o                         
  -2   1   3        767.50       1025.88        15.62 o                         
  -1   1   3      17369.25      19520.65       182.06 o                         
   0   1   3       3754.78       4280.15        53.97 o                         
   1   1   3        861.09        729.13        10.89 o                         
   2   1   3      22890.38      21887.16       207.46 o                         
   3   1   3      21948.38      21133.61       256.94 o                         
   4   1   3       6490.73       6073.66        80.16 o                         
   5   1   3         46.46         80.37         5.27 o                         
   6   1   3        351.60        365.63        10.49 o                         
   7   1   3        442.14        463.56        12.16 o                         
   8   1   3        963.32       1003.84        19.92 o                         
   9   1   3        217.73        203.86        17.65 o                         
  10   1   3         33.23         50.48        11.94 o                         
  11   1   3        166.75        161.23        13.12 o                         
  12   1   3          0.07         11.87        23.14 o                         
 -12   2   3        313.94        284.37        66.60 o                         
 -11   2   3          0.67         -3.50        43.50 o                         
 -10   2   3        128.88        158.59        50.45 o                         
  -9   2   3        241.68        327.12        29.22 o                         
  -8   2   3       1110.87       1158.49        44.48 o                         
  -7   2   3       1557.19       1493.96        26.94 o                         
  -6   2   3        124.05        178.20        10.80 o                         
  -5   2   3       8353.61       8521.51        90.08 o                         
  -4   2   3        238.27        263.26         8.32 o                         
  -3   2   3       8457.33       9330.76        90.25 o                         
  -2   2   3      12655.51      13013.11       120.86 o                         
  -1   2   3       5309.53       4927.25        48.78 o                         
   0   2   3      13035.68      17775.12       179.92 o                         
   1   2   3       6293.83       3724.11        38.47 o                         
   2   2   3      11282.69       9943.50       113.78 o                         
   3   2   3      11999.59      12711.89       160.45 o                         
   4   2   3        793.74        701.12        19.76 o                         
   5   2   3       1257.48       1107.59        29.87 o                         
   6   2   3       1589.25       1560.60        34.59 o                         
   7   2   3         45.22         91.98        10.63 o                         
   8   2   3        179.67        180.17        12.42 o                         
   9   2   3        161.32        210.13        16.89 o                         
  10   2   3        496.27        492.33        19.28 o                         
  11   2   3        310.57        261.91        24.66 o                         
  12   2   3         94.60         91.28        18.29 o                         
 -12   3   3        372.51        359.10        29.77 o                         
 -11   3   3        334.12        357.78        37.38 o                         
 -10   3   3       1146.02       1058.44        38.50 o                         
  -9   3   3       1056.26       1074.34        38.62 o                         
  -8   3   3       1144.90        933.05        41.11 o                         
  -7   3   3       2375.26       1961.29        41.53 o                         
  -6   3   3        908.69        808.46        21.72 o                         
  -5   3   3       2311.70       2662.64        33.60 o                         
  -4   3   3       5316.10       4970.22        54.80 o                         
  -3   3   3       3825.06       4346.45        46.86 o                         
  -2   3   3      23115.50      20748.98       195.36 o                         
  -1   3   3       7178.50       7066.01        68.00 o                         
   0   3   3        155.96        260.06         8.74 o                         
   1   3   3      43016.97      42660.59       414.22 o                         
   2   3   3       3798.13       2027.12        25.58 o                         
   3   3   3        508.65        582.31        16.02 o                         
   4   3   3        260.72        212.87        16.05 o                         
   5   3   3       6472.39       6814.05       105.06 o                         
   6   3   3       2343.40       2460.98        67.41 o                         
   7   3   3       1998.29       1871.43        42.08 o                         
   8   3   3        962.74        873.26        23.86 o                         
   9   3   3        151.38        174.37        21.00 o                         
  10   3   3        151.11        160.24        14.58 o                         
  11   3   3       1158.28       1128.11        39.22 o                         
  12   3   3          7.73         21.76        15.92 o                         
 -12   4   3        802.98        874.69        53.59 o                         
 -11   4   3         56.72         -0.66        41.34 o                         
 -10   4   3        124.48        168.88        28.98 o                         
  -9   4   3        107.60         67.28        14.69 o                         
  -8   4   3       2363.53       2146.34        45.47 o                         
  -7   4   3         16.64         -9.85        10.62 o                         
  -6   4   3        493.31        494.99        17.55 o                         
  -5   4   3       5370.51       5214.78        60.64 o                         
  -4   4   3       4246.31       4687.04        53.10 o                         
  -3   4   3        718.22        623.03        14.48 o                         
  -2   4   3       5550.73       5383.55        61.44 o                         
  -1   4   3       1153.68       1803.94        25.46 o                         
   0   4   3     279304.56     276952.19      9228.53 o                         
   2   4   3       7854.04       8828.93        87.87 o                         
   3   4   3      32366.40      32702.46       287.25 o                         
   4   4   3       4428.65       5164.56        66.67 o                         
   5   4   3       1660.98       1521.08        34.35 o                         
   6   4   3         33.28         90.11        26.76 o                         
   7   4   3        394.37        322.05        18.74 o                         
   8   4   3       1098.69       1092.04        40.06 o                         
   9   4   3         58.44         55.12        16.25 o                         
  10   4   3       1642.51       1771.18        69.17 o                         
  11   4   3          6.03          2.74        19.95 o                         
  12   4   3        241.29        247.90        31.29 o                         
 -12   5   3        602.01        683.63        59.41 o                         
 -11   5   3        154.03        196.33        23.29 o                         
 -10   5   3        272.76        320.78        29.54 o                         
  -9   5   3        114.73        136.30        33.67 o                         
  -8   5   3        329.98        444.68        21.94 o                         
  -7   5   3        368.96        383.60        20.18 o                         
  -6   5   3       3180.59       3095.30        51.12 o                         
  -5   5   3       2030.60       2457.57        34.87 o                         
  -4   5   3        134.59         72.85         8.02 o                         
  -3   5   3      10937.73       9259.29        90.67 o                         
  -2   5   3       1428.68        887.11        15.66 o                         
  -1   5   3       2126.92       1738.32        36.74 o                         
   0   5   3         54.07        179.39         9.44 o                         
   1   5   3       4205.49       6125.11        62.51 o                         
   2   5   3         29.75         12.09         3.74 o                         
   3   5   3        568.34        786.60        16.42 o                         
   4   5   3       1856.66       2064.13        29.82 o                         
   5   5   3       1769.37       1832.84        44.27 o                         
   6   5   3       4457.98       3964.24        78.93 o                         
   7   5   3       1913.84       2222.54        58.38 o                         
   8   5   3        226.39        233.79        20.82 o                         
   9   5   3         18.82         39.83        17.32 o                         
  10   5   3         12.54         47.29        16.13 o                         
  11   5   3        656.54        633.13        66.51 o                         
  12   5   3          5.06        -13.22        20.67 o                         
 -12   6   3        208.59        201.78        26.05 o                         
 -11   6   3          1.25         19.99        23.95 o                         
 -10   6   3         67.32         68.24        20.65 o                         
  -9   6   3         15.11         16.56        30.59 o                         
  -8   6   3       1050.23       1199.78        36.45 o                         
  -7   6   3        313.40        302.93        22.58 o                         
  -6   6   3         21.73          3.06        10.48 o                         
  -5   6   3       1056.37       1164.12        25.21 o                         
  -4   6   3        125.67        171.50         8.79 o                         
  -3   6   3       5407.72       5567.08        63.03 o                         
  -2   6   3       5282.12       4526.99        53.41 o                         
  -1   6   3          5.64         28.20         4.26 o                         
   0   6   3       3374.85       3919.52        48.39 o                         
   1   6   3      15942.03      14693.86       135.37 o                         
   2   6   3       9222.86       8711.39        86.79 o                         
   3   6   3        402.81        443.25        11.60 o                         
   4   6   3       8086.58       7359.32        79.95 o                         
   5   6   3       3104.50       2936.58        42.24 o                         
   6   6   3         70.45         92.72        14.89 o                         
   7   6   3          0.03         21.60        11.61 o                         
   8   6   3         88.68         98.43        23.15 o                         
   9   6   3         59.00         52.12        18.33 o                         
  10   6   3       1111.40       1146.69        54.73 o                         
  11   6   3        153.25        176.63        20.28 o                         
  12   6   3          0.28        -28.45        18.97 o                         
 -12   7   3        318.87        303.01        59.96 o                         
 -11   7   3         40.74         21.94        18.52 o                         
 -10   7   3         91.53         28.68        29.38 o                         
  -9   7   3        416.39        364.15        26.95 o                         
  -8   7   3         59.68         79.14        23.52 o                         
  -7   7   3          9.01         -2.16        11.47 o                         
  -6   7   3        836.10        779.74        22.03 o                         
  -5   7   3       1205.68       1081.86        18.58 o                         
  -4   7   3       3781.06       4472.14        53.52 o                         
  -3   7   3        361.22        181.20         9.97 o                         
  -2   7   3      14597.86      13247.27       131.29 o                         
  -1   7   3       2083.49       1682.00        25.25 o                         
   0   7   3      19697.18      22332.22       200.84 o                         
   1   7   3       1874.39       1572.17        23.83 o                         
   2   7   3       6521.50       7671.83        73.99 o                         
   3   7   3        182.97         82.47         6.10 o                         
   4   7   3       5354.75       5348.18        64.18 o                         
   5   7   3         80.21         53.69        11.45 o                         
   6   7   3       7680.35       7966.60        96.81 o                         
   7   7   3       2591.81       2502.40        55.17 o                         
   8   7   3        828.42        896.99        83.17 o                         
   9   7   3         32.05         22.83        26.49 o                         
  10   7   3        168.05        183.02        20.69 o                         
  11   7   3        232.25        242.10        31.22 o                         
 -12   8   3        315.67        330.69        50.96 o                         
 -11   8   3        132.57        156.76        61.61 o                         
 -10   8   3        701.12        733.75        54.45 o                         
  -9   8   3        968.32        928.57        34.49 o                         
  -8   8   3       1688.36       1556.35        42.03 o                         
  -7   8   3         53.88         36.25        22.90 o                         
  -6   8   3        318.24        424.63        19.89 o                         
  -5   8   3        308.91        269.48        10.79 o                         
  -4   8   3         20.74         54.75         7.30 o                         
  -3   8   3        802.78        853.36        20.86 o                         
  -2   8   3       5994.27       5967.75        71.91 o                         
  -1   8   3        131.78        359.31        12.75 o                         
   0   8   3      18178.84      17337.78       165.81 o                         
   1   8   3          1.21          1.12         4.28 o                         
   2   8   3       1652.27       1477.31        22.47 o                         
   3   8   3        299.76        323.19        13.79 o                         
   4   8   3       1905.79       1685.66        30.15 o                         
   5   8   3       3315.13       3429.57        47.50 o                         
   6   8   3        454.16        419.17        19.13 o                         
   7   8   3       3648.75       3759.77        72.86 o                         
   8   8   3        330.75        323.04        22.73 o                         
   9   8   3         50.81         37.14        22.85 o                         
  10   8   3       1189.31       1111.93        65.52 o                         
  11   8   3        301.10        305.88        42.80 o                         
 -12   9   3        434.79        307.27        47.13 o                         
 -11   9   3          1.82         35.88        23.20 o                         
 -10   9   3         57.74         44.40        28.99 o                         
  -9   9   3       1196.88       1224.48        45.71 o                         
  -8   9   3          2.65         18.73        26.80 o                         
  -7   9   3        785.73        809.77        46.54 o                         
  -6   9   3       1379.26       1222.69        34.46 o                         
  -5   9   3       1523.90       1609.64        26.69 o                         
  -4   9   3        971.31       1075.22        31.52 o                         
  -3   9   3        162.52        205.30        14.72 o                         
  -2   9   3         31.01        117.78        10.91 o                         
  -1   9   3        692.51        647.67        16.56 o                         
   0   9   3        147.14        194.55        15.12 o                         
   1   9   3        273.82        344.79        12.58 o                         
   2   9   3        644.41        345.73        12.42 o                         
   3   9   3        435.17        737.42        15.25 o                         
   4   9   3       2219.23       2526.06        44.19 o                         
   5   9   3       2581.08       2874.50        40.64 o                         
   6   9   3       1413.09       1288.84        24.09 o                         
   7   9   3        869.89        856.12        40.49 o                         
   8   9   3       1149.47        989.43        36.24 o                         
   9   9   3        136.89        101.79        18.28 o                         
  10   9   3        700.77        739.20        35.46 o                         
  11   9   3        146.73        132.26        45.53 o                         
 -11  10   3         31.32        109.98        37.29 o                         
 -10  10   3        103.27        113.87        33.25 o                         
  -9  10   3        244.58        228.89        35.94 o                         
  -8  10   3       2083.29       2186.86        57.37 o                         
  -7  10   3         11.09         -4.06        29.65 o                         
  -6  10   3       1801.12       1619.24        31.33 o                         
  -5  10   3         28.92         30.39         8.38 o                         
  -4  10   3       6855.90       6684.24        94.02 o                         
  -3  10   3        826.39        813.39        23.68 o                         
  -2  10   3       1204.34       1292.18        26.85 o                         
  -1  10   3        598.38        582.25        21.00 o                         
   0  10   3       3674.86       3904.25        61.61 o                         
   1  10   3        426.49        495.76        20.82 o                         
   2  10   3       2546.76       2174.15        30.36 o                         
   3  10   3       1083.46       1112.86        30.36 o                         
   4  10   3       6978.93       6531.28        81.22 o                         
   5  10   3        636.50        617.79        18.74 o                         
   6  10   3        739.54        871.96        41.68 o                         
   7  10   3        975.36        779.70        47.42 o                         
   8  10   3        992.59        939.61        31.28 o                         
   9  10   3        266.92        194.61        37.30 o                         
  10  10   3        441.31        457.73        31.38 o                         
  11  10   3        131.87        203.29        38.97 o                         
 -11  11   3         49.71         76.74        29.53 o                         
 -10  11   3        742.65        684.34        32.77 o                         
  -9  11   3        337.08        242.16        36.52 o                         
  -8  11   3        305.76        323.42        28.98 o                         
  -7  11   3        882.98        898.09        48.83 o                         
  -6  11   3       4020.81       3994.88        59.07 o                         
  -5  11   3         74.16         69.73        17.85 o                         
  -4  11   3        104.77        144.60        11.22 o                         
  -3  11   3          1.20         78.84         9.53 o                         
  -2  11   3      18432.90      17214.50       172.58 o                         
  -1  11   3        784.76        996.19        22.02 o                         
   0  11   3      16751.21      17710.28       170.57 o                         
   1  11   3        334.38        361.20        15.54 o                         
   2  11   3         18.73         57.84         7.42 o                         
   3  11   3        907.88        624.26        19.13 o                         
   4  11   3       8104.44       7859.69        86.95 o                         
   5  11   3        493.66        692.08        23.29 o                         
   6  11   3         93.62        138.97        18.16 o                         
   7  11   3        880.23        780.49        41.94 o                         
   8  11   3        954.94        903.46        34.40 o                         
   9  11   3         27.77         28.31        84.14 o                         
  10  11   3        110.86        126.36        37.85 o                         
  11  11   3         91.20        183.06        60.90 o                         
 -11  12   3        106.98        138.98        53.52 o                         
 -10  12   3        323.34        271.74        24.91 o                         
  -9  12   3          4.43        -10.34        29.17 o                         
  -8  12   3       1428.01       1358.28        68.25 o                         
  -7  12   3        524.03        628.73        51.67 o                         
  -6  12   3       1657.11       1607.12        46.85 o                         
  -5  12   3        490.14        427.21        22.05 o                         
  -4  12   3       2106.81       1745.65        37.06 o                         
  -3  12   3        366.31        252.54        23.20 o                         
  -2  12   3        150.32        155.96        11.65 o                         
  -1  12   3       5840.05       6470.05        76.76 o                         
   0  12   3      16388.09      16673.07       169.89 o                         
   1  12   3       1570.39       1602.09        40.25 o                         
   2  12   3       1141.31        989.66        20.95 o                         
   3  12   3        100.32        108.20        13.81 o                         
   4  12   3        453.47        570.27        23.52 o                         
   5  12   3       1434.68       1353.42        34.88 o                         
   6  12   3         87.94         45.50        17.88 o                         
   7  12   3         27.57          6.31        24.53 o                         
   8  12   3        262.32        329.77        28.08 o                         
   9  12   3        617.25        718.33        56.42 o                         
  10  12   3         86.92         60.70        30.79 o                         
  11  12   3        123.10        166.99        45.04 o                         
 -11  13   3        358.38        362.25        86.15 o                         
 -10  13   3        195.78        246.11        35.47 o                         
  -9  13   3        231.21        159.09        70.98 o                         
  -8  13   3        983.55        878.88        38.67 o                         
  -7  13   3        277.08        340.83        17.30 o                         
  -6  13   3       1522.47       1360.35        33.15 o                         
  -5  13   3        978.71       1023.42        48.56 o                         
  -4  13   3        652.27        733.20        30.35 o                         
  -3  13   3          4.67          9.20        11.96 o                         
  -2  13   3       8256.81       8012.32        91.16 o                         
  -1  13   3        603.22        669.84        22.13 o                         
   0  13   3       1847.30       2086.84        38.86 o                         
   1  13   3         17.02         41.23         8.45 o                         
   2  13   3        697.56        748.23        20.58 o                         
   3  13   3       2917.14       2952.42        80.94 o                         
   4  13   3         62.86         37.46        15.41 o                         
   5  13   3       1050.25        985.57        45.50 o                         
   6  13   3          4.84         14.41        26.80 o                         
   7  13   3        179.13        232.31        30.37 o                         
   8  13   3         22.82         18.44        30.97 o                         
   9  13   3        225.02        227.65        25.04 o                         
  10  13   3         50.63         32.72        27.11 o                         
 -10  14   3        397.89        342.58        45.95 o                         
  -9  14   3        661.56        611.59        35.54 o                         
  -8  14   3         99.83        117.63        31.98 o                         
  -7  14   3       3391.57       2980.54        69.61 o                         
  -6  14   3        153.33        174.74        15.97 o                         
  -5  14   3       1534.18       1569.90        56.45 o                         
  -4  14   3       6900.71       7695.03       105.59 o                         
  -3  14   3       5331.44       5526.84        88.66 o                         
  -2  14   3         41.48         65.23        18.00 o                         
  -1  14   3         70.17         87.84        12.32 o                         
   0  14   3        654.59        546.30        20.59 o                         
   1  14   3        463.68        447.63        18.83 o                         
   2  14   3        650.04        602.63        24.41 o                         
   3  14   3        275.37        228.82        21.35 o                         
   4  14   3       1085.07       1132.95        41.26 o                         
   5  14   3       1344.56       1317.18        40.27 o                         
   6  14   3        446.35        523.29        31.20 o                         
   7  14   3        186.70        184.45        17.00 o                         
   8  14   3        387.26        355.25        24.75 o                         
   9  14   3        140.67        103.68        24.64 o                         
  10  14   3         18.40         12.28        53.51 o                         
 -10  15   3          0.80         -2.74        32.25 o                         
  -9  15   3        224.72        192.32        49.40 o                         
  -8  15   3       1138.36        985.47        45.81 o                         
  -7  15   3        281.05        312.00        32.37 o                         
  -6  15   3        154.56        164.83        30.55 o                         
  -5  15   3         61.01         71.68        26.72 o                         
  -4  15   3       1357.07       1521.71        43.10 o                         
  -3  15   3        766.37        966.17        46.16 o                         
  -2  15   3       1635.06       1485.87        37.68 o                         
  -1  15   3       1326.46       1387.90        36.63 o                         
   0  15   3       3078.30       2803.17        61.34 o                         
   1  15   3       2974.10       2776.64        83.00 o                         
   2  15   3       3874.83       3915.46        61.25 o                         
   3  15   3       1880.79       1724.28        40.88 o                         
   4  15   3       1377.61       1351.08        46.10 o                         
   5  15   3        979.92       1028.15        28.33 o                         
   6  15   3         18.11        -12.93        19.00 o                         
   7  15   3         54.92          6.69        25.56 o                         
   8  15   3          2.58         25.03        26.61 o                         
   9  15   3        243.94        242.83        72.32 o                         
  10  15   3          0.10         45.95        58.96 o                         
 -10  16   3         28.45        -10.87        34.84 o                         
  -9  16   3        476.65        523.38        75.42 o                         
  -8  16   3         12.15         33.97        22.94 o                         
  -7  16   3        606.44        738.55        27.40 o                         
  -6  16   3         26.52         56.62        22.64 o                         
  -5  16   3        118.31         69.67        23.15 o                         
  -4  16   3        453.06        386.82        24.50 o                         
  -3  16   3        963.85        875.81        31.59 o                         
  -2  16   3       2689.15       2344.92        63.66 o                         
  -1  16   3       1925.75       1958.98        61.47 o                         
   0  16   3        129.19        163.13        35.01 o                         
   1  16   3         89.73        105.88        32.43 o                         
   2  16   3        844.26        645.00        28.88 o                         
   3  16   3       3565.91       3525.97        75.62 o                         
   4  16   3         48.32         53.53        12.30 o                         
   5  16   3       1982.05       2048.89        43.43 o                         
   6  16   3         90.43         87.39        25.86 o                         
   7  16   3         48.82          9.71        40.14 o                         
   8  16   3        587.05        646.53        32.95 o                         
   9  16   3        647.21        628.16        89.98 o                         
  -9  17   3         69.50         31.56        31.95 o                         
  -8  17   3        180.33        214.38        37.23 o                         
  -7  17   3        176.59        185.67        18.04 o                         
  -6  17   3        152.61        191.05        17.28 o                         
  -5  17   3        902.51        914.73        36.77 o                         
  -4  17   3         33.27         30.97        25.66 o                         
  -3  17   3        188.12        156.67        30.34 o                         
  -2  17   3         14.79         28.03        18.38 o                         
  -1  17   3        395.06        337.20        34.26 o                         
   0  17   3        513.15        534.40        42.35 o                         
   1  17   3        511.24        610.87        29.73 o                         
   2  17   3       1773.70       1709.03        47.17 o                         
   3  17   3       1579.54       1843.11        64.86 o                         
   4  17   3        253.99        246.30        23.58 o                         
   5  17   3         40.42         21.72        21.21 o                         
   6  17   3        452.37        427.80        36.64 o                         
   7  17   3        538.66        571.08        43.93 o                         
   8  17   3         95.95         64.44        21.05 o                         
   9  17   3        197.22        156.81        64.75 o                         
  -9  18   3        185.66         97.71        67.27 o                         
  -8  18   3         77.45         19.20        57.73 o                         
  -7  18   3         34.61          8.50        13.62 o                         
  -6  18   3        229.54        187.40        27.41 o                         
  -5  18   3        664.86        586.43        37.79 o                         
  -4  18   3        488.84        598.64        36.85 o                         
  -3  18   3        796.12        622.06        55.24 o                         
  -2  18   3        360.13        324.23        29.03 o                         
  -1  18   3       1117.19        980.98        45.20 o                         
   0  18   3          3.25         27.65        30.24 o                         
   1  18   3        463.22        526.57        46.45 o                         
   2  18   3         88.81         98.44        25.76 o                         
   3  18   3       1662.51       1557.56        44.95 o                         
   4  18   3         13.77          7.75        31.75 o                         
   5  18   3       2124.11       2112.95        99.14 o                         
   6  18   3        700.56        697.52        38.96 o                         
   7  18   3         67.91        150.85        78.59 o                         
   8  18   3          2.46          1.64        24.72 o                         
   9  18   3        580.08        658.42        60.29 o                         
  -9  19   3          6.41        -19.36        69.77 o                         
  -8  19   3          0.51        -10.28        48.58 o                         
  -7  19   3         30.27         28.36        42.66 o                         
  -6  19   3          1.76        -16.66        50.34 o                         
  -5  19   3         26.86         67.44        21.15 o                         
  -4  19   3         38.24          7.33        32.24 o                         
  -3  19   3        564.87        453.36        74.50 o                         
  -2  19   3        528.10        330.04        33.47 o                         
  -1  19   3        378.59        329.72        39.01 o                         
   0  19   3         66.00         90.95        28.50 o                         
   1  19   3       1239.65       1123.57        69.78 o                         
   2  19   3          8.85         11.98        36.12 o                         
   3  19   3        730.25        747.87        34.72 o                         
   4  19   3        340.12        377.12        27.26 o                         
   5  19   3        553.91        488.87        33.80 o                         
   6  19   3        194.70        214.14        47.76 o                         
   7  19   3       2167.94       2132.94        66.22 o                         
   8  19   3         26.84         36.99        26.19 o                         
  -8  20   3          2.89         25.87        39.16 o                         
  -7  20   3          1.69        -15.49        60.96 o                         
  -6  20   3         52.12        101.64        32.78 o                         
  -5  20   3        470.74        552.93        65.48 o                         
  -4  20   3         18.52         12.81        23.11 o                         
  -3  20   3        465.57        477.73        39.03 o                         
  -2  20   3        430.50        482.71        58.69 o                         
  -1  20   3        504.80        604.39        40.70 o                         
   0  20   3        525.57        571.17        58.40 o                         
   1  20   3       1113.50       1193.42        53.73 o                         
   2  20   3        121.88         59.76        32.77 o                         
   3  20   3        543.31        607.12        51.72 o                         
   4  20   3         49.64         99.65        44.80 o                         
   5  20   3       1768.88       1678.01        61.47 o                         
   6  20   3         92.85         86.83        39.82 o                         
   7  20   3        163.89        151.52        54.36 o                         
   8  20   3          3.49        -20.53        49.66 o                         
  -7  21   3         52.03        123.80        35.93 o                         
  -6  21   3          7.82        510.24       243.91 o                         
  -5  21   3        546.66        635.04        48.67 o                         
  -4  21   3        968.88        979.98        90.88 o                         
  -3  21   3        277.76        287.38        48.79 o                         
  -2  21   3        295.38        360.05        56.48 o                         
  -1  21   3        290.48        316.36        35.21 o                         
   0  21   3        177.22        157.82        47.54 o                         
   1  21   3          1.15        -13.47        21.79 o                         
   2  21   3          4.54          8.28        21.61 o                         
   3  21   3        527.03        459.88       110.99 o                         
   4  21   3         35.49         68.98        40.20 o                         
   5  21   3         48.46         47.84        21.21 o                         
   6  21   3        197.88        124.23        79.90 o                         
   7  21   3        307.99        261.48        47.92 o                         
  -7  22   3         93.85         39.93        63.22 o                         
  -6  22   3          4.35         37.62        66.07 o                         
  -5  22   3        410.92        345.40        82.82 o                         
  -4  22   3          1.23         11.31        52.88 o                         
  -3  22   3        116.18         32.03        43.63 o                         
  -2  22   3         29.64         21.66        69.16 o                         
  -1  22   3        234.62        188.26        76.31 o                         
   0  22   3        108.80        131.90        36.59 o                         
   1  22   3        453.62        464.36        89.86 o                         
   2  22   3          0.79         -3.46        24.44 o                         
   3  22   3        302.61        469.65        56.28 o                         
   4  22   3         42.25         20.09        38.28 o                         
   5  22   3        105.22        142.89        43.71 o                         
   6  22   3          0.24         31.94        83.62 o                         
  -6  23   3        599.37        614.93        94.86 o                         
  -5  23   3        500.76        527.51        91.60 o                         
  -4  23   3          2.25         73.52        64.63 o                         
  -3  23   3         30.83        123.75        52.69 o                         
  -2  23   3       1321.51       1374.30        64.87 o                         
  -1  23   3        254.15        264.17        74.73 o                         
   0  23   3        642.50        661.48        53.45 o                         
   1  23   3         78.02         52.03        39.78 o                         
   2  23   3        203.86        176.83        41.52 o                         
   3  23   3        151.37        128.45        68.15 o                         
   4  23   3        231.08        123.61        64.81 o                         
   5  23   3        398.12        291.64        81.81 o                         
  -5  24   3        290.48        247.93        79.80 o                         
  -4  24   3        725.52        855.48       106.40 o                         
  -3  24   3        111.26        109.06        54.34 o                         
  -2  24   3        203.37        249.21        77.53 o                         
  -1  24   3         23.15         50.54        51.22 o                         
   0  24   3        600.78        637.63        48.86 o                         
   1  24   3        724.13        897.24        63.84 o                         
   2  24   3        104.72         90.12        60.69 o                         
   3  24   3         37.76         77.71        72.72 o                         
   4  24   3          3.38        -45.65        59.41 o                         
   5  24   3         18.67         68.51       117.87 o                         
  -4  25   3          6.61         -9.76        55.36 o                         
  -3  25   3        674.54        671.30        59.30 o                         
  -2  25   3        812.49        939.00        68.92 o                         
  -1  25   3        167.85        109.35        60.21 o                         
   0  25   3        246.14        358.68       114.84 o                         
   1  25   3         36.24        -12.85       108.50 o                         
   2  25   3        241.89        171.79        85.94 o                         
   3  25   3          8.83         26.30       130.58 o                         
  -2  26   3         53.25        143.09        66.61 o                         
  -1  26   3          0.18         33.21        88.79 o                         
   0  26   3        272.19        284.50        60.35 o                         
   1  26   3        174.54        262.45        94.98 o                         
 -12   0   4        605.59        578.63        74.80 o                         
 -10   0   4       1499.96       1450.40        55.18 o                         
  -8   0   4       3499.54       3126.90        81.24 o                         
  -6   0   4      16403.85      15816.77       227.92 o                         
  -4   0   4       8636.34       8021.35       116.18 o                         
  -2   0   4     155265.61     167135.02      4290.23 o                         
   0   0   4       7080.10       9032.00       127.46 o                         
   2   0   4       4729.40       4765.95        70.63 o                         
   4   0   4        103.83        138.00        12.32 o                         
   6   0   4       1455.25       1460.58        39.08 o                         
   8   0   4        964.51       1038.09        29.97 o                         
  10   0   4        434.98        422.10        83.79 o                         
  12   0   4         54.88         51.69        28.30 o                         
 -12   1   4          0.97         23.91        14.63 o                         
 -11   1   4         75.24        109.13        30.85 o                         
 -10   1   4        600.40        599.60        29.70 o                         
  -9   1   4        840.79        775.09        38.37 o                         
  -8   1   4         84.88        121.55        17.10 o                         
  -7   1   4        432.15        581.73        26.35 o                         
  -6   1   4       9607.66       9579.48       103.01 o                         
  -5   1   4         20.29          6.35         6.23 o                         
  -4   1   4       3246.51       3154.24        37.73 o                         
  -3   1   4       2745.21       3198.99        37.78 o                         
  -2   1   4      34003.88      35217.23       324.88 o                         
  -1   1   4        801.31       1151.20        17.14 o                         
   0   1   4       3980.29       4062.05        43.38 o                         
   1   1   4        372.24        285.98         7.29 o                         
   2   1   4      42408.92      47026.59       422.04 o                         
   3   1   4        573.66        506.43        12.01 o                         
   4   1   4        101.75        196.28         8.99 o                         
   5   1   4          8.75          2.81         4.70 o                         
   6   1   4        350.33        430.49        19.37 o                         
   7   1   4        265.94        217.59        13.34 o                         
   8   1   4          5.45         19.36         8.55 o                         
   9   1   4         59.24         49.88        13.32 o                         
  10   1   4          6.98         22.37        11.48 o                         
  11   1   4         11.42         24.02        15.62 o                         
  12   1   4         30.36         51.07        25.47 o                         
 -12   2   4        634.26        595.55        51.00 o                         
 -11   2   4         26.13         48.76        26.46 o                         
 -10   2   4          2.71         26.82        19.21 o                         
  -9   2   4       1936.50       1983.62        50.79 o                         
  -8   2   4       1972.78       1885.20        50.12 o                         
  -7   2   4       1017.17        936.22        25.87 o                         
  -6   2   4       2834.82       2815.57        38.94 o                         
  -5   2   4        660.54        715.01        15.45 o                         
  -4   2   4       2339.98       1605.21        23.78 o                         
  -3   2   4        271.77        328.09         9.29 o                         
  -2   2   4      66816.38      63890.23       707.86 o                         
  -1   2   4        394.35        575.01        12.72 o                         
   0   2   4        774.50       1025.94        15.58 o                         
   1   2   4       1445.59       1614.10        22.90 o                         
   2   2   4        119.54         30.05         7.17 o                         
   3   2   4          4.89         85.55         9.99 o                         
   4   2   4       2170.62       2054.83        35.09 o                         
   5   2   4       1001.99       1044.62        29.62 o                         
   6   2   4       2156.90       2044.32        41.89 o                         
   7   2   4       1343.22       1408.25        34.14 o                         
   8   2   4        722.15        666.35        24.06 o                         
   9   2   4        123.43        185.39        14.35 o                         
  10   2   4       2113.27       2148.90        50.00 o                         
  11   2   4         66.89         40.75        11.30 o                         
  12   2   4         83.72        117.41        37.62 o                         
 -12   3   4         29.57         45.59        33.67 o                         
 -11   3   4         53.51         91.06        20.42 o                         
 -10   3   4        432.20        411.40        41.17 o                         
  -9   3   4       1479.54       1506.66        52.37 o                         
  -8   3   4       1341.29       1386.20        39.88 o                         
  -7   3   4       4839.16       4952.08        62.90 o                         
  -6   3   4        899.90       1078.85        33.82 o                         
  -5   3   4        657.16        799.75        19.16 o                         
  -4   3   4       4010.03       4604.51        51.32 o                         
  -3   3   4        470.49        712.24        13.93 o                         
  -2   3   4       6066.71       6763.01        67.66 o                         
  -1   3   4       5846.60       5593.92        56.68 o                         
   0   3   4        553.72        616.84        12.10 o                         
   1   3   4        662.03        208.34        11.04 o                         
   2   3   4       8485.00       7667.84        88.61 o                         
   3   3   4         91.29        119.46         6.74 o                         
   4   3   4       1792.80       1627.48        28.62 o                         
   5   3   4       2521.83       2445.04        43.56 o                         
   6   3   4        183.95        241.42        18.67 o                         
   7   3   4        265.78        328.15        23.21 o                         
   8   3   4        884.49        910.52        29.17 o                         
   9   3   4        161.96        210.68        17.14 o                         
  10   3   4        791.49        781.13        27.51 o                         
  11   3   4         23.79         10.76        14.87 o                         
  12   3   4        148.44        152.57        21.51 o                         
 -12   4   4        102.18         58.85        22.99 o                         
 -11   4   4         16.43         15.65        17.85 o                         
 -10   4   4          3.54        -21.77        35.46 o                         
  -9   4   4        493.95        608.47        37.31 o                         
  -8   4   4       1872.85       2176.81        49.31 o                         
  -7   4   4        721.77        703.26        25.20 o                         
  -6   4   4       1907.32       1715.25        29.01 o                         
  -5   4   4        735.20        925.87        17.92 o                         
  -4   4   4       2102.93       2863.43        35.44 o                         
  -3   4   4       5019.71       4278.53        50.55 o                         
  -2   4   4       6033.88       7360.07        73.53 o                         
  -1   4   4      32797.19      35287.38       315.68 o                         
   0   4   4       5623.37       6213.69        64.55 o                         
   1   4   4      39462.32      46789.84       440.13 o                         
   2   4   4      75171.26      70650.27       658.16 o                         
   3   4   4       2371.62       2476.40        31.65 o                         
   4   4   4       3060.98       2827.11        37.80 o                         
   5   4   4       3477.43       3270.70        52.02 o                         
   6   4   4       2105.80       2219.11        48.08 o                         
   7   4   4        410.15        433.96        20.46 o                         
   8   4   4         59.88         81.92        13.42 o                         
   9   4   4         50.73         24.27        25.03 o                         
  10   4   4       1029.80       1001.49        29.72 o                         
  11   4   4         13.02          4.89        25.51 o                         
  12   4   4        108.39         96.23        21.24 o                         
 -12   5   4         73.08         24.15        39.71 o                         
 -11   5   4         81.95         64.06        31.94 o                         
 -10   5   4        364.79        382.08        58.06 o                         
  -9   5   4        132.03        122.16        25.37 o                         
  -8   5   4        165.84        197.20        26.66 o                         
  -7   5   4        170.86        268.17        24.28 o                         
  -6   5   4         31.16         97.12         8.58 o                         
  -5   5   4       1122.53       1035.25        20.39 o                         
  -4   5   4       1797.43       2367.10        31.99 o                         
  -3   5   4       2608.11       2785.85        40.13 o                         
  -2   5   4       1930.84       2639.46        34.46 o                         
  -1   5   4      13223.19      14043.67       147.83 o                         
   0   5   4        529.75        807.62        16.47 o                         
   1   5   4       8783.73       6756.27        70.32 o                         
   2   5   4      10770.18      11506.53       113.97 o                         
   3   5   4       1925.28       2068.49        28.76 o                         
   4   5   4      15685.88      15929.77       159.15 o                         
   5   5   4       1803.74       1651.03        33.77 o                         
   6   5   4       1394.21       1526.87        38.30 o                         
   7   5   4        557.10        717.26        25.70 o                         
   8   5   4       1366.44       1369.81        47.19 o                         
   9   5   4       3474.60       3354.05        65.51 o                         
  10   5   4        210.28        218.60        21.50 o                         
  11   5   4          1.18         18.45        17.54 o                         
  12   5   4        116.42        163.68        19.97 o                         
 -12   6   4          1.31         18.85        21.25 o                         
 -11   6   4        290.65        357.32        35.84 o                         
 -10   6   4        162.23        160.15        20.82 o                         
  -9   6   4          0.13         25.80        21.37 o                         
  -8   6   4        613.83        558.78        26.47 o                         
  -7   6   4       2025.60       1940.61        49.71 o                         
  -6   6   4        202.39        311.14        15.96 o                         
  -5   6   4          7.66         19.42         8.87 o                         
  -4   6   4        640.30        441.89        20.44 o                         
  -3   6   4         18.28          6.51         4.34 o                         
  -2   6   4      17396.98      18548.03       170.10 o                         
  -1   6   4       3354.79       3784.42        43.88 o                         
   0   6   4       4474.82       4286.32        50.86 o                         
   1   6   4      63633.45      60286.49       512.07 o                         
   2   6   4      16471.49      18665.98       162.50 o                         
   3   6   4       5031.82       4207.09        52.18 o                         
   4   6   4        647.82        812.58        14.33 o                         
   5   6   4       1472.43       1539.16        25.82 o                         
   6   6   4       4564.77       4465.02        59.36 o                         
   7   6   4        955.69        933.38        32.48 o                         
   8   6   4        239.08        251.66        24.38 o                         
   9   6   4          5.12         13.60        31.28 o                         
  10   6   4        153.24        198.06        30.31 o                         
  11   6   4         58.65         91.51        17.62 o                         
 -12   7   4         27.99        382.62       159.33 o                         
 -11   7   4        464.00        599.92        53.88 o                         
 -10   7   4        464.78        459.93        47.65 o                         
  -9   7   4         30.76         37.34        17.93 o                         
  -8   7   4       1267.40       1419.78        39.15 o                         
  -7   7   4        397.27        328.26        40.91 o                         
  -6   7   4        520.29        638.76        19.52 o                         
  -5   7   4       1815.09       1768.51        38.61 o                         
  -4   7   4        426.13        463.84        14.86 o                         
  -3   7   4       8085.72       8973.02        93.25 o                         
  -2   7   4       7654.11       7424.79        77.85 o                         
  -1   7   4      10790.06      12376.04       123.67 o                         
   0   7   4       1108.33       1538.81        23.89 o                         
   1   7   4       3270.43       3293.27        42.36 o                         
   2   7   4        511.33        524.41        11.54 o                         
   3   7   4       3296.91       2761.00        37.98 o                         
   4   7   4        381.54        344.12        11.87 o                         
   5   7   4        636.04        775.23        19.18 o                         
   6   7   4       1963.04       2111.30        42.64 o                         
   7   7   4        329.39        292.06        14.56 o                         
   8   7   4        335.49        314.02        18.36 o                         
   9   7   4       3098.69       3108.37        80.28 o                         
  10   7   4         48.20         51.58        30.00 o                         
  11   7   4          1.82          7.25        15.07 o                         
 -12   8   4          0.17        -26.50        55.35 o                         
 -11   8   4        105.12        123.85        43.83 o                         
 -10   8   4        138.40        168.36        26.78 o                         
  -9   8   4        116.94        171.46        19.74 o                         
  -8   8   4          0.34          9.43        19.32 o                         
  -7   8   4       2591.43       2598.29        48.52 o                         
  -6   8   4        116.90        103.26         8.14 o                         
  -5   8   4       6980.35       6473.01        81.90 o                         
  -4   8   4        689.50        648.98        22.06 o                         
  -3   8   4      10539.60       9189.73        96.83 o                         
  -2   8   4         33.36         13.09         5.67 o                         
  -1   8   4        172.88        198.73        13.70 o                         
   0   8   4         51.99         39.40         5.58 o                         
   1   8   4       3164.78       3433.76        45.88 o                         
   2   8   4         31.32         14.58         6.39 o                         
   3   8   4       1121.69        977.79        15.93 o                         
   4   8   4       2078.33       2042.89        31.86 o                         
   5   8   4      13371.30      12302.90       137.10 o                         
   6   8   4       1216.22       1150.17        30.09 o                         
   7   8   4        688.59        711.98        29.79 o                         
   8   8   4         73.26         64.06        11.54 o                         
   9   8   4        325.80        358.56        38.25 o                         
  10   8   4         72.89        127.61        29.01 o                         
  11   8   4        342.86        396.53        31.14 o                         
 -12   9   4         64.27         96.65        56.51 o                         
 -11   9   4        170.73        169.13        98.15 o                         
 -10   9   4         11.97         25.56        35.28 o                         
  -9   9   4       1349.72       1372.32        88.27 o                         
  -8   9   4         64.52         66.00        17.49 o                         
  -7   9   4         22.28         29.21        16.83 o                         
  -6   9   4        614.37        490.85        29.99 o                         
  -5   9   4        791.25        697.83        25.10 o                         
  -4   9   4        175.68        223.86        16.32 o                         
  -3   9   4       1975.34       1966.76        32.07 o                         
  -2   9   4       5950.21       6363.50        74.31 o                         
  -1   9   4      16521.14      15844.55       155.37 o                         
   0   9   4          4.53         26.17         6.17 o                         
   1   9   4        125.96        202.79        10.69 o                         
   2   9   4       2988.42       2877.06        40.86 o                         
   3   9   4        208.83        248.79        13.65 o                         
   4   9   4        378.44        465.01        17.02 o                         
   5   9   4       2957.03       2720.64        39.45 o                         
   6   9   4       2059.75       1600.01        35.34 o                         
   7   9   4        226.36        213.84        13.65 o                         
   8   9   4         81.54        140.52        16.26 o                         
   9   9   4       1257.55       1286.55        46.63 o                         
  10   9   4        187.85        208.56        45.46 o                         
  11   9   4          5.96         50.34        53.27 o                         
 -11  10   4        263.50        257.86        57.78 o                         
 -10  10   4        827.44        887.75        56.04 o                         
  -9  10   4          6.73         16.97        25.23 o                         
  -8  10   4          0.19          2.32        19.49 o                         
  -7  10   4       3961.50       3430.00        57.94 o                         
  -6  10   4         73.01         37.61        14.15 o                         
  -5  10   4        153.98         93.53        13.25 o                         
  -4  10   4       6629.82       6307.81        87.15 o                         
  -3  10   4       5680.23       5392.78        76.66 o                         
  -2  10   4        227.76        139.68        12.53 o                         
  -1  10   4       2994.63       2829.59        46.46 o                         
   0  10   4       8007.73       8144.34        87.56 o                         
   1  10   4       1537.79       1695.67        28.81 o                         
   2  10   4         91.15         47.34         6.57 o                         
   3  10   4       1357.21       1502.56        23.85 o                         
   4  10   4       3590.91       3274.76        46.91 o                         
   5  10   4         13.92         54.06         9.58 o                         
   6  10   4        221.59        225.14        14.65 o                         
   7  10   4        446.36        508.55        22.80 o                         
   8  10   4        306.88        268.11        21.60 o                         
   9  10   4        386.77        280.48        64.92 o                         
  10  10   4        322.90        331.54        48.76 o                         
  11  10   4        171.53        122.46        32.64 o                         
 -11  11   4        222.43        257.46        31.93 o                         
 -10  11   4         79.26         80.10        28.02 o                         
  -9  11   4        450.00        437.53        28.32 o                         
  -8  11   4        565.61        505.55        33.60 o                         
  -7  11   4         83.04         84.30        15.53 o                         
  -6  11   4       1465.29       1352.88        33.30 o                         
  -5  11   4       1783.17       1724.93        38.55 o                         
  -4  11   4        862.09        816.38        25.95 o                         
  -3  11   4       1847.43       2059.18        35.74 o                         
  -2  11   4         58.53         28.79         7.60 o                         
  -1  11   4        939.03        722.32        19.94 o                         
   0  11   4        635.86        760.76        20.97 o                         
   1  11   4       4005.14       3842.19        53.06 o                         
   2  11   4        671.74        835.03        19.12 o                         
   3  11   4        471.71        544.01        15.30 o                         
   4  11   4        374.97        401.89        25.75 o                         
   5  11   4        486.21        460.21        39.97 o                         
   6  11   4        224.99        349.84        18.40 o                         
   7  11   4        405.71        489.13        29.67 o                         
   8  11   4          3.19         18.96        19.14 o                         
   9  11   4        162.11        154.92        24.17 o                         
  10  11   4         23.67        -10.87        33.03 o                         
  11  11   4          6.97        -28.72        32.75 o                         
 -11  12   4         13.74        -14.01        67.45 o                         
 -10  12   4         53.06         71.60        19.63 o                         
  -9  12   4          3.73          9.78        37.34 o                         
  -8  12   4         39.76         22.67        26.04 o                         
  -7  12   4       3008.09       2872.97        49.62 o                         
  -6  12   4        467.79        361.78        18.83 o                         
  -5  12   4        427.80        454.49        28.13 o                         
  -4  12   4        144.33         97.10        11.42 o                         
  -3  12   4       1140.15       1279.41        29.40 o                         
  -2  12   4       3456.55       3302.12        50.05 o                         
  -1  12   4       4068.02       3522.79        56.45 o                         
   0  12   4         57.13         66.35        11.48 o                         
   1  12   4        223.50        346.08        15.39 o                         
   2  12   4        612.24        671.40        21.35 o                         
   3  12   4       8866.65       8532.48        92.65 o                         
   4  12   4        168.34        196.87        15.40 o                         
   5  12   4        489.20        572.69        23.63 o                         
   6  12   4        548.80        517.06        22.77 o                         
   7  12   4        868.63        949.28        39.29 o                         
   8  12   4        395.40        437.34        38.80 o                         
   9  12   4        197.53        180.70        44.96 o                         
  10  12   4         58.47        -11.97        42.13 o                         
 -11  13   4        110.59        112.34        39.51 o                         
 -10  13   4        112.70         44.07        38.96 o                         
  -9  13   4        819.34        998.94        70.84 o                         
  -8  13   4        301.05        442.42        72.84 o                         
  -7  13   4        489.71        390.04        24.65 o                         
  -6  13   4       1635.23       1541.77        49.37 o                         
  -5  13   4       2694.91       2724.26        62.83 o                         
  -4  13   4       1715.19       1999.92        46.60 o                         
  -3  13   4       2399.67       2393.91        48.85 o                         
  -2  13   4        380.73        380.90        18.97 o                         
  -1  13   4         62.45         78.26        12.45 o                         
   0  13   4        289.27        208.71        18.49 o                         
   1  13   4       4647.42       4160.55        58.03 o                         
   2  13   4       1956.91       1850.44        36.26 o                         
   3  13   4        238.93        270.71        24.91 o                         
   4  13   4       2305.82       2356.82        43.20 o                         
   5  13   4         13.06          0.61        14.21 o                         
   6  13   4         10.15         49.40        16.94 o                         
   7  13   4         41.64         35.45        24.91 o                         
   8  13   4          9.98        -12.53        30.05 o                         
   9  13   4          2.30         18.91        20.00 o                         
  10  13   4          0.17         12.63        30.42 o                         
 -10  14   4         63.62         25.59        24.84 o                         
  -9  14   4       1240.23       1339.43        64.47 o                         
  -8  14   4         96.69         68.71        22.46 o                         
  -7  14   4        110.53        152.59        36.37 o                         
  -6  14   4          3.04          0.68        12.40 o                         
  -5  14   4         28.09         60.18        27.50 o                         
  -4  14   4       1301.07       1144.76        49.93 o                         
  -3  14   4       3675.83       3113.84        93.83 o                         
  -2  14   4       2335.76       2222.02        46.20 o                         
  -1  14   4        802.48        818.54        31.78 o                         
   0  14   4       1973.56       1966.38        42.54 o                         
   1  14   4       1741.48       1665.12        35.43 o                         
   2  14   4       1140.52       1141.53        27.68 o                         
   3  14   4        385.61        449.90        20.21 o                         
   4  14   4         26.37         25.49        22.79 o                         
   5  14   4        294.46        303.05        22.56 o                         
   6  14   4        129.64        121.55        21.91 o                         
   7  14   4        126.36        120.18        34.47 o                         
   8  14   4         56.73         38.43        25.41 o                         
   9  14   4        256.25        268.18        43.46 o                         
  10  14   4        376.07        469.15        73.09 o                         
 -10  15   4         93.10         90.84        27.41 o                         
  -9  15   4        214.56        149.85        32.92 o                         
  -8  15   4        958.73        750.98        47.47 o                         
  -7  15   4        925.44        968.82        33.45 o                         
  -6  15   4         21.28         15.87        35.32 o                         
  -5  15   4       1330.03       1160.67        33.10 o                         
  -4  15   4       1718.47       1515.62        44.66 o                         
  -3  15   4        428.72        398.66        30.82 o                         
  -2  15   4        542.47        567.40        26.91 o                         
  -1  15   4        349.30        385.86        26.55 o                         
   0  15   4       2260.11       2515.19        61.31 o                         
   1  15   4         51.98         55.91        14.73 o                         
   2  15   4         67.08        105.29        13.85 o                         
   3  15   4       1999.50       2013.71        44.40 o                         
   4  15   4       6589.00       6355.91        97.03 o                         
   5  15   4        531.17        490.85        29.11 o                         
   6  15   4        552.03        430.92        43.99 o                         
   7  15   4        736.53        752.35        37.29 o                         
   8  15   4         83.00        163.75        23.46 o                         
   9  15   4          2.30        -29.63        35.58 o                         
  10  15   4         65.40         85.92        95.74 o                         
 -10  16   4         37.46         95.85        61.90 o                         
  -9  16   4        237.65        227.96        51.19 o                         
  -8  16   4         16.67         24.51        42.04 o                         
  -7  16   4         57.83         62.76        25.91 o                         
  -6  16   4        566.20        593.78        48.31 o                         
  -5  16   4          0.26          7.61        17.68 o                         
  -4  16   4        287.98        151.94        25.82 o                         
  -3  16   4       2623.83       3158.81        67.26 o                         
  -2  16   4        390.66        469.44        38.33 o                         
  -1  16   4        200.64        213.37        21.50 o                         
   0  16   4        443.49        395.84        27.48 o                         
   1  16   4        854.22        698.65        29.39 o                         
   2  16   4        726.14        727.31        37.15 o                         
   3  16   4       2075.54       2364.97        55.98 o                         
   4  16   4        914.12        989.15        30.85 o                         
   5  16   4         78.62         94.51        27.82 o                         
   6  16   4        434.47        469.90        40.96 o                         
   7  16   4        294.33        262.90        30.16 o                         
   8  16   4        199.99        176.74        26.07 o                         
   9  16   4         17.34         48.18        35.87 o                         
  -9  17   4        112.40        114.61        32.44 o                         
  -8  17   4        193.37        191.45        33.82 o                         
  -7  17   4        326.74        264.91        46.10 o                         
  -6  17   4         42.71         54.16        19.56 o                         
  -5  17   4       1296.80       1319.05        42.31 o                         
  -4  17   4         18.40         25.66        22.06 o                         
  -3  17   4       2243.16       2330.96        58.74 o                         
  -2  17   4       1672.65       1817.03        50.41 o                         
  -1  17   4        194.35        259.26        26.67 o                         
   0  17   4        700.23        717.55        38.02 o                         
   1  17   4        149.22        181.90        23.54 o                         
   2  17   4       2762.63       2687.24        56.99 o                         
   3  17   4        612.71        742.14        44.68 o                         
   4  17   4       5137.84       4669.35        77.37 o                         
   5  17   4         69.99         79.14        22.57 o                         
   6  17   4         47.63         48.23        28.87 o                         
   7  17   4        335.11        279.23        47.39 o                         
   8  17   4       1039.94        974.98        75.02 o                         
   9  17   4        171.63        216.03        80.61 o                         
  -9  18   4         29.54        -12.36       100.24 o                         
  -8  18   4        284.26        266.39        56.33 o                         
  -7  18   4        277.75        221.60        19.44 o                         
  -6  18   4         23.86         15.72        40.40 o                         
  -5  18   4        412.41        414.18        50.12 o                         
  -4  18   4       1339.99       1678.90        56.14 o                         
  -3  18   4        277.40        336.83        55.45 o                         
  -2  18   4        136.43        209.35        40.73 o                         
  -1  18   4        311.16        438.61        34.73 o                         
   0  18   4        828.00        920.41        57.28 o                         
   1  18   4        669.37        713.44        41.28 o                         
   2  18   4       1722.67       1694.16        44.05 o                         
   3  18   4        137.92        123.06        43.10 o                         
   4  18   4         39.77         50.34        37.41 o                         
   5  18   4        169.04        155.71        32.38 o                         
   6  18   4       1404.31       1352.93        62.40 o                         
   7  18   4        293.19        396.85        44.12 o                         
   8  18   4        699.30        697.42        45.59 o                         
  -8  19   4        133.60        142.25        35.25 o                         
  -7  19   4         87.46         79.33        27.62 o                         
  -6  19   4        207.86        259.30        29.08 o                         
  -5  19   4         96.63         77.11        25.96 o                         
  -4  19   4        902.15        911.60        60.82 o                         
  -3  19   4          0.66        -13.68        38.21 o                         
  -2  19   4        754.68        845.62        54.16 o                         
  -1  19   4        695.41        825.17        57.78 o                         
   0  19   4       1164.60       1085.63        56.10 o                         
   1  19   4        203.57        177.30        25.40 o                         
   2  19   4        175.63        252.42        52.04 o                         
   3  19   4         77.72        104.41        17.84 o                         
   4  19   4       2019.42       2078.17        54.77 o                         
   5  19   4        188.10        190.39        35.19 o                         
   6  19   4        136.55        147.42        32.32 o                         
   7  19   4         56.65         41.06        23.79 o                         
   8  19   4        495.70        453.61        95.46 o                         
  -8  20   4         65.54         89.73        32.89 o                         
  -7  20   4        489.92        451.56        41.35 o                         
  -6  20   4         56.48         50.05        24.70 o                         
  -5  20   4        861.45        912.07        66.53 o                         
  -4  20   4        962.57        816.59        66.90 o                         
  -3  20   4        570.72        529.18        81.08 o                         
  -2  20   4         34.52        -19.95        43.87 o                         
  -1  20   4        231.04        182.16        41.82 o                         
   0  20   4        122.56         99.36        27.26 o                         
   1  20   4         10.58         20.79        22.35 o                         
   2  20   4       2464.98       2632.02       101.87 o                         
   3  20   4        109.07        187.88        54.42 o                         
   4  20   4         11.38         25.69        54.36 o                         
   5  20   4        562.05        604.65        55.55 o                         
   6  20   4       1091.07       1153.27       105.65 o                         
   7  20   4         11.23         35.33        29.70 o                         
  -7  21   4         89.81         39.18        86.15 o                         
  -6  21   4        104.89         95.16       103.42 o                         
  -5  21   4        153.72        172.80        48.59 o                         
  -4  21   4       1424.66       1578.15        82.33 o                         
  -3  21   4          0.71         -4.83        25.04 o                         
  -2  21   4         71.78         74.46        25.41 o                         
  -1  21   4        134.18        105.95        34.51 o                         
   0  21   4        967.03        896.67        56.15 o                         
   1  21   4         44.91         -0.93        68.60 o                         
   2  21   4        221.23        200.48        81.59 o                         
   3  21   4         44.19         37.08        21.86 o                         
   4  21   4        179.57        169.56        40.91 o                         
   5  21   4          1.19        -11.33        46.31 o                         
   6  21   4        582.06        662.04        63.39 o                         
   7  21   4         21.11        -10.51        56.43 o                         
  -7  22   4        569.64        517.72       126.89 o                         
  -6  22   4        135.05        227.76        58.00 o                         
  -5  22   4         51.26         65.41        38.33 o                         
  -4  22   4         36.11         74.72        53.41 o                         
  -3  22   4        100.47        158.36        46.73 o                         
  -2  22   4        144.44         82.04        54.83 o                         
  -1  22   4         44.97        110.70        35.24 o                         
   0  22   4        974.90        964.11        60.35 o                         
   1  22   4         45.71        -10.38        34.17 o                         
   2  22   4        468.76        524.75       101.05 o                         
   3  22   4        137.70        148.98        34.39 o                         
   4  22   4        276.24        412.89        45.64 o                         
   5  22   4         21.32         -3.46        59.05 o                         
   6  22   4          7.69         33.22        71.90 o                         
  -6  23   4        254.91        265.74        33.85 o                         
  -5  23   4        333.59        339.38        72.62 o                         
  -4  23   4       1206.85       1217.46        84.51 o                         
  -3  23   4          0.26         -0.83        45.65 o                         
  -2  23   4         91.79         54.22       111.69 o                         
  -1  23   4        608.88        718.11        56.05 o                         
   0  23   4        172.43        245.12        47.99 o                         
   1  23   4        370.20        424.95        57.07 o                         
   2  23   4         24.66         23.78        49.18 o                         
   3  23   4         32.39         -8.31        45.96 o                         
   4  23   4         28.59         45.76        90.87 o                         
   5  23   4         46.77         52.05        74.25 o                         
  -5  24   4        348.55        382.38        75.11 o                         
  -4  24   4         63.66         41.87        53.56 o                         
  -3  24   4         32.49         -0.54        48.02 o                         
  -2  24   4          7.26        -32.67        76.33 o                         
  -1  24   4        385.44        594.37        76.28 o                         
   0  24   4        176.42        217.47        47.81 o                         
   1  24   4        197.77        276.02        36.74 o                         
   2  24   4        121.64        119.00        50.08 o                         
   3  24   4        395.71        430.07        63.02 o                         
   4  24   4          2.15        -33.91        68.39 o                         
  -4  25   4        443.60        380.79        75.26 o                         
  -3  25   4        549.51        658.63        67.02 o                         
  -2  25   4          9.57         36.45        64.70 o                         
  -1  25   4         53.95         30.76        56.47 o                         
   0  25   4        474.38        476.20        50.89 o                         
   1  25   4        971.80        994.91        59.21 o                         
   2  25   4         15.54        -27.06        50.37 o                         
   3  25   4          2.15         30.70        36.31 o                         
  -1  26   4         77.19         46.85        93.92 o                         
   0  26   4        111.25        144.11        94.36 o                         
   1  26   4        234.38        285.23        62.42 o                         
 -11   0   5        553.99        479.75       165.44 o                         
  -9   0   5        738.25        870.99        45.66 o                         
  -7   0   5       5373.74       5531.51       106.52 o                         
  -5   0   5       1594.33       1559.92        39.60 o                         
  -3   0   5        224.61        308.85        14.87 o                         
  -1   0   5       8112.27      10032.98       134.01 o                         
   1   0   5       7165.15       7962.10       154.98 o                         
   3   0   5       5418.07       5736.82        85.24 o                         
   5   0   5       6065.06       6322.83       108.76 o                         
   7   0   5        970.13        907.00        37.07 o                         
   9   0   5        664.79        555.12        42.46 o                         
  11   0   5        533.30        551.19        47.70 o                         
 -12   1   5         64.32         63.29        36.24 o                         
 -11   1   5         47.52         65.50        26.46 o                         
 -10   1   5        442.34        494.02        42.47 o                         
  -9   1   5          8.09         16.91        23.91 o                         
  -8   1   5          6.14         13.36        13.25 o                         
  -7   1   5       5412.74       5463.07        74.55 o                         
  -6   1   5       1140.43       1094.30        20.56 o                         
  -5   1   5       1076.45       1118.31        24.16 o                         
  -4   1   5       3302.61       3813.98        47.45 o                         
  -3   1   5      40181.27      42905.44       382.82 o                         
  -2   1   5        286.21        377.90        10.03 o                         
  -1   1   5       4729.01       5020.16        54.36 o                         
   0   1   5      54092.29      58293.54       526.04 o                         
   1   1   5       3311.95       2797.82        34.52 o                         
   2   1   5       1697.88       1997.16        24.84 o                         
   3   1   5      18172.93      17771.63       167.46 o                         
   4   1   5        331.59        309.46         9.29 o                         
   5   1   5       3482.93       3393.31        47.66 o                         
   6   1   5         14.05         40.70         7.89 o                         
   7   1   5          3.62         10.91         9.00 o                         
   8   1   5        104.52        122.53         9.95 o                         
   9   1   5        967.61       1013.15        34.30 o                         
  10   1   5         67.60         63.75        18.17 o                         
  11   1   5         11.12         13.98        22.57 o                         
  12   1   5          0.70        -30.09        20.06 o                         
 -12   2   5          3.14         -9.44        19.62 o                         
 -11   2   5        535.11        525.04        57.95 o                         
 -10   2   5          2.00          0.98        15.69 o                         
  -9   2   5        667.53        698.82        41.02 o                         
  -8   2   5        722.16        643.66        25.66 o                         
  -7   2   5       6105.93       6319.57        89.15 o                         
  -6   2   5          2.31         -7.29         7.75 o                         
  -5   2   5        351.63        245.93        10.53 o                         
  -4   2   5        256.19        299.30        14.24 o                         
  -3   2   5        130.98        279.08        10.52 o                         
  -2   2   5        238.79        258.56         9.57 o                         
  -1   2   5       1653.58       2029.47        25.95 o                         
   0   2   5       1413.22       1032.31        17.26 o                         
   1   2   5      19107.69      19223.14       190.21 o                         
   2   2   5       9993.47       9958.78       104.35 o                         
   3   2   5       1006.16        945.79        18.64 o                         
   4   2   5       9382.80      10118.21       135.08 o                         
   5   2   5       1125.24       1299.39        28.65 o                         
   6   2   5         91.60        108.92        26.03 o                         
   7   2   5          3.79         16.52         6.83 o                         
   8   2   5        252.57        316.51        22.85 o                         
   9   2   5       1657.61       1724.84        37.69 o                         
  10   2   5         31.06         62.79        11.42 o                         
  11   2   5        261.20        261.86        14.80 o                         
  12   2   5        244.89        252.85        24.94 o                         
 -12   3   5        349.33        378.61        32.23 o                         
 -11   3   5        330.43        307.22        43.70 o                         
 -10   3   5        458.12        453.46        36.09 o                         
  -9   3   5        117.51        108.98        23.54 o                         
  -8   3   5        117.85        110.68        26.89 o                         
  -7   3   5       2409.06       2141.13        48.31 o                         
  -6   3   5          0.34          2.88        10.18 o                         
  -5   3   5       6311.98       5752.91        63.86 o                         
  -4   3   5       6049.76       6325.05        68.35 o                         
  -3   3   5      67807.64      68677.30       583.10 o                         
  -2   3   5        445.94        580.37        12.66 o                         
  -1   3   5       5228.41       5594.80        59.10 o                         
   0   3   5       2078.13       1616.55        22.07 o                         
   1   3   5      25193.76      25718.57       241.01 o                         
   2   3   5      10121.09       7736.37        83.45 o                         
   3   3   5        286.65        171.31         7.78 o                         
   4   3   5       4294.78       5149.41        67.54 o                         
   5   3   5       5909.45       5535.37        83.42 o                         
   6   3   5       1683.37       1612.90        34.90 o                         
   7   3   5        476.40        457.70        26.29 o                         
   8   3   5        461.97        371.67        20.30 o                         
   9   3   5       1332.88       1369.87        33.89 o                         
  10   3   5         63.77         86.65        15.09 o                         
  11   3   5          6.89         17.86        13.48 o                         
  12   3   5          8.33         47.94        15.09 o                         
 -12   4   5         59.93         21.96        72.68 o                         
 -11   4   5        528.68        508.46        59.51 o                         
 -10   4   5         97.47         80.08        43.69 o                         
  -9   4   5        822.03        706.14        30.06 o                         
  -8   4   5       5313.21       4925.73       100.46 o                         
  -7   4   5       1466.15       1225.63        30.24 o                         
  -6   4   5       1400.88       1307.41        26.71 o                         
  -5   4   5        713.19        695.46        32.35 o                         
  -4   4   5       2624.02       2708.11        35.61 o                         
  -3   4   5       3505.44       3011.33        39.56 o                         
  -2   4   5       3245.10       3065.07        37.24 o                         
  -1   4   5      11812.52      12436.78       121.69 o                         
   0   4   5       5996.32       5689.30        59.07 o                         
   1   4   5      56837.04      56460.17       512.95 o                         
   2   4   5       1575.27       2026.29        31.49 o                         
   3   4   5       7763.95       7816.66        84.79 o                         
   4   4   5       2058.54       2108.98        31.24 o                         
   5   4   5        340.25        393.52        17.33 o                         
   6   4   5       1896.64       1998.12        50.45 o                         
   7   4   5       1408.85       1281.87        33.24 o                         
   8   4   5        259.24        268.57        18.12 o                         
   9   4   5       2599.46       2449.80        65.40 o                         
  10   4   5         14.50         -7.20        12.02 o                         
  11   4   5        218.14        248.83        22.59 o                         
 -12   5   5        507.23        543.59        96.44 o                         
 -11   5   5        108.28         81.51        62.27 o                         
 -10   5   5         42.13         33.26        47.58 o                         
  -9   5   5          1.51          6.41        15.17 o                         
  -8   5   5        359.53        419.31        33.24 o                         
  -7   5   5       1099.42       1181.08        36.12 o                         
  -6   5   5        667.65        572.67        28.11 o                         
  -5   5   5        397.17        360.37        19.08 o                         
  -4   5   5        810.48        608.76        14.49 o                         
  -3   5   5       5030.19       4413.40        50.86 o                         
  -2   5   5       2143.30       1806.64        26.38 o                         
  -1   5   5       3794.32       3827.10        46.07 o                         
   0   5   5      22727.30      26122.23       239.42 o                         
   1   5   5       1311.82        661.09        14.36 o                         
   2   5   5      15360.45      18643.52       179.17 o                         
   3   5   5         16.68         35.56         5.75 o                         
   4   5   5       3958.89       3651.71        45.90 o                         
   5   5   5       2858.52       2913.25        52.48 o                         
   6   5   5       1845.06       1893.21        49.50 o                         
   7   5   5        915.61       1081.02        31.33 o                         
   8   5   5       1245.40       1423.64        44.35 o                         
   9   5   5          5.79         29.71        19.19 o                         
  10   5   5        255.83        259.86        18.71 o                         
  11   5   5         34.60         53.91        39.58 o                         
 -12   6   5         80.12          9.82        39.82 o                         
 -11   6   5        100.00        105.99        23.09 o                         
 -10   6   5        459.05        412.22        38.13 o                         
  -9   6   5         80.20         82.38        22.30 o                         
  -8   6   5        420.76        524.70        27.83 o                         
  -7   6   5        189.02        301.88        16.86 o                         
  -6   6   5       7963.62       7947.99        87.62 o                         
  -5   6   5         34.16         19.01         8.89 o                         
  -4   6   5        334.34        264.80        16.20 o                         
  -3   6   5        142.76        152.27        11.91 o                         
  -2   6   5      20919.98      18750.79       183.88 o                         
  -1   6   5       2853.68       2473.34        34.34 o                         
   0   6   5         29.58         84.23         6.95 o                         
   1   6   5        184.97         99.23         8.34 o                         
   2   6   5       5376.32       5518.06        60.82 o                         
   3   6   5      10973.12      11355.80       116.52 o                         
   4   6   5       9663.11       9222.51        91.92 o                         
   5   6   5         12.68          1.04         6.57 o                         
   6   6   5        457.74        399.78        12.74 o                         
   7   6   5        567.00        704.13        24.68 o                         
   8   6   5       2181.04       2117.41        68.05 o                         
   9   6   5        909.39        848.28        41.39 o                         
  10   6   5         33.08         98.02        21.90 o                         
  11   6   5          0.65         -9.62        28.89 o                         
 -12   7   5        609.07        723.02        70.30 o                         
 -11   7   5         24.29         -0.68        52.21 o                         
 -10   7   5         75.94         15.50        26.85 o                         
  -9   7   5         61.36         82.18        17.66 o                         
  -8   7   5       1073.28       1058.28        50.19 o                         
  -7   7   5        618.34        707.81        28.98 o                         
  -6   7   5        654.20        842.36        25.16 o                         
  -5   7   5         20.92         28.51         9.64 o                         
  -4   7   5        671.40        752.21        17.63 o                         
  -3   7   5       1602.99       1345.72        23.55 o                         
  -2   7   5       2527.27       2646.61        35.86 o                         
  -1   7   5        260.94        206.54        11.93 o                         
   0   7   5      30948.56      34069.85       290.65 o                         
   1   7   5      17610.79      15554.90       146.15 o                         
   2   7   5       9826.84      10798.94       104.70 o                         
   3   7   5       2726.73       2466.55        35.08 o                         
   4   7   5        408.64        392.07        11.59 o                         
   5   7   5       5690.95       6018.28        73.12 o                         
   6   7   5       2305.03       2224.78        37.45 o                         
   7   7   5        113.91         95.06        10.11 o                         
   8   7   5       1128.69       1126.43        31.55 o                         
   9   7   5          4.04         14.98        16.26 o                         
  10   7   5        734.45        620.21        26.42 o                         
  11   7   5          5.86          9.69        22.02 o                         
 -12   8   5        154.70        231.75        63.03 o                         
 -11   8   5          2.10          4.03        72.99 o                         
 -10   8   5        243.27        284.37        42.70 o                         
  -9   8   5         69.13         37.27        36.73 o                         
  -8   8   5        609.05        486.23        32.81 o                         
  -7   8   5       1314.86       1187.81        36.12 o                         
  -6   8   5       3131.32       3308.81        50.54 o                         
  -5   8   5          2.42         -5.88         6.97 o                         
  -4   8   5        772.64        609.75        21.47 o                         
  -3   8   5        891.80       1019.03        20.95 o                         
  -2   8   5      12159.63      11902.38       118.42 o                         
  -1   8   5       2456.72       2243.44        33.33 o                         
   0   8   5       6721.81       5722.32        63.85 o                         
   1   8   5       3171.89       3534.29        46.56 o                         
   2   8   5        601.16        445.90        13.18 o                         
   3   8   5          2.66         28.43         6.66 o                         
   4   8   5       4689.04       5079.41        61.99 o                         
   5   8   5       3986.26       4167.08        62.42 o                         
   6   8   5        221.60        329.74        14.64 o                         
   7   8   5        718.37        838.36        25.54 o                         
   8   8   5       2096.88       2132.08        45.24 o                         
   9   8   5         89.02         86.59        12.98 o                         
  10   8   5         78.16        115.86        16.37 o                         
  11   8   5        217.10        237.37        54.57 o                         
 -12   9   5        377.94        516.66        99.19 o                         
 -11   9   5        308.50        283.68        80.54 o                         
 -10   9   5         41.35         15.09        59.26 o                         
  -9   9   5        111.95        158.84        22.95 o                         
  -8   9   5       2753.74       2594.07        63.53 o                         
  -7   9   5        156.86         88.45        21.67 o                         
  -6   9   5        202.15        254.97        20.47 o                         
  -5   9   5       1869.02       2401.22        39.53 o                         
  -4   9   5       3047.15       3021.78        46.13 o                         
  -3   9   5        143.25        179.94        10.94 o                         
  -2   9   5       2397.96       2358.48        35.31 o                         
  -1   9   5          8.29          1.01         5.54 o                         
   0   9   5       6001.64       5488.49        63.23 o                         
   1   9   5       1945.48       2172.49        33.05 o                         
   2   9   5       6264.33       5390.93        66.64 o                         
   3   9   5       1889.73       2053.09        29.84 o                         
   4   9   5       1689.03       1837.06        30.89 o                         
   5   9   5        124.59        178.51        10.05 o                         
   6   9   5       2929.80       2951.63        49.01 o                         
   7   9   5        111.23         82.07        15.60 o                         
   8   9   5          3.86          1.34        10.48 o                         
   9   9   5        464.31        408.83        74.79 o                         
  10   9   5       1341.87       1339.54        89.44 o                         
  11   9   5         15.40        -21.16        19.15 o                         
 -11  10   5          0.31         41.57        46.40 o                         
 -10  10   5        105.99         86.04        61.01 o                         
  -9  10   5          1.41         33.54        37.82 o                         
  -8  10   5        383.35        458.37        35.18 o                         
  -7  10   5        964.73       1008.73        44.07 o                         
  -6  10   5       2194.40       1944.49        49.64 o                         
  -5  10   5         25.34         24.31        15.15 o                         
  -4  10   5          7.36         25.63         9.25 o                         
  -3  10   5       2842.80       3031.34        45.33 o                         
  -2  10   5         85.19        128.02        11.27 o                         
  -1  10   5       2567.91       2745.83        40.79 o                         
   0  10   5       3898.51       3510.13        46.94 o                         
   1  10   5       1490.50       1317.94        27.90 o                         
   2  10   5         37.44         42.36         9.39 o                         
   3  10   5        563.15        672.26        16.14 o                         
   4  10   5       4485.48       4099.49        54.48 o                         
   5  10   5       1655.96       1716.89        30.74 o                         
   6  10   5         38.28         89.98        11.51 o                         
   7  10   5         69.85         57.62        17.99 o                         
   8  10   5        695.61        666.47        36.84 o                         
   9  10   5         40.18         63.40        23.56 o                         
  10  10   5          7.84         -4.51        25.98 o                         
  11  10   5         81.02        134.62        53.54 o                         
 -11  11   5         51.30         20.37        51.40 o                         
 -10  11   5          6.87          2.63        35.46 o                         
  -9  11   5        149.67        145.91        37.57 o                         
  -8  11   5       1971.06       2071.29       110.78 o                         
  -7  11   5       1146.70       1385.91        28.94 o                         
  -6  11   5       1515.88       1670.20        60.23 o                         
  -5  11   5         28.45         10.87        12.87 o                         
  -4  11   5       1457.60       1339.43        31.69 o                         
  -3  11   5       2404.23       2506.46        47.76 o                         
  -2  11   5       4812.01       4192.27        55.31 o                         
  -1  11   5       1482.04       1573.20        35.09 o                         
   0  11   5       1586.57       1555.53        31.34 o                         
   1  11   5        112.41        207.84        14.09 o                         
   2  11   5       2437.74       2373.34        39.95 o                         
   3  11   5       3269.50       2910.29        41.26 o                         
   4  11   5        115.72        123.45        14.82 o                         
   5  11   5        396.51        409.11        27.22 o                         
   6  11   5          8.14          6.67        14.48 o                         
   7  11   5         71.97         80.64        14.21 o                         
   8  11   5         86.24         72.14        20.35 o                         
   9  11   5        676.67        625.60        32.37 o                         
  10  11   5        478.65        490.69        44.96 o                         
 -11  12   5         11.37         24.86        27.13 o                         
 -10  12   5        501.56        379.46        35.29 o                         
  -9  12   5         45.62         59.94        64.95 o                         
  -8  12   5          9.35         27.31        58.79 o                         
  -7  12   5        621.85        557.43        42.43 o                         
  -6  12   5        628.58        623.82        28.38 o                         
  -5  12   5         11.82          3.41        20.26 o                         
  -4  12   5       3275.24       2867.86        90.42 o                         
  -3  12   5        452.79        420.87        19.38 o                         
  -2  12   5       3694.66       3611.81        57.37 o                         
  -1  12   5       3689.55       3583.01        51.14 o                         
   0  12   5       2188.20       2353.36        38.96 o                         
   1  12   5         35.08         10.76         9.98 o                         
   2  12   5         29.97         42.17        13.20 o                         
   3  12   5        514.45        436.11        26.22 o                         
   4  12   5         42.89         70.86        26.39 o                         
   5  12   5         35.30         13.01        10.63 o                         
   6  12   5         37.98         47.74        18.76 o                         
   7  12   5        100.20         77.34        31.30 o                         
   8  12   5         48.50         35.19        15.30 o                         
   9  12   5         21.17          2.09        17.23 o                         
  10  12   5          1.08         16.99        25.60 o                         
 -11  13   5          3.61        -12.06        67.25 o                         
 -10  13   5        467.09        367.33        52.33 o                         
  -9  13   5        191.36        180.95        25.07 o                         
  -8  13   5       2310.30       2135.07        53.58 o                         
  -7  13   5       1665.65       1534.27        40.95 o                         
  -6  13   5        359.79        212.16        25.50 o                         
  -5  13   5         23.72         49.16        18.84 o                         
  -4  13   5       5436.22       5801.49        92.14 o                         
  -3  13   5        148.49        107.79        19.17 o                         
  -2  13   5       2431.56       2611.19        45.35 o                         
  -1  13   5       2627.70       2650.75        57.00 o                         
   0  13   5         62.71         50.55         9.65 o                         
   1  13   5         86.48         49.16         9.67 o                         
   2  13   5         14.60         20.33        12.51 o                         
   3  13   5       2466.71       2618.10        40.35 o                         
   4  13   5        169.94        149.23        13.73 o                         
   5  13   5        844.77        843.67        29.07 o                         
   6  13   5         10.05          5.87        11.71 o                         
   7  13   5        163.54        140.80        13.54 o                         
   8  13   5         67.45         36.49        27.38 o                         
   9  13   5         54.14         30.75        22.00 o                         
  10  13   5        404.62        339.55        38.14 o                         
 -10  14   5        120.88        134.90        24.43 o                         
  -9  14   5       1787.82       1726.26       141.60 o                         
  -8  14   5         20.86         20.34        23.24 o                         
  -7  14   5         37.54         45.43        20.16 o                         
  -6  14   5       1698.71       1784.35        45.87 o                         
  -5  14   5        223.21        161.95        18.82 o                         
  -4  14   5        227.97        189.25        25.69 o                         
  -3  14   5       2002.37       2105.68        61.16 o                         
  -2  14   5        116.55        125.65        15.58 o                         
  -1  14   5       1265.31       1346.08        55.20 o                         
   0  14   5       1777.28       1691.07        51.22 o                         
   1  14   5         25.36         46.30        17.68 o                         
   2  14   5        519.08        593.90        32.42 o                         
   3  14   5       1821.73       1549.87        31.77 o                         
   4  14   5        388.48        337.75        17.05 o                         
   5  14   5         70.84        111.17        17.80 o                         
   6  14   5         15.48         66.38        14.25 o                         
   7  14   5        705.68        662.49        48.47 o                         
   8  14   5        116.92        109.77        22.65 o                         
   9  14   5         23.48          4.46        22.15 o                         
  10  14   5         34.97        -37.97        29.36 o                         
 -10  15   5        336.74        277.94        31.88 o                         
  -9  15   5          0.60         13.66        38.62 o                         
  -8  15   5       1596.58       1527.40        48.33 o                         
  -7  15   5         25.50         17.04        31.10 o                         
  -6  15   5       1246.14       1432.71        54.87 o                         
  -5  15   5          8.34         55.09        15.12 o                         
  -4  15   5       2038.95       2075.74        48.98 o                         
  -3  15   5        896.85       1116.81        46.75 o                         
  -2  15   5       1252.54       1113.38        53.81 o                         
  -1  15   5        812.08        700.12        51.42 o                         
   0  15   5        451.25        470.76        38.22 o                         
   1  15   5         18.41          7.36        11.19 o                         
   2  15   5        622.85        612.27        33.46 o                         
   3  15   5        339.09        415.27        27.24 o                         
   4  15   5        305.09        326.90        24.49 o                         
   5  15   5       3444.89       3176.13        81.37 o                         
   6  15   5         33.14         57.37        25.89 o                         
   7  15   5        116.05        157.98        36.31 o                         
   8  15   5        258.82        331.63        29.00 o                         
   9  15   5        202.21        105.59        39.83 o                         
 -10  16   5        270.86        224.32        68.98 o                         
  -9  16   5        356.77        400.93        48.02 o                         
  -8  16   5        423.47        441.82        49.73 o                         
  -7  16   5        269.80        305.08        38.79 o                         
  -6  16   5        225.73        227.21        29.89 o                         
  -5  16   5        421.91        467.95        59.88 o                         
  -4  16   5        287.01        253.59        24.17 o                         
  -3  16   5         96.72        163.95        33.45 o                         
  -2  16   5        831.77        667.00        36.17 o                         
  -1  16   5       5536.05       5390.48        95.16 o                         
   0  16   5       2528.67       2419.39        56.02 o                         
   1  16   5        110.22        123.12        23.07 o                         
   2  16   5       2085.97       2025.23        53.86 o                         
   3  16   5       1180.22       1202.56        41.69 o                         
   4  16   5       1644.44       1695.78        38.65 o                         
   5  16   5        477.08        539.58        39.80 o                         
   6  16   5        610.99        658.35        47.35 o                         
   7  16   5        120.81         81.65        54.15 o                         
   8  16   5        826.30        901.78        52.13 o                         
   9  16   5        429.93        428.85        40.63 o                         
  -9  17   5         51.63         32.70        26.23 o                         
  -8  17   5          2.03        -10.51        23.07 o                         
  -7  17   5        185.59        243.85        30.16 o                         
  -6  17   5         84.04         78.18        21.13 o                         
  -5  17   5        431.92        389.86        25.66 o                         
  -4  17   5        135.73         56.40        26.57 o                         
  -3  17   5        524.65        420.27        33.35 o                         
  -2  17   5          2.95          0.50        30.87 o                         
  -1  17   5        419.18        430.17        36.13 o                         
   0  17   5        482.64        518.85        53.82 o                         
   1  17   5       2035.84       2339.59        61.29 o                         
   2  17   5        706.13        745.28        43.84 o                         
   3  17   5        972.24       1126.61        51.70 o                         
   4  17   5        388.62        341.88        21.23 o                         
   5  17   5       1733.98       1869.56        81.89 o                         
   6  17   5        585.94        564.43        60.42 o                         
   7  17   5        556.36        669.75        52.94 o                         
   8  17   5          1.61         -0.79        25.05 o                         
   9  17   5          7.56         -0.90        69.19 o                         
  -9  18   5         67.19         55.25        54.16 o                         
  -8  18   5          3.68         -3.63        18.12 o                         
  -7  18   5        337.97        312.37        37.91 o                         
  -6  18   5         83.26         59.80        40.09 o                         
  -5  18   5        100.61         90.81        45.62 o                         
  -4  18   5        483.66        529.15        72.32 o                         
  -3  18   5        420.65        248.73        29.43 o                         
  -2  18   5        949.18       1000.97        44.24 o                         
  -1  18   5       3639.67       3485.61       110.11 o                         
   0  18   5        284.94        374.92        28.64 o                         
   1  18   5         52.47         55.57        30.36 o                         
   2  18   5         68.15         78.98        18.53 o                         
   3  18   5       2210.18       2305.73        96.03 o                         
   4  18   5         14.90          6.25        28.52 o                         
   5  18   5        585.62        491.53        36.76 o                         
   6  18   5         67.81         24.40        38.52 o                         
   7  18   5       1063.15       1155.67        52.46 o                         
   8  18   5          5.20        -15.51        29.70 o                         
  -8  19   5        116.74        161.86        40.93 o                         
  -7  19   5         34.46         28.22        35.07 o                         
  -6  19   5          1.76          5.05        41.81 o                         
  -5  19   5        745.14        700.09        51.33 o                         
  -4  19   5        246.73        341.51        37.78 o                         
  -3  19   5         43.11         28.84        28.45 o                         
  -2  19   5       1547.43       1428.45        75.59 o                         
  -1  19   5       1412.91       1503.73        87.26 o                         
   0  19   5        502.20        498.69        46.92 o                         
   1  19   5       3479.59       3274.31        84.29 o                         
   2  19   5          7.30         -1.39        23.49 o                         
   3  19   5          6.22         25.47        32.70 o                         
   4  19   5        372.38        410.21        33.22 o                         
   5  19   5       2326.23       2335.90        54.40 o                         
   6  19   5         97.33         74.34        34.35 o                         
   7  19   5        648.15        545.20        43.97 o                         
   8  19   5          2.44         18.95        48.03 o                         
  -8  20   5          6.25         32.91        69.70 o                         
  -7  20   5         82.70         68.59        38.75 o                         
  -6  20   5        498.96        465.23        48.74 o                         
  -5  20   5        582.69        539.92        71.29 o                         
  -4  20   5          0.54         14.32        33.50 o                         
  -3  20   5        241.74        378.87        74.64 o                         
  -2  20   5        343.20        229.21        59.01 o                         
  -1  20   5       1783.48       1902.39        81.06 o                         
   0  20   5         14.87         26.45        45.07 o                         
   1  20   5        356.42        323.49        64.10 o                         
   2  20   5         25.22        -21.11        26.45 o                         
   3  20   5       1170.28       1366.93        65.19 o                         
   4  20   5         24.89          9.12        27.42 o                         
   5  20   5        865.37        940.19        84.18 o                         
   6  20   5        196.60        249.38        79.17 o                         
   7  20   5        113.38         74.68        33.17 o                         
  -7  21   5         14.70         33.62        62.56 o                         
  -6  21   5         49.94         11.34        93.65 o                         
  -5  21   5         23.40         32.54        23.08 o                         
  -4  21   5        125.70        107.62       120.17 o                         
  -3  21   5        492.35        508.65        46.49 o                         
  -2  21   5        481.16        518.14        57.11 o                         
  -1  21   5         13.04         35.40        38.84 o                         
   0  21   5        159.00        170.25        61.11 o                         
   1  21   5       1001.66       1090.67        89.50 o                         
   2  21   5         89.42        124.28        38.52 o                         
   3  21   5        109.44         80.43        50.16 o                         
   4  21   5        273.07        222.83        45.38 o                         
   5  21   5         10.89          7.96        32.86 o                         
   6  21   5        101.98         55.11        30.09 o                         
  -7  22   5        108.07        160.07        64.56 o                         
  -6  22   5        575.13        552.38        82.39 o                         
  -5  22   5        587.49        602.16        63.23 o                         
  -4  22   5         97.66         61.28        28.67 o                         
  -3  22   5         91.97        104.71        32.48 o                         
  -2  22   5         14.12        -13.17        51.91 o                         
  -1  22   5        107.65          6.26        81.34 o                         
   0  22   5          1.34        -28.03        63.02 o                         
   1  22   5         78.01        117.20        28.98 o                         
   2  22   5         59.38         38.30        77.58 o                         
   3  22   5          2.76        -11.92        54.45 o                         
   4  22   5         85.84         84.11        51.24 o                         
   5  22   5         86.31         16.76        59.37 o                         
   6  22   5         88.22         22.62        37.07 o                         
  -6  23   5        244.69        162.51        94.37 o                         
  -5  23   5         30.52        100.26        82.56 o                         
  -4  23   5         40.59         37.77        43.91 o                         
  -3  23   5        190.35        210.01        62.14 o                         
  -2  23   5        493.00        429.00        58.48 o                         
  -1  23   5          1.11        -27.67        80.70 o                         
   0  23   5         15.00         79.40        37.44 o                         
   1  23   5        434.30        328.66        77.69 o                         
   2  23   5         31.27         10.93        49.00 o                         
   3  23   5          1.83         10.75        79.86 o                         
   4  23   5         16.83         13.78       106.29 o                         
   5  23   5         22.01         20.29        54.08 o                         
  -5  24   5        767.79        783.96        54.65 o                         
  -4  24   5        615.63        528.37       125.54 o                         
  -3  24   5         87.94         40.33        70.40 o                         
  -2  24   5         48.99        -10.18        68.50 o                         
  -1  24   5         37.71         54.55        99.71 o                         
   0  24   5        189.02        154.22        46.96 o                         
   1  24   5         83.23         62.47        88.88 o                         
   2  24   5          0.56         18.26       120.80 o                         
   3  24   5        149.32        173.74       109.31 o                         
   4  24   5          2.06        -10.93        56.61 o                         
  -3  25   5        107.45         40.95       113.83 o                         
  -2  25   5        155.55         65.24        88.45 o                         
  -1  25   5         71.35         77.40        66.81 o                         
   0  25   5         10.36         26.32        59.57 o                         
   1  25   5        157.77        169.53        36.12 o                         
   2  25   5        180.61        234.85       101.48 o                         
   3  25   5         41.74        -28.21        91.54 o                         
 -12   0   6        184.48        160.89        24.23 o                         
 -10   0   6        111.34        108.56        32.75 o                         
  -8   0   6       4327.32       4079.31        97.93 o                         
  -6   0   6       1396.62       1414.54        35.31 o                         
  -4   0   6       5175.19       5961.72        96.62 o                         
  -2   0   6      10788.36      11385.82       154.43 o                         
   0   0   6       2330.97       3040.65        50.55 o                         
   2   0   6       6191.02       7024.24       105.04 o                         
   4   0   6        166.80        111.16        10.10 o                         
   6   0   6       2728.43       3015.24        51.40 o                         
   8   0   6         34.56         21.01        13.90 o                         
  10   0   6         25.10         36.46        18.16 o                         
 -12   1   6        739.19        775.42        71.94 o                         
 -11   1   6         75.42         29.34        28.88 o                         
 -10   1   6       1512.56       1480.46        69.15 o                         
  -9   1   6          9.62          9.78        14.91 o                         
  -8   1   6         42.28         64.15        18.21 o                         
  -7   1   6         11.23         10.49        10.09 o                         
  -6   1   6       3419.16       3321.81        45.07 o                         
  -5   1   6       3322.50       3550.15        45.24 o                         
  -4   1   6      14789.20      15770.53       148.68 o                         
  -3   1   6       1141.91        979.80        21.99 o                         
  -2   1   6         78.65         95.56         8.13 o                         
  -1   1   6       1668.81       2425.62        32.51 o                         
   0   1   6       8276.73       9474.96        91.06 o                         
   1   1   6       2654.76       3017.26        37.96 o                         
   2   1   6        250.64        307.10         8.53 o                         
   3   1   6       2079.21       2257.67        31.65 o                         
   4   1   6         18.58         56.27         8.06 o                         
   5   1   6        150.47        104.06        13.47 o                         
   6   1   6        444.94        355.04        10.74 o                         
   7   1   6          0.51          4.05         7.41 o                         
   8   1   6        604.07        596.78        19.96 o                         
   9   1   6         26.43         35.05         7.66 o                         
  10   1   6        534.75        589.99        25.48 o                         
  11   1   6          9.56         56.84        16.90 o                         
 -12   2   6         35.98         -5.95        37.18 o                         
 -11   2   6        210.94        158.38        25.65 o                         
 -10   2   6         15.33         14.93        19.02 o                         
  -9   2   6         16.99         36.93        15.82 o                         
  -8   2   6       4875.88       4788.66       102.24 o                         
  -7   2   6         60.93         82.04         9.46 o                         
  -6   2   6        943.50        788.95        23.52 o                         
  -5   2   6        146.82         81.73         7.89 o                         
  -4   2   6      10042.60      10377.56       105.15 o                         
  -3   2   6        879.23       1073.49        23.21 o                         
  -2   2   6        717.03        692.80        14.37 o                         
  -1   2   6         58.67         59.08         6.23 o                         
   0   2   6       4941.08       5902.97        61.05 o                         
   1   2   6       4730.82       3351.26        41.50 o                         
   2   2   6      11064.37      12755.23       121.32 o                         
   3   2   6       2183.83       2100.31        30.24 o                         
   4   2   6        408.81        250.41        17.65 o                         
   5   2   6        277.67        404.67        17.84 o                         
   6   2   6        866.54        884.89        25.98 o                         
   7   2   6       1516.49       1630.37        34.56 o                         
   8   2   6        326.36        350.87        17.53 o                         
   9   2   6         74.63         94.75        12.71 o                         
  10   2   6        385.35        407.49        16.73 o                         
  11   2   6         56.15         48.71        18.06 o                         
 -12   3   6        725.63        699.65        85.30 o                         
 -11   3   6        177.03        210.35        24.87 o                         
 -10   3   6        440.95        457.81        56.33 o                         
  -9   3   6        232.84        242.41        24.17 o                         
  -8   3   6         32.32         36.46        13.57 o                         
  -7   3   6        179.89        229.91        15.42 o                         
  -6   3   6       6499.73       6643.19        88.95 o                         
  -5   3   6        522.59        411.58        13.88 o                         
  -4   3   6         31.67         37.25         8.33 o                         
  -3   3   6       8907.07      10671.74       105.32 o                         
  -2   3   6       5328.01       5298.40        57.98 o                         
  -1   3   6        207.17        246.43        11.29 o                         
   0   3   6         73.41        169.44        10.38 o                         
   1   3   6        270.09        253.41         9.35 o                         
   2   3   6         63.45         42.21         5.88 o                         
   3   3   6       2965.45       3257.37        40.00 o                         
   4   3   6        456.38        420.90        14.21 o                         
   5   3   6        326.86        328.68        14.09 o                         
   6   3   6       1850.61       1962.56        42.95 o                         
   7   3   6        132.88        113.63        11.93 o                         
   8   3   6       2717.29       2740.73        53.23 o                         
   9   3   6          1.71          5.17        10.49 o                         
  10   3   6        320.05        373.40        24.52 o                         
  11   3   6        244.04        253.78        15.98 o                         
 -12   4   6        143.44        179.05        61.08 o                         
 -11   4   6         81.17         89.55        37.59 o                         
 -10   4   6        270.21        270.67        39.47 o                         
  -9   4   6         31.04         42.67        30.44 o                         
  -8   4   6       2189.35       2277.98        51.07 o                         
  -7   4   6        194.09        205.73        20.56 o                         
  -6   4   6         36.02         30.27         7.93 o                         
  -5   4   6       1582.64       1603.91        30.37 o                         
  -4   4   6        535.43        719.84        19.58 o                         
  -3   4   6        472.54        489.33        13.51 o                         
  -2   4   6         25.63         28.81         6.32 o                         
  -1   4   6       4091.49       4135.81        48.42 o                         
   0   4   6      37897.86      34713.63       313.45 o                         
   1   4   6        632.49        615.00        13.56 o                         
   2   4   6      13773.84      11081.25       107.80 o                         
   3   4   6        252.41        274.43        13.14 o                         
   4   4   6        196.60        225.28        12.77 o                         
   5   4   6       2968.32       2935.58        47.30 o                         
   6   4   6         18.07          6.52         7.48 o                         
   7   4   6        744.85        703.84        30.20 o                         
   8   4   6        136.33        220.30        19.32 o                         
   9   4   6       1773.26       1758.82        41.71 o                         
  10   4   6        673.74        712.02        26.54 o                         
  11   4   6         69.40        101.21        18.82 o                         
 -12   5   6        372.42        398.12        44.65 o                         
 -11   5   6        124.53        154.11        33.03 o                         
 -10   5   6         41.89         67.57        17.65 o                         
  -9   5   6        351.77        398.11        34.21 o                         
  -8   5   6        893.93       1082.08        44.26 o                         
  -7   5   6       3449.40       3687.81        55.58 o                         
  -6   5   6       2405.29       2258.53        33.79 o                         
  -5   5   6       1044.45        953.71        22.11 o                         
  -4   5   6         35.34         40.35         7.37 o                         
  -3   5   6        105.19        103.99         9.58 o                         
  -2   5   6      12209.22      14215.91       135.93 o                         
  -1   5   6       7285.95       7021.57        74.09 o                         
   0   5   6       2331.97       2295.19        30.83 o                         
   1   5   6       3613.10       3943.66        49.15 o                         
   2   5   6      19728.81      19105.61       182.93 o                         
   3   5   6      50418.65      51058.86       529.24 o                         
   4   5   6       9099.56       9434.21       101.10 o                         
   5   5   6         18.30         13.66         5.59 o                         
   6   5   6       2050.14       2150.74        43.31 o                         
   7   5   6       1607.09       1749.63        38.39 o                         
   8   5   6       2731.33       2605.51        62.20 o                         
   9   5   6        245.57        249.55        21.47 o                         
  10   5   6         27.34          0.72        24.38 o                         
  11   5   6        117.71        117.59        45.72 o                         
 -12   6   6         47.74         50.95        52.87 o                         
 -11   6   6          1.65        -21.84        42.31 o                         
 -10   6   6        384.25        383.20        41.56 o                         
  -9   6   6        174.65         77.16        21.04 o                         
  -8   6   6          4.85        -10.10        14.03 o                         
  -7   6   6        882.68        827.11        22.58 o                         
  -6   6   6         74.64         45.58         9.00 o                         
  -5   6   6        836.39        813.86        24.47 o                         
  -4   6   6       4696.31       4031.82        53.02 o                         
  -3   6   6        913.63        864.43        19.38 o                         
  -2   6   6        352.59        489.54        14.23 o                         
  -1   6   6       3997.48       4057.45        50.72 o                         
   0   6   6        628.50        824.83        17.51 o                         
   1   6   6      13935.70      11651.00       115.05 o                         
   2   6   6       2551.55       2588.33        32.69 o                         
   3   6   6       5263.33       5352.07        65.54 o                         
   4   6   6       2124.85       1833.91        29.51 o                         
   5   6   6       1965.01       2246.86        31.96 o                         
   6   6   6       1613.62       1669.37        30.24 o                         
   7   6   6        243.43        231.11        17.09 o                         
   8   6   6          3.32         11.10        12.23 o                         
   9   6   6        983.25        954.96        34.34 o                         
  10   6   6         40.49         47.09        25.64 o                         
  11   6   6         34.30          3.10        28.05 o                         
 -12   7   6          0.71          0.08        36.09 o                         
 -11   7   6        119.10        149.83        50.14 o                         
 -10   7   6        193.05         93.14        88.83 o                         
  -9   7   6         48.80         40.80        24.70 o                         
  -8   7   6         51.29         98.34        25.24 o                         
  -7   7   6       7072.92       6814.85        91.39 o                         
  -6   7   6        144.02        211.91        19.38 o                         
  -5   7   6         21.43         30.68         7.10 o                         
  -4   7   6       2393.36       2563.22        47.85 o                         
  -3   7   6       8520.35       9030.64        99.77 o                         
  -2   7   6       2686.55       2479.76        37.03 o                         
  -1   7   6       8438.16       8783.09       100.23 o                         
   0   7   6      12344.25      15116.83       148.98 o                         
   1   7   6       3701.57       3777.01        47.47 o                         
   2   7   6        675.69        544.02        15.70 o                         
   3   7   6      28242.72      28128.95       260.12 o                         
   4   7   6       3921.19       4024.37        48.48 o                         
   5   7   6        494.63        505.39        16.52 o                         
   6   7   6        675.04        790.21        32.11 o                         
   7   7   6       2505.73       2319.71        70.84 o                         
   8   7   6        144.13        159.50        20.26 o                         
   9   7   6        339.32        354.34        28.43 o                         
  10   7   6        168.55        209.40        39.80 o                         
  11   7   6        218.52        209.73        36.00 o                         
 -12   8   6          0.50         20.52        52.28 o                         
 -11   8   6         34.68         56.75        48.26 o                         
 -10   8   6         70.89        129.84        40.82 o                         
  -9   8   6        798.07        793.88        37.78 o                         
  -8   8   6         10.90         23.70        19.13 o                         
  -7   8   6          1.88          2.15        17.41 o                         
  -6   8   6        156.90        245.43        15.34 o                         
  -5   8   6       4993.22       3985.36        54.54 o                         
  -4   8   6        452.90        441.96        16.75 o                         
  -3   8   6       6318.02       5606.45        65.51 o                         
  -2   8   6       2379.13       2438.01        41.08 o                         
  -1   8   6       6466.28       7255.01        81.72 o                         
   0   8   6       5034.82       6082.25        65.40 o                         
   1   8   6       5454.75       5548.03        63.22 o                         
   2   8   6        240.11        146.31        10.16 o                         
   3   8   6      11698.73      11407.74       118.67 o                         
   4   8   6       1135.60       1090.67        21.62 o                         
   5   8   6       6042.03       5607.90        65.52 o                         
   6   8   6       1207.84       1063.55        28.72 o                         
   7   8   6       2634.11       2858.44        67.22 o                         
   8   8   6          6.00          1.43        10.29 o                         
   9   8   6        354.34        387.30        50.12 o                         
  10   8   6         27.75         34.41        21.85 o                         
  11   8   6        121.16         86.91        50.02 o                         
 -12   9   6        279.77        307.49        69.53 o                         
 -11   9   6        180.14        151.01        37.70 o                         
 -10   9   6         98.07         85.75        31.63 o                         
  -9   9   6        583.17        554.39        56.48 o                         
  -8   9   6         41.09         36.20        33.36 o                         
  -7   9   6        629.77        754.30        24.52 o                         
  -6   9   6          9.35          3.66        17.99 o                         
  -5   9   6       1689.25       1773.39        49.59 o                         
  -4   9   6       1984.86       2092.37        34.42 o                         
  -3   9   6       1735.13       1746.95        38.66 o                         
  -2   9   6       2867.33       2729.45        39.42 o                         
  -1   9   6        484.90        582.48        17.28 o                         
   0   9   6       4261.66       5610.33        62.74 o                         
   1   9   6        667.39        742.09        24.85 o                         
   2   9   6        452.32        377.16        16.45 o                         
   3   9   6       1895.07       1849.78        27.99 o                         
   4   9   6         20.97         25.73         8.83 o                         
   5   9   6        168.77        153.57        11.72 o                         
   6   9   6        783.71        674.10        21.70 o                         
   7   9   6        300.92        324.02        18.16 o                         
   8   9   6          3.97         11.19        10.78 o                         
   9   9   6        158.87        141.50        25.54 o                         
  10   9   6        536.46        494.11        41.30 o                         
  11   9   6        277.81        309.79        57.56 o                         
 -11  10   6          9.05         -6.04        24.37 o                         
 -10  10   6         50.68         75.32        21.80 o                         
  -9  10   6       1483.56       1305.12        65.57 o                         
  -8  10   6       1638.27       1542.22        44.04 o                         
  -7  10   6        994.79        723.34        39.20 o                         
  -6  10   6       1462.72       1263.05        45.00 o                         
  -5  10   6         86.00        173.63        13.37 o                         
  -4  10   6        275.33        223.16        16.68 o                         
  -3  10   6       2692.76       2448.00        52.73 o                         
  -2  10   6        621.33        593.19        18.26 o                         
  -1  10   6         51.28         87.52         9.75 o                         
   0  10   6        615.34        588.53        19.62 o                         
   1  10   6         64.46        104.59         9.05 o                         
   2  10   6          8.40         60.32        10.38 o                         
   3  10   6        391.66        378.18        13.06 o                         
   4  10   6       1165.24        974.46        28.06 o                         
   5  10   6        397.90        400.48        24.22 o                         
   6  10   6         39.45         46.53        17.87 o                         
   7  10   6        344.63        339.74        22.29 o                         
   8  10   6          6.47         -5.72        11.11 o                         
   9  10   6        188.65        188.75        26.65 o                         
  10  10   6        102.73        102.18        27.89 o                         
 -11  11   6         33.84         -1.01        91.91 o                         
 -10  11   6          1.12         -8.18        47.99 o                         
  -9  11   6        116.80         72.11        40.09 o                         
  -8  11   6        238.14        289.89        32.58 o                         
  -7  11   6        832.16        856.82        30.95 o                         
  -6  11   6        271.30        247.05        26.97 o                         
  -5  11   6       1260.49       1126.29        30.05 o                         
  -4  11   6        524.93        694.07        33.12 o                         
  -3  11   6        173.12        143.69        12.20 o                         
  -2  11   6        860.38        872.37        22.68 o                         
  -1  11   6        947.57        848.40        20.77 o                         
   0  11   6        584.45        543.11        21.17 o                         
   1  11   6        453.63        471.00        18.88 o                         
   2  11   6        156.02        129.37        18.38 o                         
   3  11   6        234.86        222.97        20.99 o                         
   4  11   6          8.97         15.90         9.88 o                         
   5  11   6         51.20         65.10        15.08 o                         
   6  11   6         62.74         79.88        15.07 o                         
   7  11   6       1065.70       1049.82        30.33 o                         
   8  11   6          7.56         -0.34        12.55 o                         
   9  11   6         34.58         92.84        21.83 o                         
  10  11   6        198.28        190.47        53.39 o                         
 -11  12   6          4.59         24.14        41.72 o                         
 -10  12   6         91.16        120.59        37.62 o                         
  -9  12   6        957.66        913.39       132.91 o                         
  -8  12   6        565.30        532.45        36.12 o                         
  -7  12   6        558.84        648.36        30.20 o                         
  -6  12   6        338.38        516.03        36.80 o                         
  -5  12   6         46.04         38.30        20.87 o                         
  -4  12   6        165.51        259.29        18.47 o                         
  -3  12   6        710.60        777.95        26.03 o                         
  -2  12   6       4065.12       4439.16        69.47 o                         
  -1  12   6          6.05         -5.62         9.69 o                         
   0  12   6       1049.46        915.55        26.17 o                         
   1  12   6       1325.08       1102.02        30.60 o                         
   2  12   6        647.90        646.17        22.99 o                         
   3  12   6        575.14        738.60        20.51 o                         
   4  12   6       1513.83       1393.64        34.77 o                         
   5  12   6        630.86        543.12        25.05 o                         
   6  12   6          8.46        -14.44         9.63 o                         
   7  12   6         12.92         13.99        22.76 o                         
   8  12   6        128.51        166.03        39.75 o                         
   9  12   6        167.26        202.46        22.28 o                         
  10  12   6          6.82         34.95        23.81 o                         
 -11  13   6          3.99        -24.15        83.62 o                         
 -10  13   6         70.84         71.17        52.36 o                         
  -9  13   6         15.04        -20.97        43.48 o                         
  -8  13   6          2.65         -4.80        30.00 o                         
  -7  13   6        110.92        119.28        30.57 o                         
  -6  13   6         40.86         65.95        39.08 o                         
  -5  13   6       4708.35       5181.61        89.07 o                         
  -4  13   6       1542.44       1540.85        41.00 o                         
  -3  13   6        107.61        129.44        21.55 o                         
  -2  13   6       1658.19       1551.90        45.82 o                         
  -1  13   6       1281.60       1013.67        27.33 o                         
   0  13   6         11.71          3.67        10.40 o                         
   1  13   6         29.67          4.71        10.87 o                         
   2  13   6        661.79        703.21        27.85 o                         
   3  13   6         14.87          1.37         9.89 o                         
   4  13   6         50.68         59.76        11.75 o                         
   5  13   6         78.31        102.39        29.89 o                         
   6  13   6        110.58         92.85        21.68 o                         
   7  13   6         95.98         85.19        20.50 o                         
   8  13   6        189.14        219.80        41.59 o                         
   9  13   6          1.60         46.45        23.06 o                         
  10  13   6        352.92        487.18        39.78 o                         
 -10  14   6         91.02         83.46        46.34 o                         
  -9  14   6       1263.27       1423.15        60.61 o                         
  -8  14   6        137.49        190.98        40.50 o                         
  -7  14   6        200.18        237.48        23.58 o                         
  -6  14   6         58.14         36.18        22.49 o                         
  -5  14   6       4834.21       4221.20        85.79 o                         
  -4  14   6        700.48        679.10        32.00 o                         
  -3  14   6        921.05        790.02        31.83 o                         
  -2  14   6        185.17        183.68        20.77 o                         
  -1  14   6          1.12          3.98        11.60 o                         
   0  14   6       1190.36       1283.80        45.16 o                         
   1  14   6       1685.77       1654.67        35.87 o                         
   2  14   6       2722.17       2641.95        69.41 o                         
   3  14   6          2.58          1.41         9.72 o                         
   4  14   6       2283.79       2148.99        52.05 o                         
   5  14   6       1168.01       1194.52        37.29 o                         
   6  14   6        597.17        614.62        28.45 o                         
   7  14   6         75.47        157.95        47.03 o                         
   8  14   6        103.23        114.46        29.29 o                         
   9  14   6        410.94        484.05        32.36 o                         
 -10  15   6         69.06         81.23        49.85 o                         
  -9  15   6        317.15        358.50       106.94 o                         
  -8  15   6        309.66        271.11        50.84 o                         
  -7  15   6        300.49        283.36        20.47 o                         
  -6  15   6         45.82         15.95        19.51 o                         
  -5  15   6       1151.91        949.95        37.91 o                         
  -4  15   6        942.96       1082.39        42.39 o                         
  -3  15   6       1018.40        937.99        45.70 o                         
  -2  15   6        781.74        647.43        48.02 o                         
  -1  15   6       1313.26       1399.66        68.02 o                         
   0  15   6        130.18         87.59        20.97 o                         
   1  15   6        865.12        784.58        55.58 o                         
   2  15   6        761.41        747.34        26.67 o                         
   3  15   6         89.21         76.84        17.61 o                         
   4  15   6        998.59       1143.33        44.51 o                         
   5  15   6        237.05        195.02        27.51 o                         
   6  15   6        170.55        279.21        37.22 o                         
   7  15   6       1263.39       1268.92        47.84 o                         
   8  15   6        239.99        192.36        24.41 o                         
   9  15   6         40.59         79.88        23.02 o                         
 -10  16   6          9.85        -10.09        37.32 o                         
  -9  16   6        359.83        349.36        75.79 o                         
  -8  16   6        663.41        688.57        55.92 o                         
  -7  16   6         29.42         33.35        31.13 o                         
  -6  16   6         17.04         18.90        23.19 o                         
  -5  16   6       2224.47       2306.89        54.72 o                         
  -4  16   6        130.95         67.50        24.53 o                         
  -3  16   6        141.43        170.51        20.66 o                         
  -2  16   6        123.72        197.30        41.42 o                         
  -1  16   6       1548.67       1481.99        47.01 o                         
   0  16   6       1171.01       1181.07        40.38 o                         
   1  16   6         50.15         87.98        23.24 o                         
   2  16   6         47.38         47.90        20.93 o                         
   3  16   6         30.21         36.32        24.52 o                         
   4  16   6       1385.62       1360.24        37.88 o                         
   5  16   6       2214.56       1849.08        52.12 o                         
   6  16   6        296.27        297.63        25.41 o                         
   7  16   6         11.35         12.83        47.76 o                         
   8  16   6         99.83        130.81        25.50 o                         
   9  16   6         32.79         34.09        30.29 o                         
  -9  17   6        120.64        106.59        83.68 o                         
  -8  17   6        123.17        162.96        37.39 o                         
  -7  17   6          7.18         17.25        17.54 o                         
  -6  17   6        149.86        152.44        20.60 o                         
  -5  17   6        167.32        128.33        45.72 o                         
  -4  17   6       2006.78       2088.66        57.69 o                         
  -3  17   6        176.34        326.78        60.93 o                         
  -2  17   6       7125.44       7420.13       129.70 o                         
  -1  17   6       2119.83       2180.98        72.07 o                         
   0  17   6         64.96         26.83        23.06 o                         
   1  17   6        604.86        623.40        31.67 o                         
   2  17   6       4215.91       3817.59        84.66 o                         
   3  17   6          5.61         -3.48        18.33 o                         
   4  17   6       2708.17       2560.18       115.17 o                         
   5  17   6        153.25         61.15        24.98 o                         
   6  17   6        163.66        128.62        57.85 o                         
   7  17   6        468.35        364.34        33.47 o                         
   8  17   6        579.19        524.32        40.73 o                         
  -9  18   6        102.24        143.30        73.55 o                         
  -8  18   6        163.84        157.21        44.53 o                         
  -7  18   6        321.83        346.57        35.80 o                         
  -6  18   6        114.41         84.64        46.24 o                         
  -5  18   6        803.43        828.73        42.50 o                         
  -4  18   6       1046.43       1259.28        59.66 o                         
  -3  18   6        839.21        892.35        50.25 o                         
  -2  18   6        358.90        402.43        63.60 o                         
  -1  18   6        531.79        474.05        30.42 o                         
   0  18   6       1604.87       1593.28        52.23 o                         
   1  18   6       1156.33       1297.53        45.72 o                         
   2  18   6        223.05        262.43        46.39 o                         
   3  18   6         23.85        -12.62        20.13 o                         
   4  18   6        745.22        671.43        49.59 o                         
   5  18   6        410.73        452.96        44.03 o                         
   6  18   6       1648.89       1735.84        81.40 o                         
   7  18   6         11.97        -13.64        20.89 o                         
   8  18   6         31.60          9.12        80.61 o                         
  -8  19   6         67.10         60.84        45.53 o                         
  -7  19   6        669.13        576.83        53.64 o                         
  -6  19   6        166.71        172.72        23.82 o                         
  -5  19   6         72.26         56.87        65.09 o                         
  -4  19   6        284.28        370.14        35.40 o                         
  -3  19   6        698.18        721.26        49.49 o                         
  -2  19   6       2101.37       2050.80        60.20 o                         
  -1  19   6        129.73        212.71        38.80 o                         
   0  19   6        625.31        633.88        39.56 o                         
   1  19   6          5.82         26.39        25.16 o                         
   2  19   6       1702.36       1791.30        81.32 o                         
   3  19   6         95.13         55.41        21.61 o                         
   4  19   6       1355.72       1353.81        52.16 o                         
   5  19   6        820.74        889.86        84.78 o                         
   6  19   6         81.24        105.52        51.61 o                         
   7  19   6          5.40        -19.77        54.92 o                         
  -8  20   6        146.82        110.13        52.28 o                         
  -7  20   6        238.07        213.24        43.89 o                         
  -6  20   6         47.39         74.21        56.95 o                         
  -5  20   6          5.58         -0.43        44.00 o                         
  -4  20   6       1165.24       1129.24        52.34 o                         
  -3  20   6       1028.80        973.26        76.70 o                         
  -2  20   6         92.33         92.28        47.05 o                         
  -1  20   6         36.64          3.77        52.57 o                         
   0  20   6       3368.59       3191.09        79.20 o                         
   1  20   6          3.50          6.22        71.08 o                         
   2  20   6         68.79         63.97        34.49 o                         
   3  20   6        108.75        148.64        39.68 o                         
   4  20   6        195.40        198.01        31.77 o                         
   5  20   6        232.28        286.26        88.62 o                         
   6  20   6        578.12        590.57        73.61 o                         
   7  20   6         31.56         -1.54        62.55 o                         
  -7  21   6        383.78        468.14        42.89 o                         
  -6  21   6        177.07        169.77        34.75 o                         
  -5  21   6        318.09        258.51        73.87 o                         
  -4  21   6         46.03         14.37        23.45 o                         
  -3  21   6          1.23         14.27        37.88 o                         
  -2  21   6        365.84        385.94        49.08 o                         
  -1  21   6        137.10         76.54        34.34 o                         
   0  21   6        985.04       1199.90        74.83 o                         
   1  21   6        215.96        189.38        80.22 o                         
   2  21   6        352.58        308.24        55.52 o                         
   3  21   6         41.75         52.60        27.65 o                         
   4  21   6        585.01        630.17        71.67 o                         
   5  21   6         44.60         87.07        52.30 o                         
   6  21   6        191.19        240.76        46.30 o                         
  -6  22   6        138.21        106.03        55.85 o                         
  -5  22   6        142.33        106.69        26.56 o                         
  -4  22   6        748.11        743.69        72.56 o                         
  -3  22   6        388.33        450.22        82.46 o                         
  -2  22   6         64.13         62.60        29.25 o                         
  -1  22   6         23.73        422.32       220.58 o                         
   0  22   6         85.50        143.80        63.27 o                         
   1  22   6         32.78         84.00        45.19 o                         
   2  22   6          7.59         42.69        23.77 o                         
   3  22   6         38.47         39.99        85.90 o                         
   4  22   6        111.94         57.92        30.37 o                         
   5  22   6        116.40        105.99        97.27 o                         
  -6  23   6        277.07        236.18        87.46 o                         
  -5  23   6        466.07        455.90       114.47 o                         
  -4  23   6         15.78         12.64        72.03 o                         
  -3  23   6         12.75        -58.17        50.98 o                         
  -2  23   6        135.94        222.06        78.31 o                         
  -1  23   6         63.09         69.06        27.90 o                         
   0  23   6        108.93         49.96       104.16 o                         
   1  23   6          1.02          2.07        25.32 o                         
   2  23   6        107.45         93.86        71.77 o                         
   3  23   6         67.68         37.93        28.24 o                         
   4  23   6         26.55          7.79        67.34 o                         
   5  23   6         19.74         16.24        68.36 o                         
  -4  24   6        481.95        369.19        84.60 o                         
  -3  24   6        238.79        240.36        86.73 o                         
  -2  24   6        108.96        111.48        41.59 o                         
  -1  24   6          2.87        -96.34        96.11 o                         
   0  24   6         80.25         72.58        57.26 o                         
   1  24   6        383.21        468.37       116.22 o                         
   2  24   6         74.41        107.32        54.89 o                         
   3  24   6        142.28        832.34       380.50 o                         
   4  24   6          3.34          1.99        38.67 o                         
  -3  25   6        112.42        168.68       101.85 o                         
  -2  25   6          5.04         23.86       112.65 o                         
  -1  25   6         47.31         11.21        53.19 o                         
   0  25   6         99.78         26.52        68.84 o                         
   1  25   6         18.25         40.82        99.15 o                         
   2  25   6          6.46          6.08        66.10 o                         
 -11   0   7        160.23        150.79        78.30 o                         
  -9   0   7        434.07        492.72        59.95 o                         
  -7   0   7       6674.32       6460.09       113.71 o                         
  -5   0   7       7142.73       7288.52       111.49 o                         
  -3   0   7      22186.77      23714.00       305.15 o                         
  -1   0   7        159.00        171.37        12.06 o                         
   1   0   7       3554.08       3347.11        60.29 o                         
   3   0   7        321.80        286.14        13.59 o                         
   5   0   7       1873.92       1637.08        58.40 o                         
   7   0   7       1887.10       1831.26        42.79 o                         
   9   0   7        297.42        337.97        26.70 o                         
  11   0   7        260.65        280.83        35.52 o                         
 -12   1   7         15.54         55.86        25.54 o                         
 -11   1   7        316.34        328.06        87.08 o                         
 -10   1   7          0.02        -12.43        39.02 o                         
  -9   1   7       1906.02       1970.49        48.70 o                         
  -8   1   7         89.26         50.56        19.21 o                         
  -7   1   7          0.32          0.29        10.23 o                         
  -6   1   7        767.10        830.43        25.67 o                         
  -5   1   7       2182.66       2441.71        37.43 o                         
  -4   1   7         25.61         54.82        10.53 o                         
  -3   1   7      12295.74      12293.35       119.78 o                         
  -2   1   7       3703.98       3907.94        47.03 o                         
  -1   1   7       9687.42       8877.80        88.95 o                         
   0   1   7       1201.26        927.38        21.70 o                         
   1   1   7       8290.41       6959.77        73.48 o                         
   2   1   7         75.62        104.03         8.85 o                         
   3   1   7       1462.92       1545.85        24.18 o                         
   4   1   7        965.37        838.91        29.48 o                         
   5   1   7         56.34         52.36         9.27 o                         
   6   1   7          3.75         29.04         6.49 o                         
   7   1   7       1845.36       1930.42        36.99 o                         
   8   1   7         20.29         31.20        13.15 o                         
   9   1   7        902.71        922.41        33.03 o                         
  10   1   7         46.91         43.01        14.04 o                         
  11   1   7          7.33         26.61        19.81 o                         
 -12   2   7          0.38        -27.98        57.10 o                         
 -11   2   7        119.37        118.64        40.85 o                         
 -10   2   7        368.70        302.89        33.23 o                         
  -9   2   7        297.87        297.28        25.42 o                         
  -8   2   7        449.84        468.10        35.94 o                         
  -7   2   7       3508.13       3586.11        57.72 o                         
  -6   2   7        703.10        842.59        19.98 o                         
  -5   2   7       3621.73       3764.14        50.41 o                         
  -4   2   7       5847.58       5981.96        69.68 o                         
  -3   2   7       2699.70       3004.29        39.00 o                         
  -2   2   7        388.16        441.14        12.80 o                         
  -1   2   7        113.44        125.40         8.30 o                         
   0   2   7         12.05          5.05         5.80 o                         
   1   2   7       3602.53       3701.08        47.51 o                         
   2   2   7         20.73          9.87         4.64 o                         
   3   2   7        363.10        334.27        11.86 o                         
   4   2   7       5120.07       5157.47        60.62 o                         
   5   2   7        624.00        609.51        24.06 o                         
   6   2   7        452.21        495.17        25.98 o                         
   7   2   7       1273.36       1272.28        28.63 o                         
   8   2   7         36.64         29.40        10.43 o                         
   9   2   7        483.59        461.44        33.64 o                         
  10   2   7          1.85         -7.35         7.45 o                         
  11   2   7        111.05        123.00        22.48 o                         
 -12   3   7          5.17         70.37        78.30 o                         
 -11   3   7        370.42        350.20        30.72 o                         
 -10   3   7        252.99        217.37        30.40 o                         
  -9   3   7       2946.23       2757.37        54.63 o                         
  -8   3   7       1399.35       1391.11        53.89 o                         
  -7   3   7       1814.13       1837.54        38.88 o                         
  -6   3   7       1197.53       1290.46        30.73 o                         
  -5   3   7       4174.95       4038.60        51.94 o                         
  -4   3   7        422.95        418.38        16.57 o                         
  -3   3   7       1208.68       1339.57        23.91 o                         
  -2   3   7       6710.38       6925.38        73.60 o                         
  -1   3   7       2719.26       3368.64        41.27 o                         
   0   3   7       3940.55       3059.13        37.73 o                         
   1   3   7         19.73         46.37         7.39 o                         
   2   3   7        717.76        527.79        15.17 o                         
   3   3   7       3460.14       3239.47        40.71 o                         
   4   3   7        356.65        379.22        19.04 o                         
   5   3   7       3656.26       3551.59        49.03 o                         
   6   3   7        542.39        529.07        16.78 o                         
   7   3   7          0.98         -2.88         9.36 o                         
   8   3   7         50.39         83.97        12.72 o                         
   9   3   7       2350.94       2116.15        43.32 o                         
  10   3   7         35.24         54.63        11.92 o                         
  11   3   7        229.12        201.41        19.22 o                         
 -12   4   7          2.80         14.24        39.69 o                         
 -11   4   7        202.25        174.65        53.09 o                         
 -10   4   7       1136.49       1199.54        63.96 o                         
  -9   4   7        216.23        284.06        25.87 o                         
  -8   4   7         11.32         36.02        18.60 o                         
  -7   4   7       6555.76       6328.22        80.71 o                         
  -6   4   7         20.35         70.98        10.06 o                         
  -5   4   7        535.96        522.76        16.94 o                         
  -4   4   7       1517.33       1657.12        32.81 o                         
  -3   4   7      13898.36      12867.58       129.03 o                         
  -2   4   7        555.81        549.32        14.56 o                         
  -1   4   7        362.99        392.19        16.66 o                         
   0   4   7        519.40        548.76        13.32 o                         
   1   4   7          4.73         12.73         6.01 o                         
   2   4   7       7988.15       8114.82        84.63 o                         
   3   4   7        828.36        700.47        17.15 o                         
   4   4   7        140.42        139.28         9.19 o                         
   5   4   7       1752.53       1709.89        42.20 o                         
   6   4   7        295.21        301.41        13.65 o                         
   7   4   7       1516.38       1528.48        37.71 o                         
   8   4   7        347.86        365.62        21.54 o                         
   9   4   7          0.43         -4.10        24.73 o                         
  10   4   7         20.13          2.52        13.50 o                         
  11   4   7        101.56        146.72        20.60 o                         
 -12   5   7          0.41         72.85        95.16 o                         
 -11   5   7          2.56        -21.14        29.36 o                         
 -10   5   7        102.61        105.78        40.44 o                         
  -9   5   7        150.33        164.50        35.22 o                         
  -8   5   7         34.35         23.36        25.20 o                         
  -7   5   7        268.54        218.99        27.88 o                         
  -6   5   7       1959.91       1702.50        37.21 o                         
  -5   5   7        573.34        676.92        23.37 o                         
  -4   5   7        648.85        649.07        22.33 o                         
  -3   5   7       1155.64       1070.39        23.39 o                         
  -2   5   7        738.07        846.67        20.92 o                         
  -1   5   7      11979.27      12215.37       119.55 o                         
   0   5   7         45.18        182.59         9.44 o                         
   1   5   7       1465.21       1120.44        25.80 o                         
   2   5   7       7091.85       8265.89        83.07 o                         
   3   5   7       4000.75       3548.11        50.06 o                         
   4   5   7       1222.89       1098.46        24.99 o                         
   5   5   7       2399.51       2347.84        38.56 o                         
   6   5   7       1014.63       1259.32        34.41 o                         
   7   5   7        206.65        261.51        19.84 o                         
   8   5   7        414.12        305.35        23.15 o                         
   9   5   7       1128.41        952.59        38.70 o                         
  10   5   7          1.88        -15.71        20.47 o                         
  11   5   7          6.94          9.57        16.59 o                         
 -12   6   7        261.86        236.30        78.92 o                         
 -11   6   7         58.82         62.89        37.26 o                         
 -10   6   7         75.96         99.14        42.26 o                         
  -9   6   7         97.07        117.88        18.48 o                         
  -8   6   7       1808.64       1577.90        32.94 o                         
  -7   6   7       1556.98       1596.22        38.34 o                         
  -6   6   7        644.58        717.54        28.51 o                         
  -5   6   7       1981.53       2341.19        41.57 o                         
  -4   6   7       4754.13       4447.91        55.56 o                         
  -3   6   7       1459.72       1726.59        28.60 o                         
  -2   6   7      23706.76      24810.83       228.73 o                         
  -1   6   7      11592.29      12452.54       122.53 o                         
   0   6   7      10644.79      10849.75       111.86 o                         
   1   6   7        219.01        345.55        14.36 o                         
   2   6   7      26995.21      28272.99       257.90 o                         
   3   6   7       1754.26       1650.08        29.03 o                         
   4   6   7       2408.85       2449.82        52.41 o                         
   5   6   7          0.37         21.99         7.77 o                         
   6   6   7         28.78         42.06        12.36 o                         
   7   6   7        185.32        157.63        12.69 o                         
   8   6   7       4665.83       4798.86       132.47 o                         
   9   6   7         11.08         19.75        14.32 o                         
  10   6   7        115.70        164.50        24.05 o                         
  11   6   7         30.49         18.33        30.54 o                         
 -12   7   7         14.25          4.94        72.10 o                         
 -11   7   7          8.23         -1.33        38.00 o                         
 -10   7   7        107.65         93.64        51.07 o                         
  -9   7   7         35.75         49.97        18.62 o                         
  -8   7   7       1460.28       1404.20        57.04 o                         
  -7   7   7        768.57        940.97        33.85 o                         
  -6   7   7        232.44        299.74        15.68 o                         
  -5   7   7         64.79         47.50        12.61 o                         
  -4   7   7       6682.81       6716.94        99.14 o                         
  -3   7   7        739.08        751.69        23.01 o                         
  -2   7   7       3433.88       3345.26        54.18 o                         
  -1   7   7       9152.71       8765.31        99.50 o                         
   0   7   7         51.86         78.41         8.99 o                         
   1   7   7      16500.36      15625.33       157.87 o                         
   2   7   7      10499.00      11578.86       113.17 o                         
   3   7   7        678.49        831.14        20.38 o                         
   4   7   7       4568.11       4348.99        58.78 o                         
   5   7   7       5212.34       5422.25        73.69 o                         
   6   7   7       1985.08       1853.04        38.58 o                         
   7   7   7         74.12         40.22        11.91 o                         
   8   7   7        883.97        887.06        24.89 o                         
   9   7   7          6.78         15.31        21.54 o                         
  10   7   7          6.96         23.58        17.20 o                         
  11   7   7          3.38         -3.03        31.92 o                         
 -12   8   7        154.56        209.77        82.39 o                         
 -11   8   7          0.21         14.13        30.40 o                         
 -10   8   7        383.24        431.28        36.17 o                         
  -9   8   7          1.43         15.92        24.05 o                         
  -8   8   7        386.13        505.43        24.97 o                         
  -7   8   7       1923.97       1800.68        37.81 o                         
  -6   8   7       1187.14        973.57        31.70 o                         
  -5   8   7         40.67         19.80         9.68 o                         
  -4   8   7          4.16          1.17        10.27 o                         
  -3   8   7        162.61        202.35        23.08 o                         
  -2   8   7      10460.82      10361.15       113.62 o                         
  -1   8   7         40.74         25.56         6.59 o                         
   0   8   7        454.47        670.21        19.92 o                         
   1   8   7       1714.55       2088.43        39.13 o                         
   2   8   7      15011.09      14452.74       149.91 o                         
   3   8   7         73.40        127.60        16.19 o                         
   4   8   7          1.42         10.42        14.30 o                         
   5   8   7         98.06        119.71        13.31 o                         
   6   8   7        109.39        173.99        21.22 o                         
   7   8   7         47.76         32.86        12.17 o                         
   8   8   7       1268.04       1170.94        29.79 o                         
   9   8   7         20.68         21.53        11.63 o                         
  10   8   7         69.09         67.81        43.04 o                         
  11   8   7         34.99         59.19        23.64 o                         
 -11   9   7        115.87        169.59        98.64 o                         
 -10   9   7        579.88        628.47        75.29 o                         
  -9   9   7        534.25        554.82        48.19 o                         
  -8   9   7       1499.35       1466.72        40.48 o                         
  -7   9   7         16.47         90.13        19.16 o                         
  -6   9   7       1414.95       1287.78        55.45 o                         
  -5   9   7         50.36         97.64        15.25 o                         
  -4   9   7       3314.24       2986.88        45.21 o                         
  -3   9   7       3925.34       3864.39        51.96 o                         
  -2   9   7        469.66        455.65        19.98 o                         
  -1   9   7        103.73        135.51         9.75 o                         
   0   9   7       3977.54       3091.60        41.34 o                         
   1   9   7       2381.70       2575.46        40.15 o                         
   2   9   7        838.27        693.29        20.52 o                         
   3   9   7       1312.07       1139.16        19.85 o                         
   4   9   7       9121.04       9527.42       106.91 o                         
   5   9   7       1138.55       1164.03        41.51 o                         
   6   9   7        850.17        796.60        28.74 o                         
   7   9   7         23.54         15.85        12.19 o                         
   8   9   7        586.78        665.18        33.19 o                         
   9   9   7        723.35        718.11        32.27 o                         
  10   9   7         97.26        126.02        18.55 o                         
 -11  10   7          5.55         72.69        36.41 o                         
 -10  10   7        280.96        281.58        58.62 o                         
  -9  10   7          2.93         -8.65        22.04 o                         
  -8  10   7       1282.80       1237.75        50.52 o                         
  -7  10   7       1690.77       1412.40        57.08 o                         
  -6  10   7        608.10        739.29        41.91 o                         
  -5  10   7       1250.87       1236.99        30.60 o                         
  -4  10   7       1130.65       1302.89        30.49 o                         
  -3  10   7        205.43        258.39        15.23 o                         
  -2  10   7      10023.49      10061.94       107.51 o                         
  -1  10   7        428.68        455.06        17.97 o                         
   0  10   7        635.57        598.46        26.55 o                         
   1  10   7         11.48         31.49         6.84 o                         
   2  10   7       9292.94       8687.94        94.49 o                         
   3  10   7         85.47         53.69         8.81 o                         
   4  10   7       1258.88       1187.90        34.53 o                         
   5  10   7       1409.97       1513.80        43.65 o                         
   6  10   7        880.26        773.35        26.40 o                         
   7  10   7         30.97         26.06        12.20 o                         
   8  10   7         48.10         71.34        12.98 o                         
   9  10   7        174.20        159.46        18.07 o                         
  10  10   7        438.36        504.67        27.55 o                         
 -11  11   7        156.97        173.17        73.03 o                         
 -10  11   7        262.80         33.67       184.13 o                         
  -9  11   7        401.50        429.24        30.03 o                         
  -8  11   7        665.00        687.49        44.71 o                         
  -7  11   7        107.67        194.41        22.29 o                         
  -6  11   7         82.88        132.45        17.32 o                         
  -5  11   7        446.23        489.65        27.77 o                         
  -4  11   7       1440.19       1285.40        42.19 o                         
  -3  11   7        210.43        210.65        20.12 o                         
  -2  11   7          0.39         12.39        13.61 o                         
  -1  11   7        692.47        789.97        27.14 o                         
   0  11   7         11.02         20.39         8.31 o                         
   1  11   7        823.57        622.75        21.22 o                         
   2  11   7         82.73         68.71        18.88 o                         
   3  11   7        214.50        170.97        11.81 o                         
   4  11   7        318.75        363.85        19.92 o                         
   5  11   7       1310.44       1230.35        30.11 o                         
   6  11   7        122.70        133.93        21.28 o                         
   7  11   7         16.96         28.34        19.91 o                         
   8  11   7         79.53         91.86        15.79 o                         
   9  11   7        191.97        215.53        21.85 o                         
  10  11   7         47.19         78.52        35.55 o                         
 -11  12   7          0.48         11.56        64.99 o                         
 -10  12   7        101.10         89.00        92.22 o                         
  -9  12   7        273.88        245.14        45.13 o                         
  -8  12   7        893.67        897.00        29.80 o                         
  -7  12   7        709.25        722.79        52.51 o                         
  -6  12   7       4720.71       4413.19        80.51 o                         
  -5  12   7        585.32        738.29        36.96 o                         
  -4  12   7         71.51         47.88        18.98 o                         
  -3  12   7       2115.86       1821.14        36.98 o                         
  -2  12   7         44.21         69.10        15.21 o                         
  -1  12   7        278.75        222.07        15.43 o                         
   0  12   7         33.17         31.64        12.75 o                         
   1  12   7        223.29        262.83        14.56 o                         
   2  12   7         19.80         41.79        10.09 o                         
   3  12   7       3210.14       3089.06        51.70 o                         
   4  12   7       1293.10       1151.51        36.91 o                         
   5  12   7        342.16        294.16        30.67 o                         
   6  12   7       1191.88       1162.88        44.54 o                         
   7  12   7        177.03        201.62        25.88 o                         
   8  12   7        194.33        180.69        24.67 o                         
   9  12   7        308.43        318.18        26.98 o                         
  10  12   7        413.40        403.12        57.45 o                         
 -11  13   7         11.82         -6.72        45.46 o                         
 -10  13   7        365.73        339.81        93.28 o                         
  -9  13   7         71.94         91.87        34.08 o                         
  -8  13   7        577.44        458.75        29.73 o                         
  -7  13   7        156.60        219.29        47.62 o                         
  -6  13   7        330.38        501.26        27.79 o                         
  -5  13   7        554.01        644.50        39.32 o                         
  -4  13   7       4012.28       3787.61        66.11 o                         
  -3  13   7        959.39        794.23        44.23 o                         
  -2  13   7        412.14        362.44        21.08 o                         
  -1  13   7         23.13         40.58        11.36 o                         
   0  13   7         58.42         40.54        17.65 o                         
   1  13   7        198.68        196.88        20.68 o                         
   2  13   7        682.35        687.90        33.19 o                         
   3  13   7        104.21        131.88        12.83 o                         
   4  13   7        493.96        443.74        31.96 o                         
   5  13   7        274.04        259.37        27.62 o                         
   6  13   7        316.03        298.42        23.87 o                         
   7  13   7         79.81         75.80        17.09 o                         
   8  13   7        632.25        666.01        33.74 o                         
   9  13   7        100.65         93.65        20.88 o                         
 -10  14   7         55.63        114.49        28.51 o                         
  -9  14   7        795.39        731.08        72.19 o                         
  -8  14   7        629.13        528.40        49.10 o                         
  -7  14   7         52.09         48.00        28.67 o                         
  -6  14   7       1820.96       1779.60        47.89 o                         
  -5  14   7         31.95         52.51        24.89 o                         
  -4  14   7        311.05        394.12        28.74 o                         
  -3  14   7         43.24         13.55        21.38 o                         
  -2  14   7        986.76       1116.03        33.66 o                         
  -1  14   7        662.28        576.50        25.16 o                         
   0  14   7        147.55        186.88        26.40 o                         
   1  14   7        473.14        622.36        28.75 o                         
   2  14   7        203.31        230.77        18.92 o                         
   3  14   7        121.36         70.64        22.34 o                         
   4  14   7        687.53        615.73        30.49 o                         
   5  14   7         47.24         39.15        38.31 o                         
   6  14   7        328.09        310.87        19.90 o                         
   7  14   7        156.85        128.60        28.13 o                         
   8  14   7          8.29         31.20        18.30 o                         
   9  14   7        418.51        379.71        42.08 o                         
 -10  15   7        484.89        500.85        46.15 o                         
  -9  15   7        247.25        241.61        25.75 o                         
  -8  15   7        537.16        517.89        26.24 o                         
  -7  15   7         70.79         91.14        19.76 o                         
  -6  15   7         10.15         23.63        29.71 o                         
  -5  15   7         10.64         14.97        32.32 o                         
  -4  15   7        441.81        591.71        37.54 o                         
  -3  15   7          1.23        -18.62        26.22 o                         
  -2  15   7       1029.10        946.81        40.00 o                         
  -1  15   7       1825.93       1640.47        44.69 o                         
   0  15   7       1724.29       1665.71        50.06 o                         
   1  15   7        771.48        817.90        35.38 o                         
   2  15   7        295.56        287.27        28.35 o                         
   3  15   7        538.34        510.84        25.24 o                         
   4  15   7        418.91        472.75        22.68 o                         
   5  15   7        156.07        167.92        24.70 o                         
   6  15   7          1.02        -15.72        28.51 o                         
   7  15   7          9.41        -46.77        34.04 o                         
   8  15   7        410.15        392.26        32.47 o                         
   9  15   7        333.66        300.66        38.26 o                         
 -10  16   7          0.45         35.62        76.26 o                         
  -9  16   7         19.67         30.58        30.50 o                         
  -8  16   7        183.99        216.49        48.34 o                         
  -7  16   7        654.06        720.53        37.61 o                         
  -6  16   7        533.74        638.99        77.38 o                         
  -5  16   7        401.15        411.92        62.91 o                         
  -4  16   7       1729.83       1434.65        53.47 o                         
  -3  16   7       2812.77       3051.23        66.83 o                         
  -2  16   7       1837.01       1527.29        71.29 o                         
  -1  16   7         43.78         69.79        28.34 o                         
   0  16   7        146.26        181.73        37.05 o                         
   1  16   7        702.67        793.77        35.76 o                         
   2  16   7       1949.08       2184.27        46.25 o                         
   3  16   7       3697.81       3588.95        62.29 o                         
   4  16   7        517.49        477.93        38.64 o                         
   5  16   7         22.69         10.16        45.50 o                         
   6  16   7       1360.37       1590.30        62.13 o                         
   7  16   7       1162.47       1144.08        49.82 o                         
   8  16   7         89.39         69.87        30.00 o                         
  -9  17   7        222.77        257.81        53.49 o                         
  -8  17   7         23.51         36.49        46.95 o                         
  -7  17   7         20.08         -3.06        25.92 o                         
  -6  17   7        120.53        118.75        42.50 o                         
  -5  17   7          4.86          3.49        41.11 o                         
  -4  17   7         19.27         28.28        19.69 o                         
  -3  17   7          7.53          8.58        51.21 o                         
  -2  17   7        722.40        771.99        42.46 o                         
  -1  17   7       1889.74       1945.50        80.46 o                         
   0  17   7       1349.07       1231.52        44.99 o                         
   1  17   7       1123.98       1255.16        59.42 o                         
   2  17   7          4.17        -33.70        30.59 o                         
   3  17   7        165.94        223.54        26.79 o                         
   4  17   7          8.46         47.11        29.76 o                         
   5  17   7        387.25        449.98        39.73 o                         
   6  17   7        153.62         69.79        67.07 o                         
   7  17   7         86.42         55.58        25.25 o                         
   8  17   7          6.78        -31.95        36.02 o                         
  -9  18   7         25.02         61.19        54.67 o                         
  -8  18   7         35.05         57.29        28.77 o                         
  -7  18   7       1026.22        979.36        38.98 o                         
  -6  18   7         11.88         24.31        35.73 o                         
  -5  18   7          8.69          7.78        18.74 o                         
  -4  18   7         46.44         30.00        55.08 o                         
  -3  18   7       2885.10       2746.36        71.15 o                         
  -2  18   7        123.96         79.10        28.10 o                         
  -1  18   7       1514.24       1432.43        79.95 o                         
   0  18   7          1.34         16.06        16.30 o                         
   1  18   7       3337.49       3154.65        74.36 o                         
   2  18   7         29.09         64.94        39.09 o                         
   3  18   7       3286.00       3198.70        83.66 o                         
   4  18   7        453.76        334.56        44.87 o                         
   5  18   7        127.95        134.80        32.86 o                         
   6  18   7          1.50          3.87        60.23 o                         
   7  18   7        612.74        611.39        54.94 o                         
   8  18   7         50.34         58.07        42.84 o                         
  -8  19   7        219.82        264.16        34.89 o                         
  -7  19   7        108.12         86.97        63.96 o                         
  -6  19   7        107.26        110.47        48.45 o                         
  -5  19   7       2342.02       2125.18        67.22 o                         
  -4  19   7        338.56        352.92        39.53 o                         
  -3  19   7          1.37        -48.64        48.07 o                         
  -2  19   7         39.15         55.07        32.61 o                         
  -1  19   7       3663.43       4016.08        89.55 o                         
   0  19   7         34.65         49.83        21.79 o                         
   1  19   7       3344.19       3340.95        84.11 o                         
   2  19   7        109.92        128.49        19.74 o                         
   3  19   7        401.46        373.18        37.32 o                         
   4  19   7        251.04        365.32        44.54 o                         
   5  19   7       2008.01       2142.30       100.28 o                         
   6  19   7         11.36          4.83        28.83 o                         
   7  19   7         58.71         -1.60        40.37 o                         
  -8  20   7         59.04         97.87        56.26 o                         
  -7  20   7         26.51         51.26        45.34 o                         
  -6  20   7         95.03         95.61        74.96 o                         
  -5  20   7         18.55         23.25        61.81 o                         
  -4  20   7         60.41         90.03        78.79 o                         
  -3  20   7        339.88        441.32        49.62 o                         
  -2  20   7        706.67        677.92        66.51 o                         
  -1  20   7        274.95        321.20        36.57 o                         
   0  20   7         90.81        105.39        23.79 o                         
   1  20   7       1328.27       1319.84        90.12 o                         
   2  20   7         26.39         51.33        43.13 o                         
   3  20   7        298.59        352.70        54.82 o                         
   4  20   7        391.89        443.15        56.65 o                         
   5  20   7          8.42         17.38        32.45 o                         
   6  20   7          7.64        103.47        55.33 o                         
  -7  21   7         11.92         19.44        82.40 o                         
  -6  21   7          1.30         -2.45        45.86 o                         
  -5  21   7       1150.24       1041.33        56.77 o                         
  -4  21   7        642.59        569.32        67.52 o                         
  -3  21   7          9.39        203.71       103.73 o                         
  -2  21   7         16.36         -9.47        87.08 o                         
  -1  21   7        233.59        324.53        61.78 o                         
   0  21   7         88.92        144.14        49.60 o                         
   1  21   7        823.86        804.46        75.30 o                         
   2  21   7          3.97        -14.14        67.87 o                         
   3  21   7          1.28         21.06        38.84 o                         
   4  21   7       1049.34        886.51        61.76 o                         
   5  21   7        396.19        417.89        97.42 o                         
   6  21   7         27.40         83.92        48.73 o                         
  -6  22   7         87.12         79.94        44.65 o                         
  -5  22   7         65.72         34.81        43.36 o                         
  -4  22   7         33.96         44.21        41.18 o                         
  -3  22   7        192.28        218.34        90.51 o                         
  -2  22   7        155.32        297.20       119.56 o                         
  -1  22   7         22.43         11.16        26.88 o                         
   0  22   7         19.81         31.52        33.15 o                         
   1  22   7        919.36        786.14        50.57 o                         
   2  22   7         10.86         18.07        40.85 o                         
   3  22   7          8.48        -43.19        65.99 o                         
   4  22   7          0.06          6.81        47.48 o                         
   5  22   7         29.82         24.59        43.24 o                         
  -5  23   7        233.49        233.33        55.00 o                         
  -4  23   7        412.69        369.49       105.00 o                         
  -3  23   7          7.92        -39.24        46.99 o                         
  -2  23   7        237.30        259.15       111.19 o                         
  -1  23   7        144.34        148.35        73.16 o                         
   0  23   7        193.33        187.93       138.14 o                         
   1  23   7          5.60          0.18        90.43 o                         
   2  23   7         14.47         62.94        74.55 o                         
   3  23   7         66.87         33.61        39.06 o                         
   4  23   7          8.74        -30.72        95.16 o                         
  -4  24   7          7.28         -0.42        40.96 o                         
  -3  24   7          1.31         45.36        47.54 o                         
  -2  24   7          8.24         42.55        99.85 o                         
  -1  24   7         24.54         29.14        58.71 o                         
   0  24   7         80.27         58.54        49.18 o                         
   1  24   7        225.12        271.76        35.99 o                         
   2  24   7         13.80         37.25        45.43 o                         
   3  24   7        191.47        201.97        82.27 o                         
  -2  25   7          3.70        -46.57        51.88 o                         
  -1  25   7         13.80         44.70        69.45 o                         
   0  25   7        295.40        278.56        92.82 o                         
   1  25   7          6.39        -14.91        45.77 o                         
 -12   0   8        460.86        471.14        44.74 o                         
 -10   0   8        337.90        359.33        64.00 o                         
  -8   0   8        985.64        982.84        37.46 o                         
  -6   0   8        159.07        120.21        14.79 o                         
  -4   0   8      16292.16      18936.74       253.36 o                         
  -2   0   8       2332.99       2711.77        51.86 o                         
   0   0   8       3013.78       2450.02        46.46 o                         
   2   0   8        257.65        333.95        30.50 o                         
   4   0   8        473.73        482.24        24.71 o                         
   6   0   8        478.75        574.52        37.79 o                         
   8   0   8       1326.94       1193.30        56.52 o                         
  10   0   8         34.81         12.34        27.66 o                         
 -12   1   8         98.22        107.13        30.71 o                         
 -11   1   8         10.66          6.87        55.74 o                         
 -10   1   8          0.46          1.58        20.05 o                         
  -9   1   8         51.90         58.93        26.31 o                         
  -8   1   8        783.21        801.85        30.28 o                         
  -7   1   8         19.61         32.99        10.95 o                         
  -6   1   8        245.06        276.66        25.08 o                         
  -5   1   8       3720.56       3730.50        50.81 o                         
  -4   1   8         90.89         31.87        10.94 o                         
  -3   1   8       3787.83       4019.47        50.03 o                         
  -2   1   8        361.39        412.38        17.19 o                         
  -1   1   8        742.76        604.08        15.16 o                         
   0   1   8       1654.43       1979.28        28.46 o                         
   1   1   8          0.71          4.94         5.25 o                         
   2   1   8         14.44         37.24         6.98 o                         
   3   1   8       1374.95       1267.74        20.81 o                         
   4   1   8       2858.29       2835.71        42.35 o                         
   5   1   8         66.19         87.65         9.13 o                         
   6   1   8        471.42        472.24        23.76 o                         
   7   1   8         65.30         62.11         9.13 o                         
   8   1   8         42.15         51.67        14.03 o                         
   9   1   8         37.73         55.12        19.06 o                         
  10   1   8        945.01        941.38        33.60 o                         
  11   1   8         10.72         -3.40        23.91 o                         
 -12   2   8        288.25        284.29        83.02 o                         
 -11   2   8         67.19         99.28        46.74 o                         
 -10   2   8       1373.51       1352.81        34.70 o                         
  -9   2   8        360.42        337.93        25.71 o                         
  -8   2   8       3045.68       2809.91        47.02 o                         
  -7   2   8        165.36        234.77        15.56 o                         
  -6   2   8       2939.64       2844.24        41.68 o                         
  -5   2   8       1719.20       1557.53        32.17 o                         
  -4   2   8       9537.76       9647.21       100.44 o                         
  -3   2   8       5862.90       5915.69        67.82 o                         
  -2   2   8       4962.82       4733.90        55.54 o                         
  -1   2   8       2932.60       2936.16        38.37 o                         
   0   2   8       5231.26       5891.84        64.09 o                         
   1   2   8        169.36        167.59        10.57 o                         
   2   2   8        336.90        286.57        16.79 o                         
   3   2   8       1447.68       1257.12        21.41 o                         
   4   2   8       5743.91       5761.27        66.11 o                         
   5   2   8         44.66         45.92         8.58 o                         
   6   2   8        219.26        225.74        15.31 o                         
   7   2   8        126.99        166.67        18.06 o                         
   8   2   8       3005.24       2995.48        53.10 o                         
   9   2   8         20.72          9.48        14.30 o                         
  10   2   8         43.85         46.69        13.38 o                         
  11   2   8         60.52         62.67        40.05 o                         
 -12   3   8        136.95        150.68        74.32 o                         
 -11   3   8         21.65          1.42        59.01 o                         
 -10   3   8         83.29         97.44        31.12 o                         
  -9   3   8        538.77        604.74        44.84 o                         
  -8   3   8       3465.33       3531.40        57.22 o                         
  -7   3   8        703.61        715.91        28.89 o                         
  -6   3   8         84.13         57.10         9.65 o                         
  -5   3   8        300.05        284.26        19.56 o                         
  -4   3   8        198.25        169.29        10.37 o                         
  -3   3   8       7140.36       7147.62        78.07 o                         
  -2   3   8        953.94        774.16        17.40 o                         
  -1   3   8        343.42        462.90        17.95 o                         
   0   3   8        253.43        320.16        14.67 o                         
   1   3   8         17.53         68.19         8.90 o                         
   2   3   8       8341.07       8450.48        85.22 o                         
   3   3   8         46.53         59.32        11.81 o                         
   4   3   8         11.54         17.47         5.41 o                         
   5   3   8         42.02         68.15         9.51 o                         
   6   3   8        360.41        405.41        22.81 o                         
   7   3   8        253.36        359.61        31.24 o                         
   8   3   8         92.44         78.11        15.76 o                         
   9   3   8         93.39         85.96        12.78 o                         
  10   3   8        158.63        177.95        19.00 o                         
  11   3   8          0.49         32.01        32.47 o                         
 -12   4   8         11.32        -22.08        45.16 o                         
 -11   4   8          1.34         -9.01        33.00 o                         
 -10   4   8       1124.55       1097.23        44.30 o                         
  -9   4   8        190.35        248.87        28.42 o                         
  -8   4   8       4525.96       3973.96        75.23 o                         
  -7   4   8       1896.83       1720.22        43.11 o                         
  -6   4   8        101.53        125.17        18.55 o                         
  -5   4   8       1047.93       1042.27        24.17 o                         
  -4   4   8       4730.02       4096.23        52.63 o                         
  -3   4   8       6020.70       6460.24        72.46 o                         
  -2   4   8      11483.03      11337.27       113.78 o                         
  -1   4   8      10068.47      10253.07       103.59 o                         
   0   4   8       8978.34       8069.26        84.02 o                         
   1   4   8       1908.43       2334.33        32.09 o                         
   2   4   8        106.37        197.06        15.38 o                         
   3   4   8       6985.53       6813.42        80.45 o                         
   4   4   8       1002.83       1258.10        24.77 o                         
   5   4   8        169.25        174.18        22.74 o                         
   6   4   8        496.93        645.45        24.30 o                         
   7   4   8        413.79        537.66        18.88 o                         
   8   4   8       3232.06       3375.09        75.74 o                         
   9   4   8         26.41         21.66        20.02 o                         
  10   4   8          9.12         22.23        16.84 o                         
  11   4   8          0.20         25.28        14.39 o                         
 -12   5   8        560.34        649.47       127.21 o                         
 -11   5   8          0.99         11.37        22.02 o                         
 -10   5   8          9.82         23.42        49.10 o                         
  -9   5   8         37.50         26.23        24.52 o                         
  -8   5   8       2127.14       2183.22        46.01 o                         
  -7   5   8        295.82        262.76        21.25 o                         
  -6   5   8         14.15         13.74        11.19 o                         
  -5   5   8          3.68         42.83         8.10 o                         
  -4   5   8       6464.92       6056.47        70.23 o                         
  -3   5   8      11884.03      11622.23       128.87 o                         
  -2   5   8       9141.15       9284.27        96.93 o                         
  -1   5   8       1421.75       1505.07        25.67 o                         
   0   5   8       7111.49       7418.25        79.30 o                         
   1   5   8       3994.89       3315.94        42.19 o                         
   2   5   8      25586.67      25645.47       229.94 o                         
   3   5   8      19823.18      20592.71       210.78 o                         
   4   5   8       1468.42       1456.64        36.02 o                         
   5   5   8          5.64         24.15        12.54 o                         
   6   5   8        616.97        648.92        26.21 o                         
   7   5   8       3413.05       3178.53        52.49 o                         
   8   5   8        248.34        251.99        20.25 o                         
   9   5   8         40.82         49.44        15.43 o                         
  10   5   8         30.78         75.51        21.81 o                         
  11   5   8         98.35         77.61        31.60 o                         
 -12   6   8          3.34        145.58       208.91 o                         
 -11   6   8        105.95         85.95        22.80 o                         
 -10   6   8        321.41        263.90        43.02 o                         
  -9   6   8        474.95        576.64        40.21 o                         
  -8   6   8        225.40        301.18        20.02 o                         
  -7   6   8       4848.77       4782.30        71.79 o                         
  -6   6   8       1109.67        849.56        25.36 o                         
  -5   6   8        987.25        854.68        21.31 o                         
  -4   6   8        963.25       1126.26        25.07 o                         
  -3   6   8        147.89        184.08        13.59 o                         
  -2   6   8        807.43        867.24        19.54 o                         
  -1   6   8      14063.88      13853.63       141.23 o                         
   0   6   8       4071.70       4213.90        51.46 o                         
   1   6   8      13924.64      12728.67       135.34 o                         
   2   6   8       1269.22       1571.18        25.05 o                         
   3   6   8       4726.61       5504.00        71.10 o                         
   4   6   8       7586.14       6980.65        86.94 o                         
   5   6   8         16.31         18.64         9.93 o                         
   6   6   8       1576.89       1663.83        31.91 o                         
   7   6   8        375.54        455.02        23.53 o                         
   8   6   8        145.70        141.91        20.58 o                         
   9   6   8        598.01        619.95        31.79 o                         
  10   6   8         75.20        107.08        31.97 o                         
  11   6   8          2.44        -20.84        17.57 o                         
 -12   7   8         59.04          6.67        52.77 o                         
 -11   7   8        197.05        146.77        56.60 o                         
 -10   7   8         51.57         35.66        18.99 o                         
  -9   7   8        323.88        320.84        24.73 o                         
  -8   7   8          5.71         29.62        22.54 o                         
  -7   7   8       2772.51       2827.34        48.21 o                         
  -6   7   8        395.34        309.25        25.81 o                         
  -5   7   8          0.26          8.44        13.05 o                         
  -4   7   8        816.55        773.31        25.61 o                         
  -3   7   8      22649.57      21288.68       209.43 o                         
  -2   7   8        603.14        623.86        17.79 o                         
  -1   7   8          4.63         -0.03         8.84 o                         
   0   7   8        661.51        692.69        19.87 o                         
   1   7   8         24.98         24.19         6.54 o                         
   2   7   8        101.36         96.88        10.23 o                         
   3   7   8       2321.34       2184.04        37.08 o                         
   4   7   8       1244.36       1251.19        27.39 o                         
   5   7   8         19.82         22.66         8.84 o                         
   6   7   8        821.31        813.38        25.94 o                         
   7   7   8       4262.13       4219.28        68.67 o                         
   8   7   8         35.71         27.06        20.18 o                         
   9   7   8         95.91         70.72        18.59 o                         
  10   7   8         54.85         25.74        18.57 o                         
 -12   8   8        112.65         69.61        44.96 o                         
 -11   8   8         65.63         90.17        54.54 o                         
 -10   8   8         44.26          0.80        24.52 o                         
  -9   8   8        187.51        187.37        46.35 o                         
  -8   8   8        829.18        880.41        31.34 o                         
  -7   8   8       1459.87       1221.60        40.05 o                         
  -6   8   8         69.87         93.17        16.46 o                         
  -5   8   8       2980.99       2709.67        47.80 o                         
  -4   8   8        406.19        479.62        19.57 o                         
  -3   8   8        313.61        340.62        16.73 o                         
  -2   8   8        931.78       1019.88        28.27 o                         
  -1   8   8       8597.75       8404.78        96.28 o                         
   0   8   8       7354.55       8573.39       101.34 o                         
   1   8   8       1088.66       1236.63        26.09 o                         
   2   8   8         13.64         -7.26         5.84 o                         
   3   8   8       9431.64       8871.37       101.46 o                         
   4   8   8       2928.00       2714.68        55.17 o                         
   5   8   8       1939.50       1823.06        30.43 o                         
   6   8   8        766.75        687.78        21.48 o                         
   7   8   8         15.82         32.82        27.74 o                         
   8   8   8        335.17        335.63        26.21 o                         
   9   8   8       1070.18       1106.78        38.06 o                         
  10   8   8        122.56         93.59        38.43 o                         
 -11   9   8        147.44        113.79        61.10 o                         
 -10   9   8        387.94        358.31        54.05 o                         
  -9   9   8        156.77        142.46        43.71 o                         
  -8   9   8         86.81        101.20        26.29 o                         
  -7   9   8        286.48        321.58        38.98 o                         
  -6   9   8         41.97        150.92        14.52 o                         
  -5   9   8         40.68         48.13        16.73 o                         
  -4   9   8        338.33        546.07        21.64 o                         
  -3   9   8       4582.19       4878.23        69.08 o                         
  -2   9   8          0.61         12.86         9.58 o                         
  -1   9   8       2215.56       2216.45        37.07 o                         
   0   9   8         16.15         17.69        10.53 o                         
   1   9   8         50.52         54.38         9.09 o                         
   2   9   8       2362.68       2232.66        34.46 o                         
   3   9   8        275.78        302.55        11.87 o                         
   4   9   8       1097.36       1165.48        28.14 o                         
   5   9   8       1293.75       1179.29        30.64 o                         
   6   9   8       1053.36       1052.24        35.84 o                         
   7   9   8        565.12        614.08        35.01 o                         
   8   9   8         13.93          0.57        13.31 o                         
   9   9   8         73.00         83.49        17.80 o                         
  10   9   8          5.73        -12.29        50.23 o                         
 -11  10   8        103.40         63.20        45.06 o                         
 -10  10   8        454.07        438.61        49.74 o                         
  -9  10   8        502.60        467.96        60.93 o                         
  -8  10   8        406.74        489.21        40.72 o                         
  -7  10   8          1.27         40.11        22.10 o                         
  -6  10   8       1467.45       1417.63        56.89 o                         
  -5  10   8        748.13        823.17        28.32 o                         
  -4  10   8       4684.61       4441.58        68.68 o                         
  -3  10   8        276.20        212.36        21.20 o                         
  -2  10   8        236.03        232.62        20.86 o                         
  -1  10   8         13.27         14.32        14.16 o                         
   0  10   8         35.89         -0.24        11.59 o                         
   1  10   8          7.47          9.18         6.64 o                         
   2  10   8        115.88        183.70        17.57 o                         
   3  10   8       4667.59       4459.14        56.47 o                         
   4  10   8        426.48        399.41        24.62 o                         
   5  10   8         18.51         29.12         9.07 o                         
   6  10   8         70.92         69.64        29.24 o                         
   7  10   8        337.26        364.32        34.64 o                         
   8  10   8        603.87        688.55        31.82 o                         
   9  10   8        267.22        233.02        22.59 o                         
  10  10   8         22.88          8.77        30.17 o                         
 -11  11   8         13.82         75.10        54.12 o                         
 -10  11   8        142.88        143.15        55.49 o                         
  -9  11   8        390.39        456.11        70.25 o                         
  -8  11   8        304.37        348.99        29.69 o                         
  -7  11   8        216.93        191.61        27.47 o                         
  -6  11   8        350.22        479.13        33.49 o                         
  -5  11   8         73.84         45.16        15.26 o                         
  -4  11   8        941.41        873.66        28.03 o                         
  -3  11   8        432.47        429.79        21.51 o                         
  -2  11   8        440.30        475.54        19.85 o                         
  -1  11   8         15.02         17.51        10.37 o                         
   0  11   8         34.42         31.63         9.69 o                         
   1  11   8       2017.40       2189.96        37.59 o                         
   2  11   8       1040.18       1233.53        28.37 o                         
   3  11   8        511.97        499.07        23.61 o                         
   4  11   8        543.98        478.37        34.69 o                         
   5  11   8       9365.82       9639.76       143.63 o                         
   6  11   8         85.53         44.01        10.05 o                         
   7  11   8         53.68         27.88        15.47 o                         
   8  11   8        145.01        109.53        18.74 o                         
   9  11   8        289.99        319.27        25.18 o                         
  10  11   8         95.03        142.19        30.80 o                         
 -11  12   8         20.29        188.75        68.44 o                         
 -10  12   8          0.50         35.79        53.68 o                         
  -9  12   8        265.91        231.60        31.05 o                         
  -8  12   8         22.64         11.05        12.45 o                         
  -7  12   8        173.54        215.58        41.99 o                         
  -6  12   8          0.48         16.13        30.81 o                         
  -5  12   8       3034.03       3047.16        59.38 o                         
  -4  12   8        649.38        697.48        28.54 o                         
  -3  12   8        730.31        717.17        25.01 o                         
  -2  12   8        279.49        213.70        17.64 o                         
  -1  12   8        785.08        836.48        27.02 o                         
   0  12   8       1528.62       1518.69        31.56 o                         
   1  12   8          5.61         13.86        18.57 o                         
   2  12   8        241.27        197.47        15.63 o                         
   3  12   8         35.98         27.37        20.18 o                         
   4  12   8       3002.11       2929.94        56.47 o                         
   5  12   8         80.97        104.00        22.65 o                         
   6  12   8        171.97        149.05        20.56 o                         
   7  12   8        506.02        469.97        28.65 o                         
   8  12   8         39.56         35.71        20.20 o                         
   9  12   8        299.61        232.02        23.65 o                         
 -10  13   8         90.51         -2.96        58.67 o                         
  -9  13   8        250.42        242.81        23.10 o                         
  -8  13   8        212.70        231.24        20.31 o                         
  -7  13   8        873.70       1007.79        49.20 o                         
  -6  13   8         98.17        100.08        16.84 o                         
  -5  13   8         68.57         34.14        37.85 o                         
  -4  13   8        548.42        623.71        44.42 o                         
  -3  13   8         21.17         21.58        11.20 o                         
  -2  13   8        529.56        710.86        34.58 o                         
  -1  13   8         90.07        231.16        17.83 o                         
   0  13   8        108.95        118.14        29.86 o                         
   1  13   8       2150.30       2362.47        42.83 o                         
   2  13   8        479.25        485.75        20.95 o                         
   3  13   8        686.20        696.40        35.69 o                         
   4  13   8        141.93        174.27        21.68 o                         
   5  13   8       3002.08       3153.49        74.62 o                         
   6  13   8       1129.49       1077.19        50.44 o                         
   7  13   8         48.69        -13.84        27.88 o                         
   8  13   8          6.40         15.10        19.86 o                         
   9  13   8        145.49        150.91        27.01 o                         
 -10  14   8         15.35         -2.66        81.32 o                         
  -9  14   8        141.88        159.82        22.13 o                         
  -8  14   8         15.62         -3.45        14.52 o                         
  -7  14   8         10.26         11.23        27.36 o                         
  -6  14   8         28.99         17.70        26.01 o                         
  -5  14   8       1876.90       1694.00        72.60 o                         
  -4  14   8        861.65        752.17        39.02 o                         
  -3  14   8        875.38        856.50        72.51 o                         
  -2  14   8       3555.54       3695.89        68.81 o                         
  -1  14   8        788.52        632.93        28.69 o                         
   0  14   8       1418.58       1410.19        47.26 o                         
   1  14   8        341.11        312.28        30.33 o                         
   2  14   8          1.98          0.62        10.86 o                         
   3  14   8        337.02        395.47        19.39 o                         
   4  14   8        778.58        783.95        34.86 o                         
   5  14   8        407.71        412.35        24.30 o                         
   6  14   8        119.40         71.89        18.06 o                         
   7  14   8       1012.57        968.05        46.59 o                         
   8  14   8        294.98        344.88        27.28 o                         
   9  14   8        386.07        434.95        45.74 o                         
 -10  15   8        151.12        156.69        46.25 o                         
  -9  15   8        474.81        460.34        91.44 o                         
  -8  15   8        134.36        147.58        46.89 o                         
  -7  15   8        698.51        610.63        71.13 o                         
  -6  15   8        120.29        183.86        29.04 o                         
  -5  15   8        562.80        615.42        38.42 o                         
  -4  15   8        189.29        244.99        35.95 o                         
  -3  15   8       1349.78       1283.08        41.01 o                         
  -2  15   8        307.56        234.74        37.56 o                         
  -1  15   8        782.07        869.91        54.53 o                         
   0  15   8         14.67         14.91        15.14 o                         
   1  15   8         67.48         61.12        15.62 o                         
   2  15   8        860.32        881.93        31.05 o                         
   3  15   8        327.12        317.67        18.77 o                         
   4  15   8        172.17        209.06        22.29 o                         
   5  15   8        592.29        638.71        44.67 o                         
   6  15   8        128.40        196.11        33.99 o                         
   7  15   8        329.60        340.86        37.97 o                         
   8  15   8         63.96         70.18        43.92 o                         
   9  15   8         66.16         77.12        38.70 o                         
  -9  16   8         11.85         21.24        19.95 o                         
  -8  16   8         59.05         81.90        39.82 o                         
  -7  16   8          0.27         10.25        37.01 o                         
  -6  16   8        562.47        564.42        50.65 o                         
  -5  16   8         32.94         54.96        39.09 o                         
  -4  16   8         65.21         81.55        35.41 o                         
  -3  16   8        541.94        581.40        42.28 o                         
  -2  16   8       2990.26       2701.51        59.86 o                         
  -1  16   8         21.61          9.25        24.85 o                         
   0  16   8       1299.02       1152.78        36.26 o                         
   1  16   8        289.50        407.50        30.98 o                         
   2  16   8        249.84        205.60        20.59 o                         
   3  16   8         97.47         72.56        23.81 o                         
   4  16   8       1108.19       1037.21        46.69 o                         
   5  16   8        676.53        663.28        37.80 o                         
   6  16   8          1.69         23.61        38.14 o                         
   7  16   8         35.96          9.69        27.75 o                         
   8  16   8        289.69        328.03        39.48 o                         
  -9  17   8         49.85         15.34        36.86 o                         
  -8  17   8        852.69        844.73        65.13 o                         
  -7  17   8        291.00        303.21        46.05 o                         
  -6  17   8        121.07        123.77        37.76 o                         
  -5  17   8        148.32        131.80        62.40 o                         
  -4  17   8       1516.49       1565.26       100.92 o                         
  -3  17   8         74.28         59.65        19.09 o                         
  -2  17   8       2653.20       2843.93        78.17 o                         
  -1  17   8          0.46          2.99        40.82 o                         
   0  17   8        462.87        384.48        25.72 o                         
   1  17   8        159.07        152.07        28.02 o                         
   2  17   8       5167.82       4721.45        75.57 o                         
   3  17   8         30.50         39.14        12.94 o                         
   4  17   8        180.57        219.32        24.48 o                         
   5  17   8         33.35         28.99        43.20 o                         
   6  17   8        886.89        805.20        50.90 o                         
   7  17   8          3.97         23.41        29.63 o                         
   8  17   8        261.80        247.27        82.67 o                         
  -8  18   8          6.01         17.38        62.45 o                         
  -7  18   8         44.85        106.62        32.97 o                         
  -6  18   8       1374.63       1398.71        76.59 o                         
  -5  18   8        174.00        236.31        56.45 o                         
  -4  18   8         21.66         -6.96        53.79 o                         
  -3  18   8         38.28         40.72        24.57 o                         
  -2  18   8        878.73        966.10        43.53 o                         
  -1  18   8        572.33        510.83        53.43 o                         
   0  18   8       1841.27       2244.63        58.54 o                         
   1  18   8        198.88        270.61        34.26 o                         
   2  18   8        155.58        150.34        24.55 o                         
   3  18   8        243.18        172.47        35.94 o                         
   4  18   8       1239.34       1179.53        37.76 o                         
   5  18   8        798.52        913.05        99.76 o                         
   6  18   8        510.40        597.97        61.78 o                         
   7  18   8          8.06         56.83        38.30 o                         
  -8  19   8        162.19        204.24        60.46 o                         
  -7  19   8          3.90         -1.32        46.09 o                         
  -6  19   8        248.50        247.05        43.12 o                         
  -5  19   8        902.73        992.85       138.14 o                         
  -4  19   8       1116.91       1129.76       151.03 o                         
  -3  19   8        736.83        796.83        85.94 o                         
  -2  19   8       1887.73       1722.70        54.01 o                         
  -1  19   8         81.16         60.49        48.49 o                         
   0  19   8        777.56        733.64        77.63 o                         
   1  19   8        148.29        131.84        32.47 o                         
   2  19   8       1355.89       1282.13        67.45 o                         
   3  19   8          6.58        -30.08        21.90 o                         
   4  19   8        433.33        558.65        67.43 o                         
   5  19   8         68.94         18.62        42.64 o                         
   6  19   8        240.43        216.89        32.24 o                         
   7  19   8        188.15        223.91        75.46 o                         
  -7  20   8         12.01         15.95        53.09 o                         
  -6  20   8        330.97        422.19        71.50 o                         
  -5  20   8         86.25         89.85        38.29 o                         
  -4  20   8        202.09        264.16        47.18 o                         
  -3  20   8        177.43        159.25        30.12 o                         
  -2  20   8        462.67        398.48        57.05 o                         
  -1  20   8        175.74        171.87        35.38 o                         
   0  20   8       2290.01       2148.20        68.49 o                         
   1  20   8        270.27        307.71        56.28 o                         
   2  20   8          3.02         -0.48        55.89 o                         
   3  20   8        239.37        189.60        52.92 o                         
   4  20   8       1122.32       1291.25        98.76 o                         
   5  20   8         10.82         -0.74        31.98 o                         
   6  20   8          6.30          3.08        57.39 o                         
  -7  21   8        172.90        178.44        57.34 o                         
  -6  21   8        266.17        288.55        37.01 o                         
  -5  21   8        282.07        201.53        53.91 o                         
  -4  21   8        538.90        573.08        61.05 o                         
  -3  21   8         22.13         40.83        33.66 o                         
  -2  21   8        561.80        479.16        62.39 o                         
  -1  21   8          2.67         -3.87        60.54 o                         
   0  21   8        566.25        523.50        68.11 o                         
   1  21   8        282.25        372.24        75.27 o                         
   2  21   8        370.24        309.86       104.46 o                         
   3  21   8        166.53        114.40        36.51 o                         
   4  21   8         32.71         64.26        46.97 o                         
   5  21   8         61.26        109.28        36.31 o                         
  -6  22   8         38.67         14.22        66.29 o                         
  -5  22   8        202.75        153.80        57.90 o                         
  -4  22   8          5.51        -31.82        36.27 o                         
  -3  22   8        312.28        384.58        53.01 o                         
  -2  22   8        405.64        355.74        35.03 o                         
  -1  22   8          9.07         18.33        26.99 o                         
   0  22   8        216.58        346.33        44.71 o                         
   1  22   8        183.31        180.34        47.36 o                         
   2  22   8         94.77        132.83        72.10 o                         
   3  22   8        119.29        140.20        29.14 o                         
   4  22   8         30.81          4.83        31.24 o                         
   5  22   8         24.61        -39.94        63.92 o                         
  -5  23   8         74.68         61.89        63.95 o                         
  -4  23   8         49.77         21.62        40.03 o                         
  -3  23   8         32.27         72.46        68.15 o                         
  -2  23   8          4.50         14.30        46.33 o                         
  -1  23   8         49.21          5.22        44.38 o                         
   0  23   8        316.60        297.47        90.82 o                         
   1  23   8        236.40        327.62        68.89 o                         
   2  23   8         74.20         -4.97        70.40 o                         
   3  23   8          8.50        -34.61        83.45 o                         
   4  23   8         23.15        136.23       248.52 o                         
  -4  24   8          1.73          5.63        81.62 o                         
  -3  24   8         24.39         21.40        85.19 o                         
  -2  24   8        126.82        164.12        84.37 o                         
  -1  24   8         53.00         99.16        33.18 o                         
   0  24   8         62.69         18.28        45.62 o                         
   1  24   8         44.59         23.48        76.63 o                         
   2  24   8         86.17         85.30        42.37 o                         
  -1  25   8          3.34        -74.18        65.49 o                         
   0  25   8         27.82        -33.31        83.26 o                         
 -11   0   9         48.97         23.41        26.97 o                         
  -9   0   9       1810.84       1909.71        61.77 o                         
  -7   0   9        278.99        264.79        49.97 o                         
  -5   0   9       7957.11       8266.57       128.59 o                         
  -3   0   9       1870.31       1542.94        38.63 o                         
  -1   0   9       1027.68       1177.37        33.61 o                         
   1   0   9       8203.30       8181.62       129.69 o                         
   3   0   9      14972.65      14653.33       193.75 o                         
   5   0   9       2464.31       2414.77        48.94 o                         
   7   0   9        887.55        832.87        27.66 o                         
   9   0   9       2322.71       2246.74       160.98 o                         
  11   0   9        150.33        137.50        39.71 o                         
 -12   1   9          3.79        -12.14        54.63 o                         
 -11   1   9        285.63        313.95        69.66 o                         
 -10   1   9        102.65         90.33        42.15 o                         
  -9   1   9        989.49        954.07        30.48 o                         
  -8   1   9         94.06        108.38        27.22 o                         
  -7   1   9         36.85         39.76        16.43 o                         
  -6   1   9        759.73       1027.26        27.48 o                         
  -5   1   9       5797.52       5573.56        66.99 o                         
  -4   1   9       3153.99       3671.40        49.04 o                         
  -3   1   9       1064.79       1133.25        32.83 o                         
  -2   1   9       3326.02       3791.66        48.03 o                         
  -1   1   9       1745.90       1623.47        40.49 o                         
   0   1   9       2243.34       2559.38        35.12 o                         
   1   1   9        793.89        817.41        17.81 o                         
   2   1   9        332.15        335.65        19.97 o                         
   3   1   9       6330.31       6579.49        72.23 o                         
   4   1   9       1141.21       1199.26        30.39 o                         
   5   1   9       1147.07       1085.08        21.41 o                         
   6   1   9        130.81        112.94        11.53 o                         
   7   1   9       4160.45       4287.32        58.77 o                         
   8   1   9          9.11         -3.14         8.41 o                         
   9   1   9          2.42         20.05        14.14 o                         
  10   1   9        111.64         73.87        15.53 o                         
  11   1   9         18.48         42.35        23.02 o                         
 -12   2   9         59.08        136.14        84.29 o                         
 -11   2   9          1.11        -12.61        45.86 o                         
 -10   2   9         56.51         38.18        35.99 o                         
  -9   2   9        747.76        726.51        46.89 o                         
  -8   2   9          2.70          6.00        10.15 o                         
  -7   2   9          3.21         -4.84        14.71 o                         
  -6   2   9        121.35        115.30        14.38 o                         
  -5   2   9       1941.87       2109.49        36.23 o                         
  -4   2   9       3254.38       3416.90        46.51 o                         
  -3   2   9        255.98        291.24        15.81 o                         
  -2   2   9        354.67        364.56        14.42 o                         
  -1   2   9       1189.40       1229.42        23.91 o                         
   0   2   9       2270.11       1831.66        29.62 o                         
   1   2   9       2420.81       2571.79        36.37 o                         
   2   2   9        210.91        273.76        11.34 o                         
   3   2   9        808.42        824.08        18.05 o                         
   4   2   9       1414.88       1395.60        25.35 o                         
   5   2   9        563.66        573.72        15.48 o                         
   6   2   9        668.89        698.15        20.35 o                         
   7   2   9        312.45        286.11        13.99 o                         
   8   2   9        127.23        174.45        15.60 o                         
   9   2   9        921.12        841.94        30.40 o                         
  10   2   9         48.28         49.99        14.29 o                         
  11   2   9        264.99        302.02        30.00 o                         
 -12   3   9         13.39         18.86        41.06 o                         
 -11   3   9        165.70        151.12        47.34 o                         
 -10   3   9         40.36         41.27        37.28 o                         
  -9   3   9        794.16        722.62        29.97 o                         
  -8   3   9          0.44         28.71        12.89 o                         
  -7   3   9       1966.57       2092.28        40.17 o                         
  -6   3   9         42.72         46.01         9.88 o                         
  -5   3   9      10835.05      11085.82       116.84 o                         
  -4   3   9        140.62         87.51         9.10 o                         
  -3   3   9        607.31        434.08        16.54 o                         
  -2   3   9       3502.66       3195.45        42.99 o                         
  -1   3   9       2489.20       2380.27        36.26 o                         
   0   3   9         30.88         11.46         9.12 o                         
   1   3   9        247.81        246.05        17.49 o                         
   2   3   9       3397.80       3686.62        46.75 o                         
   3   3   9      14782.10      14372.56       146.55 o                         
   4   3   9        213.16        316.48        13.30 o                         
   5   3   9        841.29        801.60        22.50 o                         
   6   3   9        165.06        133.89        11.10 o                         
   7   3   9       3916.06       3832.12        68.44 o                         
   8   3   9         54.07         69.19        11.08 o                         
   9   3   9        102.83         94.35        13.24 o                         
  10   3   9        131.47        115.69        22.81 o                         
  11   3   9          1.22         -9.80        26.12 o                         
 -12   4   9         11.03        -22.42        60.58 o                         
 -11   4   9         20.21         -5.70        50.68 o                         
 -10   4   9        201.05        200.93        34.23 o                         
  -9   4   9       1183.22       1077.41        40.02 o                         
  -8   4   9          2.11         24.10        13.61 o                         
  -7   4   9        720.26        793.77        30.33 o                         
  -6   4   9       5739.68       5400.08        76.27 o                         
  -5   4   9        588.40        444.48        18.09 o                         
  -4   4   9        425.41        391.70        18.58 o                         
  -3   4   9       2741.03       2447.11        37.13 o                         
  -2   4   9        472.37        560.40        17.42 o                         
  -1   4   9        829.54        656.81        17.39 o                         
   0   4   9        327.76        389.52        14.37 o                         
   1   4   9       1915.39       1791.06        38.17 o                         
   2   4   9       3713.89       3346.88        44.24 o                         
   3   4   9        126.80        133.05        12.53 o                         
   4   4   9          5.60         -2.52        10.98 o                         
   5   4   9        957.17        968.08        43.20 o                         
   6   4   9        139.56        119.39        12.58 o                         
   7   4   9       2620.28       2792.67        52.10 o                         
   8   4   9         59.14         46.33        15.46 o                         
   9   4   9         79.45         45.05        17.03 o                         
  10   4   9         64.06         74.85        19.48 o                         
 -12   5   9         10.39        316.48       375.08 o                         
 -11   5   9          8.38         33.04        40.89 o                         
 -10   5   9        446.34        425.02        75.49 o                         
  -9   5   9        537.28        562.15        25.53 o                         
  -8   5   9        813.18        719.77        27.42 o                         
  -7   5   9        848.91        714.89        30.21 o                         
  -6   5   9         44.74         21.42        15.00 o                         
  -5   5   9       2799.10       2958.90        51.99 o                         
  -4   5   9       1958.78       2362.32        40.36 o                         
  -3   5   9       2244.13       2438.93        58.06 o                         
  -2   5   9       6935.61       6630.22        75.07 o                         
  -1   5   9        336.39        328.83        14.64 o                         
   0   5   9        522.37        473.76        18.97 o                         
   1   5   9        936.50       1091.05        27.90 o                         
   2   5   9       5672.41       5279.83        57.95 o                         
   3   5   9       2433.27       2170.56        36.57 o                         
   4   5   9       1011.42        804.84        24.92 o                         
   5   5   9         92.71         80.12        10.24 o                         
   6   5   9        166.50        275.32        15.30 o                         
   7   5   9        667.69        611.38        35.16 o                         
   8   5   9        957.74        908.82        33.21 o                         
   9   5   9         15.24         -7.58        31.14 o                         
  10   5   9         26.79         32.56        17.10 o                         
 -12   6   9         78.89         37.86        78.04 o                         
 -11   6   9          9.26        -16.21        72.67 o                         
 -10   6   9        223.87        154.47        44.69 o                         
  -9   6   9        175.22        182.71        22.27 o                         
  -8   6   9       1994.01       1851.00        56.91 o                         
  -7   6   9         65.42         43.18        10.46 o                         
  -6   6   9        762.29        552.54        23.04 o                         
  -5   6   9        248.76        416.05        21.27 o                         
  -4   6   9      12877.69      13093.20       161.74 o                         
  -3   6   9       1349.10       1304.16        30.42 o                         
  -2   6   9        472.22        409.09        16.83 o                         
  -1   6   9        539.68        503.01        20.39 o                         
   0   6   9        152.44        232.89        11.72 o                         
   1   6   9       7267.27       7501.42        92.87 o                         
   2   6   9      22649.90      23235.59       221.39 o                         
   3   6   9        428.30        501.98        18.14 o                         
   4   6   9       3043.73       3280.05        45.73 o                         
   5   6   9        278.87        308.55        23.58 o                         
   6   6   9       1599.36       1689.68        46.02 o                         
   7   6   9       1415.90       1278.30        40.21 o                         
   8   6   9         78.03         65.77        12.71 o                         
   9   6   9          0.66         19.77        36.60 o                         
  10   6   9         84.72         54.11        34.39 o                         
 -12   7   9         40.99         80.86        36.14 o                         
 -11   7   9          5.33         43.88        54.38 o                         
 -10   7   9       1015.09       1059.46        40.16 o                         
  -9   7   9        158.64        197.30        31.45 o                         
  -8   7   9        760.21        785.58        36.13 o                         
  -7   7   9        263.80        367.55        32.77 o                         
  -6   7   9       1143.99       1228.47        33.86 o                         
  -5   7   9        469.23        417.43        28.73 o                         
  -4   7   9         82.09         46.80        12.35 o                         
  -3   7   9       1339.91       1523.01        29.03 o                         
  -2   7   9       5216.03       5537.04        67.10 o                         
  -1   7   9       9325.18       8831.26        99.05 o                         
   0   7   9       4980.48       5200.76        68.14 o                         
   1   7   9         63.79         92.23        10.33 o                         
   2   7   9        363.35        377.03        25.02 o                         
   3   7   9        174.12        272.61        25.59 o                         
   4   7   9       1304.25       1253.90        26.51 o                         
   5   7   9        339.40        356.96        14.28 o                         
   6   7   9         13.72         17.75         9.32 o                         
   7   7   9          1.32         23.21        16.36 o                         
   8   7   9        315.74        282.87        22.39 o                         
   9   7   9          4.58         -4.14        13.81 o                         
  10   7   9          0.48         -5.72        18.70 o                         
 -11   8   9        170.96        187.30        70.61 o                         
 -10   8   9        149.52        178.15        53.60 o                         
  -9   8   9         97.64         70.64        30.14 o                         
  -8   8   9       1427.95       1500.91        38.94 o                         
  -7   8   9        739.62        689.69        53.24 o                         
  -6   8   9         79.54         15.45        12.24 o                         
  -5   8   9       3661.78       3131.63        57.94 o                         
  -4   8   9       5676.69       5624.37       131.36 o                         
  -3   8   9        427.65        429.41        22.13 o                         
  -2   8   9        191.37        229.03        18.01 o                         
  -1   8   9       4027.46       4184.36        56.76 o                         
   0   8   9        323.03        385.84        23.52 o                         
   1   8   9        690.41        596.19        22.78 o                         
   2   8   9       1870.56       1960.04        32.98 o                         
   3   8   9        207.00        292.98        15.28 o                         
   4   8   9       1123.20       1125.21        26.91 o                         
   5   8   9       1143.44       1040.27        26.99 o                         
   6   8   9       1129.02       1101.48        31.27 o                         
   7   8   9         64.68         31.07        13.47 o                         
   8   8   9         34.64         43.61        19.00 o                         
   9   8   9        378.40        471.24        27.22 o                         
  10   8   9         21.13         59.05        32.99 o                         
 -11   9   9        118.68        122.17        35.61 o                         
 -10   9   9       1346.16       1385.31        48.75 o                         
  -9   9   9        460.28        484.64        48.97 o                         
  -8   9   9          4.49         -2.05        40.34 o                         
  -7   9   9        329.53        483.64        39.70 o                         
  -6   9   9        403.37        399.90        33.63 o                         
  -5   9   9        730.34        671.04        27.69 o                         
  -4   9   9       3191.03       2841.68        53.71 o                         
  -3   9   9        481.62        393.55        18.80 o                         
  -2   9   9      10825.68      10738.93       121.34 o                         
  -1   9   9        945.73        982.64        27.03 o                         
   0   9   9      14081.87      13860.53       145.07 o                         
   1   9   9        291.88        345.55        20.91 o                         
   2   9   9       1307.25       1428.69        40.87 o                         
   3   9   9       2633.49       2992.07        41.67 o                         
   4   9   9        539.65        549.10        27.89 o                         
   5   9   9        491.31        448.96        20.70 o                         
   6   9   9        363.55        445.51        21.48 o                         
   7   9   9        394.13        397.75        41.83 o                         
   8   9   9       1077.02       1054.08        53.50 o                         
   9   9   9         39.12         41.58        21.52 o                         
  10   9   9         24.78        113.66       149.08 o                         
 -11  10   9         22.51         -7.64        55.56 o                         
 -10  10   9         33.24         35.66        51.20 o                         
  -9  10   9          4.90         26.46        33.54 o                         
  -8  10   9        356.16        375.87        34.73 o                         
  -7  10   9        771.84        717.79        29.84 o                         
  -6  10   9        383.54        583.97        26.83 o                         
  -5  10   9       4507.71       4089.99        81.63 o                         
  -4  10   9       3511.87       3281.45        56.39 o                         
  -3  10   9        964.95       1028.83        34.10 o                         
  -2  10   9        252.43        249.89        14.90 o                         
  -1  10   9       1259.87       1214.56        27.36 o                         
   0  10   9       1161.64       1274.96        27.89 o                         
   1  10   9        612.03        554.60        24.63 o                         
   2  10   9        129.19        179.86        14.16 o                         
   3  10   9        426.42        496.42        19.74 o                         
   4  10   9       2831.35       2840.71        46.74 o                         
   5  10   9        120.58        135.89        14.02 o                         
   6  10   9       2703.82       2626.62        56.41 o                         
   7  10   9         60.99         63.56        25.86 o                         
   8  10   9         40.79         39.57        18.23 o                         
   9  10   9         28.82          6.97        17.83 o                         
  10  10   9        362.14        386.35        56.73 o                         
 -11  11   9         32.67          6.88        83.52 o                         
 -10  11   9        239.75        218.72        79.15 o                         
  -9  11   9        572.75        504.31        60.31 o                         
  -8  11   9          9.11         25.46        40.21 o                         
  -7  11   9        105.77         56.81        28.45 o                         
  -6  11   9        428.45        402.55        36.14 o                         
  -5  11   9        545.51        538.89        26.67 o                         
  -4  11   9        606.76        682.74        33.68 o                         
  -3  11   9        370.06        402.10        23.02 o                         
  -2  11   9         19.60          2.76        13.73 o                         
  -1  11   9        346.07        384.08        29.83 o                         
   0  11   9        261.00        314.37        16.30 o                         
   1  11   9        585.21        508.17        20.08 o                         
   2  11   9       2056.84       1879.18        34.99 o                         
   3  11   9       1318.08       1320.52        26.23 o                         
   4  11   9        136.97        191.28        21.49 o                         
   5  11   9          2.94         31.05        21.14 o                         
   6  11   9       1727.51       1688.10        41.61 o                         
   7  11   9        580.54        538.14        49.77 o                         
   8  11   9        610.35        644.51        37.48 o                         
   9  11   9         62.69         63.02        19.96 o                         
 -11  12   9          3.17        -18.03        37.94 o                         
 -10  12   9         18.62          1.26        57.63 o                         
  -9  12   9        315.74        358.72        44.88 o                         
  -8  12   9        668.42        617.38        68.67 o                         
  -7  12   9         77.65        117.66        31.18 o                         
  -6  12   9        725.70        611.95        30.82 o                         
  -5  12   9        226.52        315.87        27.98 o                         
  -4  12   9        106.35         79.52        19.70 o                         
  -3  12   9       1950.88       1925.97        50.40 o                         
  -2  12   9         20.71         21.90        17.58 o                         
  -1  12   9       1898.82       2155.53        53.34 o                         
   0  12   9       1264.21       1137.10        31.56 o                         
   1  12   9       1307.72       1187.96        47.67 o                         
   2  12   9         39.24         28.56        12.66 o                         
   3  12   9       1111.36        992.42        31.81 o                         
   4  12   9       1344.73       1167.28        38.86 o                         
   5  12   9        571.57        492.99        24.53 o                         
   6  12   9        464.41        519.77        41.57 o                         
   7  12   9        119.67        139.25        20.59 o                         
   8  12   9        677.27        646.81        38.07 o                         
   9  12   9         75.45        115.02        25.10 o                         
 -10  13   9        454.03        449.26       101.96 o                         
  -9  13   9         68.90         29.21        57.21 o                         
  -8  13   9         21.08         32.89        30.80 o                         
  -7  13   9        167.29        204.66        28.31 o                         
  -6  13   9       1929.86       1923.70        74.14 o                         
  -5  13   9        130.30         93.18        23.27 o                         
  -4  13   9         57.53         63.46        21.67 o                         
  -3  13   9        785.93        705.37        33.18 o                         
  -2  13   9         95.74         63.54        14.17 o                         
  -1  13   9        887.60        919.12        28.91 o                         
   0  13   9        132.18        155.73        19.40 o                         
   1  13   9         33.27         78.92        16.50 o                         
   2  13   9        168.21        153.26        17.83 o                         
   3  13   9        293.40        355.01        22.13 o                         
   4  13   9       1513.37       1638.68        39.86 o                         
   5  13   9        207.15        164.38        17.60 o                         
   6  13   9        181.36        183.56        21.61 o                         
   7  13   9         72.08        119.91        22.85 o                         
   8  13   9        585.70        497.14        33.32 o                         
   9  13   9        267.96        201.20        47.60 o                         
 -10  14   9        154.51        168.08       108.62 o                         
  -9  14   9        107.69        136.94        47.77 o                         
  -8  14   9        334.90        341.61        41.84 o                         
  -7  14   9          0.87         27.67        32.90 o                         
  -6  14   9        247.00        177.75        52.34 o                         
  -5  14   9          1.51        -45.73        30.49 o                         
  -4  14   9         53.39         64.08        18.00 o                         
  -3  14   9        156.36        169.42        19.86 o                         
  -2  14   9        475.22        576.71        49.63 o                         
  -1  14   9        698.44        635.29        35.93 o                         
   0  14   9        139.21        213.55        21.47 o                         
   1  14   9        335.12        238.71        34.97 o                         
   2  14   9         11.08          7.94        15.49 o                         
   3  14   9       1157.80       1026.88        32.96 o                         
   4  14   9        758.73        836.09        38.27 o                         
   5  14   9          7.71          7.47        14.69 o                         
   6  14   9        246.55        256.62        37.64 o                         
   7  14   9          5.01        -14.00        20.29 o                         
   8  14   9          8.27        -23.19        22.25 o                         
   9  14   9        369.99        433.59        71.05 o                         
 -10  15   9        349.61        343.29       121.49 o                         
  -9  15   9         45.98         11.96        42.82 o                         
  -8  15   9        298.61        374.11        67.63 o                         
  -7  15   9        662.06        703.39        58.32 o                         
  -6  15   9        143.65        165.15        35.91 o                         
  -5  15   9         17.97         28.81        19.39 o                         
  -4  15   9          0.57          0.13        22.29 o                         
  -3  15   9       1929.55       1741.30        64.16 o                         
  -2  15   9        704.38        775.19        56.59 o                         
  -1  15   9        474.24        486.28        39.96 o                         
   0  15   9        505.54        512.10        32.23 o                         
   1  15   9          0.36         -5.90        16.95 o                         
   2  15   9        365.46        451.24        27.49 o                         
   3  15   9       1499.54       1384.24        35.29 o                         
   4  15   9        185.04        238.87        24.14 o                         
   5  15   9        133.92        172.46        22.85 o                         
   6  15   9         69.97        109.91        70.72 o                         
   7  15   9        400.51        385.35        36.75 o                         
   8  15   9        138.01         80.40        30.13 o                         
  -9  16   9        238.07        275.46        38.78 o                         
  -8  16   9        565.40        560.32        65.21 o                         
  -7  16   9        109.75         68.31        32.33 o                         
  -6  16   9        409.17        439.05        38.84 o                         
  -5  16   9         86.93        157.85        56.84 o                         
  -4  16   9          6.26         29.48        42.64 o                         
  -3  16   9       1221.37       1407.40        47.37 o                         
  -2  16   9       1279.80       1132.27        68.82 o                         
  -1  16   9         57.60         84.23        19.42 o                         
   0  16   9        821.10        806.31        34.38 o                         
   1  16   9       2559.97       2757.48        56.21 o                         
   2  16   9        345.24        349.36        23.73 o                         
   3  16   9         63.47         51.93        20.65 o                         
   4  16   9         40.55         26.74        30.10 o                         
   5  16   9         42.17         25.95        28.89 o                         
   6  16   9        264.33        264.67        52.25 o                         
   7  16   9        192.23        206.88        37.70 o                         
   8  16   9        159.66        150.98        54.82 o                         
  -9  17   9         11.51         36.68        26.51 o                         
  -8  17   9        172.67        177.66        46.15 o                         
  -7  17   9        244.61        316.53        43.42 o                         
  -6  17   9        742.70        731.33        45.06 o                         
  -5  17   9        941.50        996.50        47.11 o                         
  -4  17   9         83.58         91.08        34.60 o                         
  -3  17   9       1985.69       1925.68        54.40 o                         
  -2  17   9        113.45         80.62        36.08 o                         
  -1  17   9       1703.72       1634.36        88.51 o                         
   0  17   9         55.32         25.31        20.49 o                         
   1  17   9          0.00          4.33        15.00 o                         
   2  17   9         40.95         29.47        20.28 o                         
   3  17   9       1524.86       1657.83        68.94 o                         
   4  17   9        120.07         88.37        31.12 o                         
   5  17   9        516.62        506.05        72.45 o                         
   6  17   9          2.54         -6.78        42.99 o                         
   7  17   9         30.85        -23.84        34.25 o                         
  -8  18   9        117.77        181.57        47.96 o                         
  -7  18   9        679.88        727.25        42.93 o                         
  -6  18   9          7.65         18.29        86.80 o                         
  -5  18   9        462.78        510.35        56.23 o                         
  -4  18   9         17.25         21.65        24.54 o                         
  -3  18   9       3283.02       3010.36        76.05 o                         
  -2  18   9         88.03         33.07        46.19 o                         
  -1  18   9          0.44         -6.66        51.12 o                         
   0  18   9        501.28        446.34        40.82 o                         
   1  18   9       2536.05       2358.44        67.12 o                         
   2  18   9         83.90         94.82        21.42 o                         
   3  18   9        751.57        609.97        48.95 o                         
   4  18   9        232.78        228.41        26.55 o                         
   5  18   9        765.72        877.93        48.39 o                         
   6  18   9         68.51         78.45        27.86 o                         
   7  18   9        294.60        340.02        52.40 o                         
  -8  19   9          0.18         19.27        58.70 o                         
  -7  19   9        527.49        481.89        60.80 o                         
  -6  19   9        380.84        365.64        54.42 o                         
  -5  19   9       1137.82        991.08        61.74 o                         
  -4  19   9        321.91        363.92        48.24 o                         
  -3  19   9        512.48        541.07        60.68 o                         
  -2  19   9         56.19         52.52        33.94 o                         
  -1  19   9       3829.92       4069.71        99.25 o                         
   0  19   9        141.88         56.62        52.17 o                         
   1  19   9         89.55         88.95        45.38 o                         
   2  19   9         59.08         55.35        20.41 o                         
   3  19   9        566.05        452.96        52.63 o                         
   4  19   9        159.03        178.73        30.36 o                         
   5  19   9        486.04        382.34        43.20 o                         
   6  19   9          5.02         24.10        47.18 o                         
  -7  20   9        191.74        188.28        36.23 o                         
  -6  20   9        179.67        245.19        59.98 o                         
  -5  20   9        340.90        310.52        64.49 o                         
  -4  20   9         25.37         -4.17        34.57 o                         
  -3  20   9        405.67        408.65        42.93 o                         
  -2  20   9         41.46         37.76        35.34 o                         
  -1  20   9         29.14         11.06        50.72 o                         
   0  20   9        167.42        162.87        30.84 o                         
   1  20   9       1259.43       1464.46        62.99 o                         
   2  20   9          7.68         -6.92        38.87 o                         
   3  20   9        361.54        398.56        75.77 o                         
   4  20   9        498.07        572.68        47.67 o                         
   5  20   9        251.81        189.57        33.32 o                         
   6  20   9         96.39        111.33        47.09 o                         
  -6  21   9          2.65         17.47        71.31 o                         
  -5  21   9        108.24        145.37        87.50 o                         
  -4  21   9        726.59        698.40        65.84 o                         
  -3  21   9         10.08          4.36        56.21 o                         
  -2  21   9        339.05        406.60        61.22 o                         
  -1  21   9        895.52        793.21        63.23 o                         
   0  21   9        110.62        105.25        77.70 o                         
   1  21   9        303.16        364.64        47.73 o                         
   2  21   9         15.85        -11.34        35.97 o                         
   3  21   9         38.27         63.57        74.41 o                         
   4  21   9         21.98        -11.88        29.49 o                         
   5  21   9          0.49         57.50        40.88 o                         
  -6  22   9         92.13        151.10        41.65 o                         
  -5  22   9        578.43        600.74        89.60 o                         
  -4  22   9        103.29         92.27        69.88 o                         
  -3  22   9          1.77        -39.47        88.24 o                         
  -2  22   9         32.03        -21.07        69.03 o                         
  -1  22   9         88.50         72.49        52.05 o                         
   0  22   9         18.09        620.96       252.49 o                         
   1  22   9        518.40        427.50        89.02 o                         
   2  22   9          3.35        -43.75        45.62 o                         
   3  22   9        161.23         85.80        61.10 o                         
   4  22   9        177.86        148.07        57.62 o                         
  -4  23   9        118.79        143.27        49.12 o                         
  -3  23   9          9.02         -3.08        70.33 o                         
  -2  23   9        112.13        146.22        65.02 o                         
  -1  23   9         13.20        -22.77        77.99 o                         
   0  23   9         76.68        113.21       100.63 o                         
   1  23   9        345.75        377.81        34.91 o                         
   2  23   9         17.69        -43.56        51.66 o                         
   3  23   9         18.65        101.99        62.45 o                         
  -3  24   9         18.18         22.12        58.74 o                         
  -2  24   9          2.11         17.01       116.83 o                         
  -1  24   9          8.04          4.88        51.18 o                         
   0  24   9        282.49        301.78        55.80 o                         
   1  24   9         15.90         32.05        52.80 o                         
 -12   0  10         73.43        108.57       328.36 o                         
 -10   0  10        866.36        948.42        86.30 o                         
  -8   0  10        596.90        705.58        38.10 o                         
  -6   0  10        824.78       1111.88        49.95 o                         
  -4   0  10        124.17        225.84        21.87 o                         
  -2   0  10       4794.75       5356.66       101.74 o                         
   0   0  10       3282.59       3507.84        76.78 o                         
   2   0  10      11823.76      11717.56       178.31 o                         
   4   0  10        107.89         94.93        15.15 o                         
   6   0  10       3576.32       3341.47        78.41 o                         
   8   0  10         32.21         35.82        15.15 o                         
  10   0  10        410.76        428.64        34.60 o                         
 -12   1  10         71.39        185.14       105.78 o                         
 -11   1  10          1.89         -7.50        44.44 o                         
 -10   1  10        470.23        520.06        34.78 o                         
  -9   1  10         43.61         57.04        18.13 o                         
  -8   1  10         60.09         62.86        12.57 o                         
  -7   1  10       1388.91       1543.55        34.36 o                         
  -6   1  10        205.95        238.32        25.01 o                         
  -5   1  10        198.57        315.60        22.86 o                         
  -4   1  10       4481.96       4499.62        57.94 o                         
  -3   1  10          0.88          0.54         6.85 o                         
  -2   1  10        352.60        232.98        15.36 o                         
  -1   1  10        259.43        401.51        24.13 o                         
   0   1  10       1206.07       1108.81        22.03 o                         
   1   1  10       3203.40       2985.35        41.46 o                         
   2   1  10          0.95          4.40         5.19 o                         
   3   1  10        365.31        433.62        15.70 o                         
   4   1  10       2475.65       2383.38        36.88 o                         
   5   1  10        414.46        509.54        15.92 o                         
   6   1  10       2521.75       2552.93        44.37 o                         
   7   1  10        122.36        139.33        12.23 o                         
   8   1  10       1789.47       1770.83        39.98 o                         
   9   1  10        139.71        151.28        14.39 o                         
  10   1  10        386.76        320.02        21.51 o                         
 -12   2  10         45.74         68.96        92.22 o                         
 -11   2  10          0.13        -38.33        43.71 o                         
 -10   2  10       1501.56       1320.35        58.62 o                         
  -9   2  10          0.20          6.69        22.45 o                         
  -8   2  10        873.10        835.99        28.74 o                         
  -7   2  10         31.49         13.52        20.20 o                         
  -6   2  10       1017.68       1009.62        31.83 o                         
  -5   2  10         15.17         46.98         9.91 o                         
  -4   2  10       2166.95       2113.39        44.30 o                         
  -3   2  10       2058.49       1618.53        36.10 o                         
  -2   2  10        294.88        293.63        19.58 o                         
  -1   2  10       1254.64       1341.92        28.45 o                         
   0   2  10          0.74          5.06         8.93 o                         
   1   2  10       6405.40       6554.89        75.40 o                         
   2   2  10      11905.36      11146.33       115.78 o                         
   3   2  10         29.44          2.70         5.75 o                         
   4   2  10        388.08        444.88        22.33 o                         
   5   2  10        498.34        552.27        18.47 o                         
   6   2  10        394.16        457.90        25.26 o                         
   7   2  10        132.87        116.58        11.45 o                         
   8   2  10        842.01        848.51        26.04 o                         
   9   2  10        145.16        171.11        13.55 o                         
  10   2  10         42.73         50.20        26.69 o                         
 -12   3  10         12.55          0.86        29.25 o                         
 -11   3  10         19.17         13.26        44.25 o                         
 -10   3  10        244.21        279.95        39.83 o                         
  -9   3  10          6.61         -0.22        17.47 o                         
  -8   3  10       1131.72       1092.81        40.13 o                         
  -7   3  10       1062.72        936.83        34.20 o                         
  -6   3  10        934.00        998.65        47.94 o                         
  -5   3  10        135.23         98.08        14.84 o                         
  -4   3  10        431.48        368.14        17.00 o                         
  -3   3  10        812.52        824.56        21.54 o                         
  -2   3  10       1252.84       1432.02        45.39 o                         
  -1   3  10       3302.81       3576.66        47.19 o                         
   0   3  10       6780.49       7196.61        79.30 o                         
   1   3  10        421.73        577.94        24.50 o                         
   2   3  10         88.17        128.31        11.09 o                         
   3   3  10         70.48         51.88         7.45 o                         
   4   3  10       1400.66       1362.13        26.45 o                         
   5   3  10          2.56         -2.92         7.75 o                         
   6   3  10       1584.18       1437.07        31.99 o                         
   7   3  10        565.70        515.53        22.19 o                         
   8   3  10        797.47        798.25        40.22 o                         
   9   3  10        127.07        129.85        15.24 o                         
  10   3  10         21.30          9.01        15.38 o                         
 -12   4  10         21.62         74.29        31.27 o                         
 -11   4  10         46.55         62.12        41.53 o                         
 -10   4  10        762.29        645.97        52.09 o                         
  -9   4  10          2.11         17.27        36.97 o                         
  -8   4  10        127.91        117.41        18.46 o                         
  -7   4  10        943.66        887.84        35.34 o                         
  -6   4  10       1663.04       1459.45        32.78 o                         
  -5   4  10       1197.48       1061.32        24.78 o                         
  -4   4  10        247.07        185.90        14.43 o                         
  -3   4  10      10551.16      11452.00       124.06 o                         
  -2   4  10       6196.13       6173.10        78.52 o                         
  -1   4  10       3850.77       3717.32        48.76 o                         
   0   4  10       1463.64       1490.35        26.63 o                         
   1   4  10         57.46         15.86         9.88 o                         
   2   4  10       1794.69       2109.83        35.80 o                         
   3   4  10       4107.07       3966.99        56.36 o                         
   4   4  10        179.95        145.02        11.17 o                         
   5   4  10       1668.56       1654.32        31.78 o                         
   6   4  10         45.48         48.30        14.80 o                         
   7   4  10        465.49        521.20        26.18 o                         
   8   4  10        395.63        409.46        20.45 o                         
   9   4  10         22.62         -0.19        23.44 o                         
  10   4  10         50.89         43.21        13.23 o                         
 -12   5  10         90.99        140.89        35.19 o                         
 -11   5  10        102.18        116.20        70.82 o                         
 -10   5  10         30.92         23.79        46.76 o                         
  -9   5  10       1620.73       1627.58        59.78 o                         
  -8   5  10       2768.51       2631.42        73.82 o                         
  -7   5  10        226.92        326.65        30.62 o                         
  -6   5  10        776.71        730.47        26.44 o                         
  -5   5  10       1151.92       1232.14        32.61 o                         
  -4   5  10       2242.72       2297.26        50.51 o                         
  -3   5  10       6866.76       6478.27        76.26 o                         
  -2   5  10       3727.52       3911.76        52.01 o                         
  -1   5  10         43.56         14.90         8.03 o                         
   0   5  10        178.55        116.62        13.35 o                         
   1   5  10      14599.14      14642.04       161.63 o                         
   2   5  10       6842.42       6707.88        79.96 o                         
   3   5  10        727.34        702.74        24.63 o                         
   4   5  10        142.29        186.56        17.88 o                         
   5   5  10        175.99        215.82        14.82 o                         
   6   5  10       2463.70       2446.35        55.92 o                         
   7   5  10        143.48        219.03        22.49 o                         
   8   5  10          4.67         13.21        22.18 o                         
   9   5  10         84.62         77.17        32.38 o                         
  10   5  10          9.18         12.27        22.68 o
[truncated: 289,333 more chars]
